# Supplementary material for: Genomic signatures of speciation and adaptation in the ctenophore Mnemiopsis
Source: BMC Biol. 2026 Apr 21;24:132. doi: 10.1186/s12915-026-02578-8 (PMC13231562; doi:10.1186/s12915-026-02578-8)
Supplement: Supplementary file 2 — Additional File 2: Table S3. Table S3 – Assembled gene/protein models that were annotated using three protein databases: UniProt Knowledgebase Swiss-Prot protein models v2021-03, RefSeq invertebrate protein models, and the M. leidyi protein models. [file 12915_2026_2578_MOESM2_ESM.csv]

A9_ID	ML.hit	ML.pident	A9.length	ML.num_mismatch	ML.num_gaps	ML.A9_start	ML.A9_end	ML.ML_start	ML.ML_end	ML.evalue	ML.bitscore	ML.description	uniprot.hit	uniprot.pident	uniprot.length	uniprot.num_mismatch	uniprot.num_gaps	uniprot.A9_start	uniprot.A9_end	uniprot.uniprot_start	uniprot.uniprot_end	uniprot.evalue	uniprot.bitscore	uniprot.proteinname	uniprot.organismname	uniprot.organismidentifier	refseq.hit	refseq.pident	refseq.length	refseq.num_mismatch	refseq.num_gaps	refseq.A9_start	refseq.A9_end	refseq.refseq_start	refseq.refseq_end	refseq.evalue	refseq.bitscore	refseq.description	refseq.organism
jg10	ML21207a	28.125	64	33	2	28	91	116	166	2.7	26.2	sp|P27986|P85A_HUMAN	sp|Q05871|ECI1_YEAST	33.333	48	29	1	37	84	235	279	1.3	30.8	3,2-trans-enoyl-CoA isomerase	Saccharomyces cerevisiae (strain ATCC 204508 / S288c)	559292	XP_012220741.1	51.613	31	15	0	61	91	392	422	2.7	33.5	PREDICTED: serine/threonine-protein kinase BRSK2 isoform X4	Linepithema humile
jg100	ML050011a	26.506	83	56	2	88	165	1742	1824	0.94	31.2	NA	sp|B7IFN3|XER_THEAB	21.242	306	187	12	65	359	12	274	2.64E-06	52	Tyrosine recombinase THA_404	Thermosipho africanus (strain TCF52B)	484019	XP_003087755.1	20.979	286	187	10	80	357	267	521	0.27	40.8	hypothetical protein CRE_30625	Caenorhabditis remanei
jg1000	ML13607a	40.69	145	85	1	29	172	32	176	5.89E-33	121	sp|P00390|GSHR_HUMAN	sp|P23189|GSHR_PSEAE	54.651	172	78	0	1	172	1	172	8.41E-59	193	Glutathione reductase	Pseudomonas aeruginosa (strain ATCC 15692 / DSM 22644 / CIP 104116 / JCM 14847 / LMG 12228 / 1C / PRS 101 / PAO1)	208964	XP_017042564.1	44.751	181	91	1	1	172	1	181	3.23E-50	170	PREDICTED: glutathione reductase-like, partial	Drosophila ficusphila
jg1000	ML13607a	40.97	371	208	5	29	389	32	401	1.02E-82	259	sp|P00390|GSHR_HUMAN	sp|P23189|GSHR_PSEAE	51.322	454	216	2	1	453	1	450	1.12E-159	462	Glutathione reductase	Pseudomonas aeruginosa (strain ATCC 15692 / DSM 22644 / CIP 104116 / JCM 14847 / LMG 12228 / 1C / PRS 101 / PAO1)	208964	XP_017065252.1	44.902	461	235	6	1	449	1	454	4.10E-132	395	PREDICTED: glutathione reductase-like	Drosophila eugracilis
jg10000	ML07451a	58.462	130	53	1	1	129	348	477	1.73E-40	144	NA	sp|Q9FLV8|FK112_ARATH	26.277	137	82	5	43	166	242	372	1.3	32.7	Putative F-box/kelch-repeat protein At5g24040	Arabidopsis thaliana	3702	XP_034304865.1	32.468	77	39	2	34	105	1638	1706	0.12	39.7	uncharacterized protein LOC105336143	Crassostrea gigas
jg10001	ML47552a	33.333	21	14	0	22	42	245	265	4.5	23.9	NA	sp|O61213|DUOX1_CAEEL	35	40	19	2	18	50	1403	1442	2.1	28.9	Dual oxidase 1	Caenorhabditis elegans	6239	XP_022664314.1	41.304	46	22	1	17	57	234	279	3.8	31.6	uncharacterized protein LOC111251703	Varroa destructor
jg10002	ML018035a	78.286	350	37	5	1	345	22	337	0	537	NA	sp|Q2KHU5|MACD1_BOVIN	28.877	187	116	5	57	236	147	323	2.76E-14	76.3	ADP-ribose glycohydrolase MACROD1	Bos taurus	9913	XP_014769072.1	31.606	193	116	6	51	241	298	476	3.59E-19	95.1	PREDICTED: uncharacterized protein LOC106868367 isoform X1	Octopus bimaculoides
jg10003	ML018034a	98.547	413	6	0	1	413	1	413	0	790	NA	sp|P75551|OPPF_MYCPN	28.571	133	75	5	146	268	223	345	2.6	34.3	Oligopeptide transport ATP-binding protein OppF	Mycoplasma pneumoniae (strain ATCC 29342 / M129)	272634	XP_012149061.1	26.496	234	148	11	32	249	803	1028	1.1	39.3	PREDICTED: titin isoform X2	Megachile rotundata
jg10004	ML018033a	100	169	0	0	1	169	1	169	3.93E-126	350	sp|Q9Y3C8|UFC1_HUMAN	sp|A7SM54|UFC1_NEMVE	76.647	167	39	0	1	167	1	167	8.80E-99	285	Ubiquitin-fold modifier-conjugating enzyme 1	Nematostella vectensis	45351	XP_011336008.1	79.394	165	34	0	1	165	1	165	3.32E-101	294	ubiquitin-fold modifier-conjugating enzyme 1	Ooceraea biroi
jg10005	ML018032a	100	611	0	0	1	611	1	611	0	1264	sp|Q9BZE4|GTPB4_HUMAN	sp|Q99ME9|NOG1_MOUSE	59.75	641	221	8	1	611	1	634	0	701	Nucleolar GTP-binding protein 1	Mus musculus	10090	XP_008479267.1	68.947	380	115	3	1	379	1	378	0	542	nucleolar GTP-binding protein 1, partial	Diaphorina citri
jg10006	ML018031a	98.276	754	13	0	1	754	1	754	0	1539	NA	sp|P15558|PAC2_PSES3	25.912	548	356	24	68	584	50	578	5.04E-35	146	Penicillin acylase 2 proenzyme	Pseudomonas sp. (strain SE83)	309	XP_017134387.1	24.729	554	353	17	75	587	74	604	1.87E-27	126	PREDICTED: penicillin acylase 2-like	Drosophila elegans
jg10007	ML018028a	99.734	376	1	0	1	376	1	376	0	776	sp|Q14690|RRP5_HUMAN	sp|Q2LAP6|TES_RAT	45.455	55	29	1	85	139	12	65	8.18E-08	57.4	Testin	Rattus norvegicus	10116	XP_033123430.1	37.795	127	63	5	44	168	7	119	1.30E-11	73.2	testin-like isoform X1	Anneissia japonica
jg10008	ML018030a	76	100	22	2	1	99	8	106	1.33E-48	154	NA	NA	NA	NA	NA	NA	NA	NA	NA	NA	NA	NA	NA	NA	NA	XP_016028823.1	26.667	120	76	3	80	191	12	127	0.28	39.3	trehalase isoform X2	Drosophila simulans
jg10009	ML018030a	87.879	99	11	1	1	98	8	106	1.90E-59	181	NA	sp|Q9HZQ3|COBN_PSEAE	38.235	34	20	1	114	146	1085	1118	4.1	32.3	Aerobic cobaltochelatase subunit CobN	Pseudomonas aeruginosa (strain ATCC 15692 / DSM 22644 / CIP 104116 / JCM 14847 / LMG 12228 / 1C / PRS 101 / PAO1)	208964	XP_033156720.1	26.496	117	74	3	77	185	10	122	1.6	37	trehalase isoform X2	Drosophila mauritiana
jg1001	ML082318a	39.163	669	352	14	12	637	78	734	2.63E-146	443	sp|P14625|ENPL_HUMAN	sp|A6VXW3|HTPG_MARMS	94.704	642	34	0	1	642	1	642	0	1234	Chaperone protein HtpG	Marinomonas sp. (strain MWYL1)	400668	XP_008477414.1	53.061	637	287	4	6	638	12	640	0	700	uncharacterized protein LOC103514323	Diaphorina citri
jg10010	ML218921a	98.922	371	4	0	1	371	1	371	0	772	sp|Q96MT3|PRIC1_HUMAN	sp|Q174I2|PRIC1_AEDAE	44.891	274	144	4	92	360	187	458	9.10E-79	262	Protein prickle	Aedes aegypti	7159	XP_038066910.1	45.091	275	145	4	92	360	34	308	2.56E-78	258	prickle-like protein 2	Patiria miniata
jg10011	ML018029a	88.806	134	15	0	1	134	10	143	2.65E-77	224	NA	NA	NA	NA	NA	NA	NA	NA	NA	NA	NA	NA	NA	NA	NA	XP_028518641.1	27.957	93	47	4	55	129	171	261	4.4	33.9	neuronal pentraxin-1-like	Exaiptasia diaphana
jg10012	ML218920a	86.704	361	7	1	1	361	1	320	0	634	NA	sp|O46162|SGP1_SCHGR	38.889	72	38	2	36	106	26	92	0.011	38.1	Serine protease inhibitor I/II	Schistocerca gregaria	Schistocerca gregaria OX	XP_036358078.1	35.87	92	52	2	26	117	428	512	8.90E-09	64.7	kielin/chordin-like protein isoform X1	Octopus sinensis
jg10013	ML218919a	96.835	316	8	1	1	314	1	316	0	617	NA	sp|O46162|SGP1_SCHGR	41.667	72	36	2	196	266	26	92	1.06E-05	46.6	Serine protease inhibitor I/II	Schistocerca gregaria	Schistocerca gregaria OX	XP_029634961.2	29.876	241	151	7	37	274	445	670	3.04E-18	92.4	kielin/chordin-like protein	Octopus sinensis
jg10014	ML218918a	99.408	169	1	0	1	169	1	169	2.05E-122	341	NA	sp|Q99JR5|TINAL_MOUSE	40	40	24	0	23	62	96	135	1.3	32.7	Tubulointerstitial nephritis antigen-like	Mus musculus	10090	XP_014789136.1	33.094	139	67	5	31	169	180	292	6.40E-10	63.5	PREDICTED: kielin/chordin-like protein	Octopus bimaculoides
jg10015	ML322214a	52.381	21	10	0	49	69	63	83	1.9	27.3	sp|Q96GQ7|DDX27_HUMAN	sp|O54239|FLIF_RHIME	31.915	47	31	1	81	126	158	204	4.5	30.4	Flagellar M-ring protein	Rhizobium meliloti (strain 1021)	266834	XP_015757046.1	28.462	130	72	5	5	127	9	124	3.3	34.3	PREDICTED: uncharacterized protein LOC107336485	Acropora digitifera
jg10016	ML218917a	100	152	0	0	1	152	1	152	5.90E-108	303	NA	sp|Q8KA59|ARLY_BUCAP	29.907	107	60	3	30	136	253	344	0.03	37.4	Argininosuccinate lyase	Buchnera aphidicola subsp. Schizaphis graminum (strain Sg)	198804	XP_009176989.1	33.871	62	35	2	17	72	493	554	3.3	35	hypothetical protein T265_11903	Opisthorchis viverrini
jg10017	ML218916a	99.211	507	4	0	1	507	1	507	0	1050	NA	sp|F7B909|STAR3_MACMU	26.087	414	281	10	92	493	40	440	2.62E-32	132	StAR-related lipid transfer protein 3	Macaca mulatta	9544	XP_033110701.1	28.665	457	277	13	94	507	47	497	2.95E-52	191	stAR-related lipid transfer protein 3-like	Anneissia japonica
jg10018	ML205625a	64.312	269	95	1	11	279	1	268	2.30E-123	352	NA	sp|Q049M1|PUR9_LACDB	27.876	226	120	12	57	258	170	376	3.3	33.1	Bifunctional purine biosynthesis protein PurH	Lactobacillus delbrueckii subsp. bulgaricus (strain ATCC BAA-365)	321956	XP_009029075.1	28.571	196	119	6	62	245	33	219	9.12E-09	62.8	hypothetical protein HELRODRAFT_164888	Helobdella robusta
jg10019	ML218915a	94.971	855	36	2	1	854	1	849	0	1320	NA	sp|P19246|NFH_MOUSE	31.22	205	141	0	716	920	526	730	2.56E-14	81.6	Neurofilament heavy polypeptide	Mus musculus	10090	XP_022316878.1	45.106	235	129	0	716	950	45	279	1.28E-33	138	SH3 domain-containing protein 21-like	Crassostrea virginica
jg1002	ML074232a	33.529	170	101	4	44	209	1186	1347	1.53E-24	100	sp|Q96J94|PIWL1_HUMAN	sp|Q9XGD5|CAMT2_MAIZE	39.726	219	122	4	24	232	44	262	4.17E-45	154	Caffeoyl-CoA O-methyltransferase 2	Zea mays	4577	XP_002118204.1	39.904	208	124	1	26	232	9	216	2.91E-48	164	hypothetical protein TRIADDRAFT_33765	Trichoplax adhaerens
jg10020	ML02762a	90.756	119	8	1	1	116	773	891	6.08E-71	226	NA	sp|O30055|Y182_ARCFU	36.957	46	25	1	11	56	18	59	0.51	32.7	Uncharacterized protein AF_0182	Archaeoglobus fulgidus (strain ATCC 49558 / VC-16 / DSM 4304 / JCM 9628 / NBRC 100126)	224325	XP_014784343.1	31.429	70	40	2	51	115	61	127	0.008	40	PREDICTED: uncharacterized protein LOC106879348	Octopus bimaculoides
jg10021	ML032518a	95.321	1090	44	1	1387	2476	56	1138	0	2041	sp|Q8IZD6|S22AF_HUMAN	sp|Q8NDA2|HMCN2_HUMAN	21.72	1837	1061	93	51	1727	2105	3724	4.87E-39	165	Hemicentin-2	Homo sapiens	9606	XP_032243318.1	24.087	1150	710	48	89	1156	805	1873	2.82E-37	163	hemicentin-2 isoform X7	Nematostella vectensis
jg10021	ML032518a	95.321	1090	44	1	1393	2482	56	1138	0	2041	sp|Q8IZD6|S22AF_HUMAN	sp|Q8NDA2|HMCN2_HUMAN	21.716	1842	1061	94	51	1733	2105	3724	1.53E-38	163	Hemicentin-2	Homo sapiens	9606	XP_032243316.1	24.087	1150	710	48	89	1156	897	1965	2.79E-37	163	hemicentin-1 isoform X5	Nematostella vectensis
jg10021	ML032518a	96.33	1090	33	1	1393	2482	56	1138	0	2131	sp|Q8IZD6|S22AF_HUMAN	sp|Q8NDA2|HMCN2_HUMAN	21.716	1842	1061	94	51	1733	2105	3724	1.12E-38	164	Hemicentin-2	Homo sapiens	9606	XP_032243312.1	24.087	1150	710	48	89	1156	989	2057	3.12E-37	163	hemicentin-2 isoform X1	Nematostella vectensis
jg10022	ML01181a	45.694	418	207	3	160	557	80	497	7.26E-129	385	NA	sp|Q8K1E6|ALKB3_MOUSE	29.412	153	94	4	189	331	131	279	6.09E-11	67	Alpha-ketoglutarate-dependent dioxygenase alkB homolog 3	Mus musculus	10090	XP_022289659.1	31.373	153	91	4	189	331	130	278	4.90E-13	76.6	alpha-ketoglutarate-dependent dioxygenase alkB homolog 3-like	Crassostrea virginica
jg10023	ML02591a	31.579	38	26	0	226	263	43	80	2.4	30	sp|Q03164|KMT2A_HUMAN	sp|P94017|CAP9_ARATH	22.892	166	125	2	330	493	524	688	1.60E-12	73.6	Putative clathrin assembly protein At1g14910	Arabidopsis thaliana	3702	XP_037554909.1	22.099	362	280	1	99	460	4	363	3.08E-33	136	uncharacterized protein FLJ40521-like	Dermacentor silvarum
jg10024	ML131137a	29.412	68	41	3	54	120	198	259	0.26	31.2	sp|Q8N264|RHG24_HUMAN	sp|P94017|CAP9_ARATH	21.893	169	129	2	21	187	521	688	6.70E-13	70.1	Putative clathrin assembly protein At1g14910	Arabidopsis thaliana	3702	XP_033764225.1	10.732	205	183	0	1	205	135	339	1.20E-20	95.9	uncharacterized protein LOC117345282	Pecten maximus
jg10025	ML02591a	31.579	38	26	0	73	110	43	80	0.69	28.9	sp|Q03164|KMT2A_HUMAN	sp|P94017|CAP9_ARATH	23.358	137	104	1	7	143	524	659	5.52E-12	65.5	Putative clathrin assembly protein At1g14910	Arabidopsis thaliana	3702	XP_009048465.1	40.361	166	75	8	2	143	1	166	1.15E-10	63.9	hypothetical protein LOTGIDRAFT_140448, partial	Lottia gigantea
jg10026	ML21892a	34.286	35	23	0	91	125	470	504	2.2	30	NA	sp|P94017|CAP9_ARATH	23.077	143	109	1	267	409	529	670	5.12E-11	68.6	Putative clathrin assembly protein At1g14910	Arabidopsis thaliana	3702	XP_037554909.1	21.271	362	283	1	14	375	4	363	8.95E-27	117	uncharacterized protein FLJ40521-like	Dermacentor silvarum
jg10027	ML18108a	18.447	103	77	1	149	251	31	126	0.006	36.6	NA	sp|A0A0H2WHF1|BPAC_BURMA	31.222	221	152	0	73	293	480	700	4.77E-08	58.2	Autotransporter adhesin BpaC	Burkholderia mallei (strain ATCC 23344)	243160	XP_033736606.1	26.244	221	163	0	78	298	27	247	1.97E-26	111	zinc finger protein 30-like	Pecten maximus
jg10028	ML16111a	97.224	1225	21	4	1	1223	1	1214	0	2427	sp|Q6DN14|MCTP1_HUMAN	sp|E9PV86|MCTP1_MOUSE	34.274	744	439	15	476	1207	234	939	5.44E-130	425	Multiple C2 and transmembrane domain-containing protein 1	Mus musculus	10090	XP_015785299.1	33.369	941	531	23	316	1218	43	925	6.93E-135	441	multiple C2 and transmembrane domain-containing protein isoform X4	Tetranychus urticae
jg10029	ML16112a	98.305	118	2	0	1	118	1	118	7.45E-84	239	NA	sp|Q9R037|WDR44_RAT	29.412	85	54	2	37	117	140	222	0.052	35.8	WD repeat-containing protein 44	Rattus norvegicus	10116	XP_018022748.1	28.571	98	58	3	2	90	136	230	1.1	35.4	PREDICTED: mannosylglucosyl-3-phosphoglycerate phosphatase-like isoform X2	Hyalella azteca
jg1003	ML07455a	25.301	83	57	2	190	271	155	233	3	28.9	sp|Q9UNH5|CC14A_HUMAN	sp|A6VXW9|PYRC_MARMS	96.31	271	10	0	1	271	73	343	0	550	Dihydroorotase	Marinomonas sp. (strain MWYL1)	400668	XP_011407935.2	49.638	276	132	2	1	270	132	406	1.46E-94	290	PREDICTED: uncharacterized protein LOC100641571	Amphimedon queenslandica
jg10030	ML16113a	97.699	652	1	1	12	649	885	1536	0	1301	sp|O14646|CHD1_HUMAN	sp|O14646|CHD1_HUMAN	42.857	693	316	18	12	640	832	1508	5.18E-146	466	Chromodomain-helicase-DNA-binding protein 1	Homo sapiens	9606	XP_037909542.1	42.595	709	315	17	12	633	788	1491	6.43E-149	479	chromodomain-helicase-DNA-binding protein 1 isoform X1	Hermetia illucens
jg10031	ML339810a	50.658	304	141	3	13	316	46	340	4.18E-92	278	NA	sp|Q9JJ16|5HT3B_RAT	32.353	68	42	1	42	109	47	110	0.3	36.6	5-hydroxytryptamine receptor 3B	Rattus norvegicus	10116	XP_001637660.2	23.411	299	205	10	26	315	2682	2965	0.008	45.8	uncharacterized protein LOC5517652 isoform X3	Nematostella vectensis
jg10032	ML296216a	56.944	144	61	1	11	153	27	170	1.72E-49	163	NA	sp|Q8IS44|DRD2L_DROME	25.581	129	88	4	22	147	383	506	0.078	37	Dopamine D2-like receptor	Drosophila melanogaster	7227	XP_018803013.1	23.333	180	125	7	10	183	335	507	0.003	44.7	PREDICTED: dopamine D2-like receptor isoform X1	Bactrocera latifrons
jg10033	ML296216a	50	322	153	4	11	330	27	342	4.89E-93	280	NA	sp|Q924T9|CLTR2_RAT	19.231	234	149	7	103	331	109	307	0.094	37.7	Cysteinyl leukotriene receptor 2	Rattus norvegicus	10116	XP_033757176.1	22.741	321	203	13	22	323	73	367	1.42E-06	56.6	QRFP-like peptide receptor	Pecten maximus
jg10034	ML16113a	100	885	0	0	1	885	1	885	0	1843	sp|O14646|CHD1_HUMAN	sp|O14646|CHD1_HUMAN	55.15	602	252	9	293	885	240	832	0	605	Chromodomain-helicase-DNA-binding protein 1	Homo sapiens	9606	XP_001649666.2	56.705	522	213	8	371	885	413	928	0	597	chromodomain-helicase-DNA-binding protein 1 isoform X2	Aedes aegypti
jg10035	ML218952a	99.15	353	3	0	1	353	1	353	0	721	NA	sp|A5N857|RNY_CLOK5	26	200	102	7	25	209	36	204	1.6	34.3	Ribonuclease Y	Clostridium kluyveri (strain ATCC 8527 / DSM 555 / NCIMB 10680)	431943	XP_041467357.1	26.087	184	113	7	128	304	2	169	0.002	47.4	uncharacterized protein LOC121417690	Lytechinus variegatus
jg10036	ML218953a	91.06	302	9	2	1	301	178	462	0	550	NA	sp|B8H9D7|RUVA_PSECP	42.5	40	23	0	241	280	41	80	5.4	32	Holliday junction ATP-dependent DNA helicase RuvA	Pseudarthrobacter chlorophenolicus (strain ATCC 700700 / DSM 12829 / CIP 107037 / JCM 12360 / KCTC 9906 / NCIMB 13794 / A6)	452863	XP_021376032.1	27.451	255	170	7	55	301	11	258	1.10E-15	82	uncharacterized protein LOC110464894	Mizuhopecten yessoensis
jg10037	ML089110a	98.246	285	5	0	30	314	1	285	0	581	NA	sp|D3FRP0|ECFT_ALKPO	30.556	72	48	1	65	134	69	140	0.79	34.7	Energy-coupling factor transporter transmembrane protein EcfT	Alkalihalobacillus pseudofirmus (strain ATCC BAA-2126 / JCM 17055 / OF4)	398511	XP_019754652.1	40.909	44	24	1	237	280	372	413	3.3	37	PREDICTED: uncharacterized protein LOC109533701 isoform X5	Dendroctonus ponderosae
jg10038	ML08543a	98.276	58	1	0	144	201	304	361	4.64E-29	115	sp|Q92619|HMHA1_HUMAN	sp|Q4ILI9|EXO70_GIBZE	31.818	44	30	0	257	300	579	622	1.9	33.9	Exocyst complex protein EXO70	Gibberella zeae (strain ATCC MYA-4620 / CBS 123657 / FGSC 9075 / NRRL 31084 / PH-1)	229533	XP_009029075.1	29.167	264	145	12	70	312	23	265	8.83E-08	60.5	hypothetical protein HELRODRAFT_164888	Helobdella robusta
jg10039	ML141132a	100	116	0	0	1	116	1	116	1.66E-83	242	sp|Q9BZC1|CELF4_HUMAN	sp|Q7TSY6|CELF4_MOUSE	54.023	174	58	3	18	191	42	193	3.69E-56	187	CUGBP Elav-like family member 4	Mus musculus	10090	XP_014681752.1	51.479	169	51	1	23	191	29	166	8.55E-56	188	PREDICTED: CUGBP Elav-like family member 4	Priapulus caudatus
jg10039	ML141132a	100	116	0	0	1	116	1	116	4.49E-84	242	sp|Q9BZC1|CELF4_HUMAN	sp|Q7TSY6|CELF4_MOUSE	62.5	104	38	1	18	121	42	144	5.26E-40	143	CUGBP Elav-like family member 4	Mus musculus	10090	XP_023234034.1	56.311	103	45	0	19	121	23	125	7.60E-40	137	CUGBP Elav-like family member 4 isoform X2	Centruroides sculpturatus
jg1004	ML02914a	39.733	375	214	3	1	364	1	374	8.65E-81	261	sp|Q9H0S4|DDX47_HUMAN	sp|P9WH05|DEAD_MYCTU	48.993	596	265	4	2	597	7	563	0	531	ATP-dependent RNA helicase DeaD	Mycobacterium tuberculosis (strain ATCC 25618 / H37Rv)	83332	XP_040582692.1	52.348	575	248	3	10	562	8	578	0	568	ATP-dependent RNA helicase DeaD-like	Lepeophtheirus salmonis
jg10040	ML18443a	26.201	229	169	0	194	422	1697	1925	2.19E-12	69.3	sp|Q8NF91|SYNE1_HUMAN	sp|Q54G14|Y0266_DICDI	19.393	428	302	14	59	471	421	820	3.91E-12	72.8	Uncharacterized protein DDB_G0290685	Dictyostelium discoideum	44689	XP_013420263.1	29.167	408	288	1	39	446	1637	2043	1.02E-44	177	nuclear pore complex protein Nup214 isoform X2	Lingula anatina
jg10041	ML032318a	32.877	73	40	3	80	152	372	435	0.9	28.9	sp|Q5THJ4|VP13D_HUMAN	sp|P30674|TRM1_MUHVS	30.645	62	41	1	47	108	453	512	2.5	32	Tripartite terminase subunit 1	Murid herpesvirus 1 (strain Smith)	10367	XP_026828374.1	30.556	108	58	4	37	136	486	584	1.8	35.8	regulator of G-protein signaling 9 isoform X8	Ooceraea biroi
jg10042	ML141130a	100	234	0	0	9	242	58	291	3.40E-173	477	sp|Q96J87|CELF6_HUMAN	sp|Q08E07|CELF3_BOVIN	39.385	325	106	6	9	242	137	461	1.11E-58	195	CUGBP Elav-like family member 3	Bos taurus	9913	XP_022906128.1	46.975	281	97	8	9	242	200	475	1.07E-64	214	CUGBP Elav-like family member 1 isoform X4	Onthophagus taurus
jg10043	ML141128a	97.475	198	5	0	11	208	42	239	3.43E-145	403	NA	sp|Q87KA5|ATPD_VIBPA	33.333	75	38	2	32	96	85	157	0.13	35.8	ATP synthase subunit delta	Vibrio parahaemolyticus serotype O3:K6 (strain RIMD 2210633)	223926	NP_608630.2	30.928	97	52	3	5	93	1182	1271	3	36.2	WD repeat domain 62, isoform A	Drosophila melanogaster
jg10044	ML141129a	98.81	336	4	0	1	336	1	336	0	671	NA	sp|B0UXR0|GP83B_DANRE	24.024	333	222	14	3	320	11	327	0.017	40.4	G-protein coupled receptor 183-B	Danio rerio	7955	XP_029182971.1	30.675	163	97	6	15	168	20	175	0.001	47.8	tachykinin-like peptides receptor 86C	Acropora millepora
jg10045	ML040018a	28.435	313	194	4	34	335	42	335	2.66E-29	115	NA	sp|Q920A1|CLTR2_MOUSE	23.182	220	146	5	117	336	109	305	6.62E-06	50.8	Cysteinyl leukotriene receptor 2	Mus musculus	10090	XP_022096747.1	23.377	154	100	4	217	357	332	480	0.002	47.4	uncharacterized protein LOC110982564	Acanthaster planci
jg10046	ML03562a	99.846	650	1	0	109	758	1	650	0	1361	NA	sp|Q94HW2|POLR1_ARATH	30.641	359	213	17	1001	1334	998	1345	6.51E-29	130	Retrovirus-related Pol polyprotein from transposon RE1	Arabidopsis thaliana	3702	XP_034321114.1	35.18	1029	622	16	320	1339	31	1023	0	607	uncharacterized protein LOC117687882	Crassostrea gigas
jg10047	ML141127a	97.716	394	9	0	1	394	1	394	0	811	sp|O43704|ST1B1_HUMAN	sp|Q3UZZ6|ST1D1_MOUSE	31.2	250	136	9	132	362	37	269	1.37E-18	88.6	Sulfotransferase 1 family member D1	Mus musculus	10090	XP_027216444.1	28.276	290	166	12	81	344	5	278	6.68E-20	96.3	estrogen sulfotransferase-like	Penaeus vannamei
jg10048	ML02733a	57.426	101	7	1	1	65	1	101	5.35E-32	105	NA	sp|A4SFC5|ILVC_CHLPM	33.333	54	31	2	1	49	274	327	0.5	30.8	Ketol-acid reductoisomerase (NADP(+))	Chlorobium phaeovibrioides (strain DSM 265 / 1930)	290318	XP_015910108.2	40.426	47	23	2	1	42	1632	1678	0.35	34.7	E3 ubiquitin-protein ligase TTC3-like	Parasteatoda tepidariorum
jg10048	ML051320a	56.757	222	96	0	1	222	842	1063	4.57E-85	280	sp|O00429|DNM1L_HUMAN	sp|O76332|TERT_OXYTR	27.434	113	74	4	87	192	792	903	0.21	37.4	Telomerase reverse transcriptase	Oxytricha trifallax	94289	XP_020906008.1	39.937	318	179	5	1	313	66	376	2.57E-71	237	uncharacterized protein LOC110244161	Exaiptasia diaphana
jg10049	ML141126a	99.283	558	4	0	1	558	1	558	0	1159	sp|P30038|AL4A1_HUMAN	sp|P30038|AL4A1_HUMAN	53.759	532	244	2	26	556	32	562	0	599	Delta-1-pyrroline-5-carboxylate dehydrogenase, mitochondrial	Homo sapiens	9606	XP_003383539.2	56.014	557	236	4	9	558	8	562	0	659	PREDICTED: delta-1-pyrroline-5-carboxylate dehydrogenase, mitochondrial-like	Amphimedon queenslandica
jg1005	ML03276a	34.146	41	26	1	290	329	210	250	1.6	30	NA	sp|P45188|EX1_HAEIN	43.418	433	235	5	1	431	44	468	3.22E-127	379	Exodeoxyribonuclease I	Haemophilus influenzae (strain ATCC 51907 / DSM 11121 / KW20 / Rd)	71421	XP_023300981.1	47.301	389	198	4	1	386	82	466	3.30E-128	386	uncharacterized protein LOC111683163	Lucilia cuprina
jg10050	ML141125a	97.596	208	5	0	1	208	1	208	1.47E-152	420	NA	sp|Q9VRQ7|DPOE2_DROME	38.636	44	21	1	147	184	422	465	3.2	32.3	DNA polymerase epsilon subunit 2	Drosophila melanogaster	7227	XP_020613965.1	26.496	117	63	5	33	135	1504	1611	0.62	38.1	uncharacterized protein LOC110052179	Orbicella faveolata
jg10051	ML141124a	54.305	302	35	3	1	239	1	262	9.44E-92	275	NA	sp|Q5RBU0|GLMP_PONAB	23.643	258	158	11	37	265	55	302	0.000763	44.3	Glycosylated lysosomal membrane protein	Pongo abelii	9601	XP_022824324.1	25.781	256	154	12	24	254	27	271	9.80E-08	60.1	glycosylated lysosomal membrane protein A-like	Spodoptera litura
jg10052	ML128223a	57.294	377	119	5	1	376	325	660	3.67E-148	433	NA	sp|P76093|YNBD_ECOLI	26.316	114	66	5	178	278	169	277	0.29	37	Uncharacterized protein YnbD	Escherichia coli (strain K12)	83333	XP_027234406.1	36.458	384	221	7	1	376	181	549	1.70E-68	231	uncharacterized protein LOC113825773	Penaeus vannamei
jg10053	ML141122a	99.27	274	2	0	1	274	1	274	0	551	NA	sp|P41590|OPSD_ASTFA	24.303	251	166	6	19	262	34	267	1.16E-05	49.7	Rhodopsin	Astyanax fasciatus	223369	XP_020615220.1	25.172	290	179	10	2	282	6	266	6.52E-06	54.3	neuropeptide Y receptor type 1-like	Orbicella faveolata
jg10053	ML141122a	99.448	362	2	0	1	362	1	362	0	735	NA	sp|P32249|GP183_HUMAN	23.494	332	228	9	33	361	42	350	8.46E-06	50.8	G-protein coupled receptor 183	Homo sapiens	9606	XP_022784152.1	31.847	157	82	5	196	347	171	307	9.78E-07	57	trissin receptor-like	Stylophora pistillata
jg10054	ML141121a	94.891	137	7	0	78	214	1	137	1.18E-89	259	NA	sp|Q6ZIU9|CDPKL_ORYSJ	33.333	42	28	0	15	56	406	447	1.3	33.5	Calcium-dependent protein kinase 21	Oryza sativa subsp. japonica	39947	XP_030829740.1	29.487	78	51	2	1	77	612	686	0.01	43.5	glycerol-3-phosphate dehydrogenase, mitochondrial-like	Strongylocentrotus purpuratus
jg10055	ML141120a	98.292	761	13	0	1	761	1	761	0	1548	NA	sp|Q9H0H3|KLH25_HUMAN	21.505	186	133	5	23	207	45	218	0.013	42.7	Kelch-like protein 25	Homo sapiens	9606	XP_037893655.1	24.686	239	160	10	21	258	37	256	0.000427	51.2	kelch-like protein 3	Glossina fuscipes
jg10056	ML141119a	98.177	384	7	0	1	384	1	384	0	771	NA	sp|P32249|GP183_HUMAN	22.647	340	216	12	41	365	40	347	3.90E-10	64.3	G-protein coupled receptor 183	Homo sapiens	9606	XP_041474078.1	27.149	221	121	6	43	249	17	211	1.04E-08	63.9	kappa-type opioid receptor-like	Lytechinus variegatus
jg10057	ML064943a	48	25	13	0	70	94	132	156	0.51	28.1	NA	sp|A8WH34|GLMPB_XENLA	29.63	54	38	0	41	94	345	398	0.04	35.4	Glycosylated lysosomal membrane protein B	Xenopus laevis	8355	XP_012540573.1	30.769	104	61	5	3	98	307	407	0.006	41.2	glycosylated lysosomal membrane protein A	Monomorium pharaonis
jg10058	ML141118a	94.578	166	6	1	1	163	1	166	2.59E-116	325	NA	sp|Q6NAL3|UVRC_RHOPA	35.821	67	32	3	82	137	213	279	0.6	33.9	UvrABC system protein C	Rhodopseudomonas palustris (strain ATCC BAA-98 / CGA009)	258594	XP_033225413.1	42.553	47	25	2	37	83	489	533	1.1	36.6	protein retinal degeneration B	Belonocnema treatae
jg10059	ML141117a	95.703	256	2	1	1	247	1	256	1.95E-176	484	sp|Q5GJ75|TP8L3_HUMAN	sp|Q5GJ75|TP8L3_HUMAN	34.211	228	136	4	20	245	75	290	4.75E-35	129	Tumor necrosis factor alpha-induced protein 8-like protein 3	Homo sapiens	9606	XP_032233424.1	38.15	173	97	2	67	229	16	188	9.85E-33	124	tumor necrosis factor alpha-induced protein 8 isoform X2	Nematostella vectensis
jg1006	ML276921a	32.432	37	25	0	62	98	572	608	1.7	28.1	sp|Q9UG63|ABCF2_HUMAN	sp|A0JNJ5|MYL1_BOVIN	31.034	87	47	3	28	102	84	169	0.31	34.3	Myosin light chain 1/3, skeletal muscle isoform	Bos taurus	9913	XP_037823672.1	39.56	91	37	6	71	145	348	436	0.048	40.8	sulfite oxidase, mitochondrial isoform X2	Lucilia sericata
jg10060	ML141116a	100	203	0	0	1	203	1	203	3.87E-152	419	sp|O76038|SEGN_HUMAN	sp|P41044|CAB32_DROME	34.074	135	86	2	20	151	33	167	4.33E-20	89	Calbindin-32	Drosophila melanogaster	7227	XP_033109961.1	34.706	170	101	4	23	186	116	281	1.19E-26	109	calretinin-like isoform X6	Anneissia japonica
jg10060	ML141116a	77.419	186	41	1	1	185	1	186	2.81E-103	295	sp|O76038|SEGN_HUMAN	sp|Q5XJX1|SEGN_DANRE	33.813	139	85	3	23	158	102	236	1.48E-21	92	Secretagogin	Danio rerio	7955	XP_033109961.1	39.062	128	74	2	23	150	116	239	4.74E-24	102	calretinin-like isoform X6	Anneissia japonica
jg10061	ML05853a	25.301	83	52	2	73	145	995	1077	0.61	30	sp|O43196|MSH5_HUMAN	sp|O88783|FA5_MOUSE	30.675	163	100	6	15	172	1159	1313	1.59E-06	51.2	Coagulation factor V	Mus musculus	10090	XP_009045376.1	40.698	172	102	0	14	185	3	174	4.13E-17	81.6	hypothetical protein LOTGIDRAFT_95405, partial	Lottia gigantea
jg10062	ML04652a	41.304	138	81	0	3	140	197	334	2.04E-22	95.1	NA	sp|P08012|PRP1_SOYBN	31.613	155	106	0	128	282	43	197	4.02E-23	98.2	Repetitive proline-rich cell wall protein 1	Glycine max	3847	XP_013095652.1	24.364	275	207	1	3	276	26	300	5.72E-47	166	PREDICTED: keratin-associated protein 4-7-like	Biomphalaria glabrata
jg10063	ML055111a	37.778	45	26	1	82	124	71	115	1.32E-05	45.8	NA	sp|Q40375|PRP2_MEDTR	28.621	290	204	1	6	292	67	356	6.68E-33	127	Repetitive proline-rich cell wall protein 2	Medicago truncatula	3880	XP_037782018.1	32.313	294	195	2	2	292	297	589	3.16E-42	160	ribosome-binding protein 1-like	Penaeus monodon
jg10064	ML04652a	28.188	149	105	1	18	164	195	343	6.37E-15	72.8	NA	sp|P08012|PRP1_SOYBN	31.41	156	107	0	90	245	43	198	3.65E-24	100	Repetitive proline-rich cell wall protein 1	Glycine max	3847	XP_040582934.1	33.205	259	161	2	2	248	21	279	1.77E-37	139	LOW QUALITY PROTEIN: dynein heavy chain-like protein PF11_0240, partial	Lepeophtheirus salmonis
jg10065	ML055111a	37.778	45	26	1	144	186	71	115	7.75E-06	45.1	NA	sp|P08012|PRP1_SOYBN	31.122	196	118	2	2	197	32	210	2.22E-27	107	Repetitive proline-rich cell wall protein 1	Glycine max	3847	XP_013087057.1	38.144	194	110	3	4	197	6	189	2.47E-33	125	PREDICTED: histidine-rich glycoprotein-like, partial	Biomphalaria glabrata
jg10066	ML141115a	100	278	0	0	1	278	1	278	0	570	NA	sp|B4HNS1|TRE12_DROSE	27.816	435	306	6	23	450	32	465	3.81E-48	176	Facilitated trehalose transporter Tret1-2 homolog	Drosophila sechellia	7238	XP_018327911.1	31.494	435	284	6	33	458	33	462	5.09E-57	203	facilitated trehalose transporter Tret1-like	Agrilus planipennis
jg10067	ML141114a	100	339	0	0	1	339	1	339	0	702	sp|Q93088|BHMT1_HUMAN	sp|Q91WS4|BHMT2_MOUSE	46.24	359	129	8	3	301	8	362	1.02E-104	314	S-methylmethionine--homocysteine S-methyltransferase BHMT2	Mus musculus	10090	XP_029186099.1	51.652	333	150	8	7	332	8	336	8.07E-111	332	betaine--homocysteine S-methyltransferase 1-like isoform X2	Acropora millepora
jg10068	ML141113a	98.776	1389	17	0	77	1465	56	1444	0	2774	NA	sp|A2R7P5|NST1_ASPNC	47.761	67	25	4	742	807	591	648	0.003	46.2	Stress response protein nst1	Aspergillus niger (strain CBS 513.88 / FGSC A1513)	425011	XP_028394833.1	49.194	124	55	1	708	823	383	506	2.76E-17	95.9	leucine-rich repeat and IQ domain-containing protein 1-like	Dendronephthya gigantea
jg10069	ML14256a	98.826	511	6	0	1	511	1	511	0	1049	NA	sp|Q96Q83|ALKB3_HUMAN	31.148	122	77	3	121	236	156	276	2.75E-07	55.8	Alpha-ketoglutarate-dependent dioxygenase alkB homolog 3	Homo sapiens	9606	XP_035229428.1	33.333	120	75	1	121	240	10	124	2.58E-11	68.6	DNA oxidative demethylase ALKBH2-like	Stegodyphus dumicola
jg1007	ML37637a	40	35	21	0	188	222	882	916	0.26	32.3	NA	sp|A6VXX9|AROA_MARMS	97.256	328	9	0	1	328	98	425	0	666	3-phosphoshikimate 1-carboxyvinyltransferase	Marinomonas sp. (strain MWYL1)	400668	XP_018028751.1	50.149	335	147	7	13	328	117	450	4.11E-102	320	PREDICTED: 3-phosphoshikimate 1-carboxyvinyltransferase-like	Hyalella azteca
jg10070	ML141112a	99.896	960	1	0	1	960	1	960	0	1973	sp|Q9UPR5|NAC2_HUMAN	sp|P48768|NAC2_RAT	34.615	624	319	19	393	950	315	915	2.33E-77	275	Sodium/calcium exchanger 2	Rattus norvegicus	10116	XP_033124004.1	41.64	951	441	20	19	953	6	858	0	660	sodium/calcium exchanger 2-like isoform X2	Anneissia japonica
jg10071	ML141111a	87.059	85	8	2	1	84	5	87	2.37E-44	144	NA	sp|A0A2R8QPS5|RIC1_DANRE	25.333	75	53	2	63	134	1214	1288	0.000476	44.7	Guanine nucleotide exchange factor subunit RIC1	Danio rerio	7955	XP_023945648.1	36.842	171	96	6	42	207	41	204	8.36E-21	93.6	uncharacterized protein LOC112051294	Bicyclus anynana
jg10072	ML01234a	41.935	31	18	0	7	37	847	877	1.8	26.2	NA	sp|C5A2B8|RRP42_THEGJ	60	20	8	0	61	80	70	89	6.3	28.5	Exosome complex component Rrp42	Thermococcus gammatolerans (strain DSM 15229 / JCM 11827 / EJ3)	593117	XP_035587831.1	41.304	46	24	2	14	59	668	710	2.2	33.5	putative DNA ligase IV	Schistosoma haematobium
jg10073	ML15251a	21.839	87	63	1	23	109	1153	1234	1.7	26.9	sp|A2RU54|HMX2_HUMAN	sp|Q3U1V8|M3K9_MOUSE	32.5	80	42	3	31	109	978	1046	2	31.2	Mitogen-activated protein kinase kinase kinase 9	Mus musculus	10090	XP_022818791.1	27.174	92	57	2	3	91	1262	1346	1.1	35.4	uncharacterized protein LOC111351222	Spodoptera litura
jg10074	ML086623a	36.364	44	27	1	61	103	622	665	1.5	26.9	NA	sp|Q2FT21|TRM56_METHJ	27.273	77	45	1	31	96	20	96	0.2	33.1	tRNA (cytidine(56)-2'-O)-methyltransferase	Methanospirillum hungatei JF-1 (strain ATCC 27890 / DSM 864 / NBRC 100397 / JF-1)	323259	XP_022340325.1	35.088	57	36	1	38	93	176	232	0.13	37.4	uncharacterized protein LOC111134979 isoform X2	Crassostrea virginica
jg10075	ML21638a	42.424	33	19	0	31	63	955	987	0.72	28.9	NA	sp|Q9UT16|ATP12_SCHPO	27.083	48	35	0	79	126	6	53	4.5	30.4	Protein atp12, mitochondrial	Schizosaccharomyces pombe (strain 972 / ATCC 24843)	284812	XP_021347672.1	35.593	118	71	5	8	120	4	121	5.47E-13	71.2	uncharacterized protein LOC110446708	Mizuhopecten yessoensis
jg10076	ML141110a	100	172	0	0	1	172	1	172	2.14E-127	353	NA	sp|P62484|ABI2_MOUSE	35.484	62	38	1	108	167	382	443	0.000239	43.9	Abl interactor 2	Mus musculus	10090	XP_028414309.1	35.088	57	37	0	109	165	81	137	0.000452	46.6	CD2-associated protein-like isoform X2	Dendronephthya gigantea
jg10077	ML01138a	60.526	38	15	0	73	110	1534	1571	2.48E-05	41.2	NA	sp|P14248|RPB1_PLAFD	31.481	108	62	5	18	116	2288	2392	0.008	38.1	DNA-directed RNA polymerase II subunit RPB1	Plasmodium falciparum (isolate CDC / Honduras)	5836	XP_020904023.1	28.713	101	67	1	7	107	650	745	0.000155	46.6	NFX1-type zinc finger-containing protein 1 isoform X1	Exaiptasia diaphana
jg10078	ML03884a	94.872	39	2	0	1	39	1	39	3.08E-20	81.6	NA	sp|D2GXS7|TRIM2_AILME	37	100	49	5	33	130	2	89	3.88E-11	62.4	Tripartite motif-containing protein 2	Ailuropoda melanoleuca	9646	XP_022808323.1	37.079	89	52	1	42	130	1	85	4.61E-14	74.3	tripartite motif-containing protein 45-like	Stylophora pistillata
jg10078	ML18552a	44.444	81	40	2	23	102	12	88	4.07E-18	77	NA	sp|D2GXS7|TRIM2_AILME	40.23	87	43	4	18	102	10	89	2.62E-11	62	Tripartite motif-containing protein 2	Ailuropoda melanoleuca	9646	XP_022808323.1	37.079	89	52	1	14	102	1	85	8.52E-14	72.4	tripartite motif-containing protein 45-like	Stylophora pistillata
jg10079	ML14119a	99.457	552	3	0	1	552	1	552	0	1148	sp|Q53G59|KLH12_HUMAN	sp|Q6DFF6|KLH20_XENLA	32.103	542	357	6	1	534	38	576	8.90E-103	325	Kelch-like protein 20	Xenopus laevis	8355	XP_022784127.1	32.246	552	368	4	3	549	16	566	8.08E-110	345	kelch-like protein 20	Stylophora pistillata
jg1008	ML358827a	30.769	247	168	3	321	565	265	510	2.56E-37	144	sp|P05091|ALDH2_HUMAN	sp|C6DD82|ABDH_PECCP	53.2	250	117	0	317	566	225	474	2.09E-98	310	Gamma-aminobutyraldehyde dehydrogenase	Pectobacterium carotovorum subsp. carotovorum (strain PC1)	561230	XP_023244734.1	34.118	255	159	3	317	564	250	502	1.69E-45	174	aldehyde dehydrogenase family 9 member A1-A-like	Centruroides sculpturatus
jg10080	ML14118a	91.913	507	2	1	1	507	1	468	0	952	NA	sp|E1BJS7|LIN41_BOVIN	24.691	567	339	22	1	507	288	826	2.37E-29	125	E3 ubiquitin-protein ligase TRIM71	Bos taurus	9913	XP_026670923.1	27.395	522	318	15	1	499	126	609	3.04E-36	149	E3 ubiquitin-protein ligase TRIM71-like isoform X3	Ceratina calcarata
jg10081	ML14116a	100	119	0	0	19	137	708	826	6.60E-81	253	sp|Q9BQD3|KXDL1_HUMAN	sp|Q9BQD3|KXDL1_HUMAN	31.126	151	86	4	2	137	9	156	2.10E-15	72	KxDL motif-containing protein 1	Homo sapiens	9606	XP_022105263.1	35.714	112	63	2	19	121	36	147	4.71E-15	73.6	kxDL motif-containing protein 1-like	Acanthaster planci
jg10082	ML14117a	96.296	189	6	1	1	188	75	263	2.61E-132	372	NA	sp|Q5RAQ5|APC4_PONAB	27.184	103	61	4	74	173	561	652	2.1	33.1	Anaphase-promoting complex subunit 4	Pongo abelii	9601	XP_041361188.1	30.303	99	55	3	129	214	1378	1475	0.058	41.6	uncharacterized protein LOC121377317 isoform X1	Gigantopelta aegis
jg10083	ML14116a	96.04	707	28	0	1	707	1	707	0	1300	sp|Q9BQD3|KXDL1_HUMAN	sp|B9DNJ8|PRMA_STACT	38.182	55	28	1	404	458	93	141	0.13	38.9	Ribosomal protein L11 methyltransferase	Staphylococcus carnosus (strain TM300)	396513	NA	NA	NA	NA	NA	NA	NA	NA	NA	NA	NA	NA	NA
jg10084	ML14115a	99.635	548	2	0	1	548	1	548	0	1115	sp|P49281|NRAM2_HUMAN	sp|O54902|NRAM2_RAT	59.375	480	175	8	23	490	33	504	0	533	Natural resistance-associated macrophage protein 2	Rattus norvegicus	10116	XP_034180731.1	60.941	425	157	4	40	456	74	497	0	526	protein Malvolio isoform X2	Osmia lignaria
jg10085	ML02016a	26.549	113	81	2	27	139	12	122	0.017	34.7	NA	sp|P44755|GPH_HAEIN	24.701	251	154	8	22	264	1	224	6.36E-07	52.4	Phosphoglycolate phosphatase	Haemophilus influenzae (strain ATCC 51907 / DSM 11121 / KW20 / Rd)	71421	XP_011440921.2	34.766	256	153	5	23	271	71	319	6.69E-35	139	uncharacterized protein LOC105337749	Crassostrea gigas
jg10086	ML14114a	99.656	871	3	0	1	871	1	871	0	1793	NA	sp|Q9NV70|EXOC1_HUMAN	27.679	896	561	21	22	859	17	883	6.95E-102	340	Exocyst complex component 1	Homo sapiens	9606	XP_033743454.1	29.749	837	520	16	70	863	66	877	3.53E-106	354	exocyst complex component 1-like isoform X2	Pecten maximus
jg10087	ML14112a	98.791	579	4	1	1	576	1	579	0	1155	sp|Q9NYB9|ABI2_HUMAN	sp|P62484|ABI2_MOUSE	60	55	22	0	520	574	386	440	3.58E-12	72.4	Abl interactor 2	Mus musculus	10090	XP_022832713.1	53.448	58	27	0	516	573	595	652	1.33E-13	81.3	nostrin isoform X3	Spodoptera litura
jg10088	ML14111a	99.462	558	3	0	1	558	1	558	0	1149	sp|Q8NDH6|ICA1L_HUMAN	sp|Q8NDH6|ICA1L_HUMAN	37.768	233	145	0	35	267	13	245	2.72E-48	177	Islet cell autoantigen 1-like protein	Homo sapiens	9606	XP_038048771.1	36.882	263	166	0	5	267	18	280	1.65E-53	198	islet cell autoantigen 1-like isoform X6	Patiria miniata
jg10089	ML03311a	100	110	0	0	1	110	1	110	8.48E-77	221	sp|P60866|RS20_HUMAN	sp|P60868|RS20_RAT	81.818	110	19	1	2	110	10	119	3.18E-59	180	40S ribosomal protein S20	Rattus norvegicus	10116	XP_020915865.1	81.818	110	20	0	1	110	10	119	9.67E-59	182	40S ribosomal protein S20	Exaiptasia diaphana
jg1009	ML097515a	28.947	76	48	1	65	140	2230	2299	0.025	36.2	sp|O15230|LAMA5_HUMAN	sp|P76108|YDCS_ECOLI	68.883	376	110	2	14	385	9	381	0	548	Bifunctional polyhydroxybutyrate synthase / ABC transporter periplasmic binding protein	Escherichia coli (strain K12)	83333	XP_014680195.1	25.746	268	178	12	61	314	14	274	7.60E-11	70.1	PREDICTED: spermidine/putrescine-binding periplasmic protein 2-like	Priapulus caudatus
jg10090	ML03312a	100	185	0	0	1	185	1	185	2.62E-138	382	sp|P18621|RL17_HUMAN	sp|Q9CPR4|RL17_MOUSE	68.675	166	50	1	1	166	1	164	1.16E-80	240	60S ribosomal protein L17	Mus musculus	10090	XP_015754731.1	67.978	178	56	1	1	177	1	178	2.40E-83	250	PREDICTED: 60S ribosomal protein L17-like isoform X1	Acropora digitifera
jg10091	ML03313a	97.193	285	6	1	1	283	1	285	0	551	NA	sp|Q02789|CAC1S_MOUSE	26.087	138	86	6	3	127	633	767	0.63	35.4	Voltage-dependent L-type calcium channel subunit alpha-1S	Mus musculus	10090	XP_035217181.1	28.346	127	59	5	6	128	7	105	0.62	38.9	lysosome-associated membrane glycoprotein 5-like isoform X2	Stegodyphus dumicola
jg10092	ML03314a	97.297	148	4	0	1	148	1	148	2.20E-106	298	sp|O96007|MOC2B_HUMAN	sp|B4QUC0|MOC2B_DROSI	46.897	145	72	3	7	147	2	145	3.07E-39	138	Molybdopterin synthase catalytic subunit	Drosophila simulans	7240	XP_041464437.1	44.286	140	77	1	7	145	2	141	2.70E-40	138	molybdopterin synthase catalytic subunit-like	Lytechinus variegatus
jg10093	ML03315a	100	185	0	0	1	185	1	185	8.42E-136	376	sp|P40429|RL13A_HUMAN	sp|P93099|RL13A_CYAPA	68.182	176	56	0	3	178	2	177	3.67E-88	259	60S ribosomal protein L13a	Cyanophora paradoxa	Cyanophora paradoxa OX	XP_028412222.1	72.527	182	50	0	1	182	1	182	1.54E-98	289	60S ribosomal protein L13a-like	Dendronephthya gigantea
jg10094	ML03316a	99.01	202	2	0	1	202	1	202	5.93E-152	418	NA	sp|Q0RTD6|RS181_FRAAA	40.678	59	34	1	121	178	17	75	7.18E-08	51.6	30S ribosomal protein S18 1	Frankia alni (strain ACN14a)	326424	XP_020893400.1	45.07	71	36	2	119	186	75	145	1.18E-09	61.2	uncharacterized protein LOC110232526	Exaiptasia diaphana
jg10095	ML108912a	39.683	63	30	3	202	256	149	211	0.38	31.2	NA	sp|Q4PBU8|ASF1_USTMA	44	25	14	0	139	163	102	126	4.9	32	Histone chaperone ASF1	Ustilago maydis (strain 521 / FGSC 9021)	237631	XP_003387579.1	37.838	37	23	0	20	56	1368	1404	4.2	37	PREDICTED: NFX1-type zinc finger-containing protein 1-like	Amphimedon queenslandica
jg10095	ML108912a	40.984	61	28	3	712	764	151	211	1.5	30.8	NA	sp|P0DOW0|KDRDH_SULTA	27.381	84	58	2	478	559	220	302	0.049	40.4	2-dehydro-3-deoxy-L-rhamnonate dehydrogenase (NAD(+))	Sulfobacillus thermosulfidooxidans (strain DSM 9293 / VKM B-1269 / AT-1)	929705	XP_039285353.1	26.772	127	68	6	416	530	269	382	6.7	37.7	cGMP-dependent 3',5'-cyclic phosphodiesterase-like	Nilaparvata lugens
jg10096	ML033110a	100	110	0	0	1	110	1	110	6.27E-81	234	NA	sp|Q02369|NDUB9_BOVIN	36.667	90	46	2	17	101	10	93	2.32E-06	48.5	NADH dehydrogenase [ubiquinone] 1 beta subcomplex subunit 9	Bos taurus	9913	XP_003387932.1	42.857	105	57	3	16	119	3	105	9.33E-17	77.8	PREDICTED: NADH dehydrogenase [ubiquinone] 1 beta subcomplex subunit 9-like	Amphimedon queenslandica
jg10097	ML03318a	98.899	454	5	0	1	454	1	454	0	942	NA	sp|Q8VE62|PAIP1_MOUSE	22.692	260	164	9	97	339	8	247	9.24E-07	54.7	Polyadenylate-binding protein-interacting protein 1	Mus musculus	10090	XP_029208519.1	25.414	362	190	17	96	419	148	467	1.34E-11	73.6	polyadenylate-binding protein-interacting protein 1-like isoform X6	Acropora millepora
jg10098	ML03317a	100	727	0	0	1	727	1	727	0	1517	sp|Q14315|FLNC_HUMAN	sp|Q9VEN1|FLNA_DROME	33.333	264	164	4	31	289	10	266	3.25E-32	138	Filamin-A	Drosophila melanogaster	7227	XP_031563021.1	41.799	189	109	1	531	718	128	316	1.97E-47	177	protein crossbronx homolog	Actinia tenebrosa
jg10099	ML001010a	100	445	0	0	1	445	1	445	0	912	sp|Q8N7H5|PAF1_HUMAN	sp|Q4U0S5|PAF1_DANRE	46.814	361	178	6	5	355	16	372	1.59E-100	312	RNA polymerase II-associated factor 1 homolog	Danio rerio	7955	XP_003747930.1	48.493	365	168	7	2	355	8	363	1.16E-106	331	RNA polymerase II-associated factor 1 homolog	Galendromus occidentalis
jg101	ML06224a	27.66	94	54	4	69	156	260	345	0.77	29.3	NA	sp|A8F7B4|XER_PSELT	30.968	155	97	4	1	154	133	278	2.21E-14	71.6	Tyrosine recombinase Tlet_1492	Pseudothermotoga lettingae (strain ATCC BAA-301 / DSM 14385 / NBRC 107922 / TMO)	416591	XP_017066812.1	27.273	154	101	4	1	151	143	288	1.51E-06	53.1	PREDICTED: tyrosine recombinase XerC-like	Drosophila eugracilis
jg1010	ML358827a	38.153	249	151	3	347	593	260	507	8.04E-53	187	sp|P05091|ALDH2_HUMAN	sp|Q8ZPC9|ABDH_SALTY	67.984	253	81	0	345	597	222	474	2.98E-125	380	Gamma-aminobutyraldehyde dehydrogenase	Salmonella typhimurium (strain LT2 / SGSC1412 / ATCC 700720)	99287	XP_017462383.1	57.746	213	90	0	3	215	2	214	3.81E-78	257	PREDICTED: spermidine/putrescine import ATP-binding protein PotA-like	Rhagoletis zephyria
jg10100	ML00109a	99.459	924	5	0	1	924	1	924	0	1931	NA	sp|Q8ND61|CC020_HUMAN	24.857	523	292	23	423	908	374	832	1.42E-23	111	Uncharacterized protein C3orf20	Homo sapiens	9606	XP_027058080.1	27.803	669	385	21	324	911	401	1052	1.02E-60	232	uncharacterized protein LOC113684869	Pocillopora damicornis
jg10100	ML00109a	99.615	260	1	0	63	322	922	1181	0	530	NA	sp|P49025|CTRO_MOUSE	30.337	89	55	2	183	264	1028	1116	0.74	35.4	Citron Rho-interacting kinase	Mus musculus	10090	XP_022228793.2	23.158	285	185	10	36	309	393	654	0.000557	49.3	epidermal growth factor receptor substrate 15-like 1 isoform X2	Drosophila obscura
jg10100	ML00109a	99.661	1181	4	0	1	1181	1	1181	0	2457	NA	sp|Q8CDN1|CC020_MOUSE	32.335	167	103	5	750	907	659	824	7.14E-21	103	Uncharacterized protein C3orf20 homolog	Mus musculus	Mus musculus OX	XP_027058080.1	28.018	671	383	22	324	912	401	1053	5.02E-60	232	uncharacterized protein LOC113684869	Pocillopora damicornis
jg10101	ML00108a	99.401	167	1	0	1	167	1	167	1.22E-125	349	NA	sp|O74533|QCR7_SCHPO	34.615	104	65	2	62	165	16	116	9.29E-10	57	Cytochrome b-c1 complex subunit 7	Schizosaccharomyces pombe (strain 972 / ATCC 24843)	284812	XP_023711967.1	39.56	91	52	2	74	164	21	108	7.92E-11	62.4	cytochrome b-c1 complex subunit 7 isoform X1	Cryptotermes secundus
jg10102	ML234031a	35.556	45	29	0	14	58	101	145	0.002	34.3	NA	sp|Q9EP73|PD1L1_MOUSE	27.778	54	34	2	15	68	234	282	0.095	33.9	Programmed cell death 1 ligand 1	Mus musculus	10090	XP_022182925.1	38.806	67	35	1	21	87	505	565	0.1	37.4	uncharacterized protein LOC111042583	Myzus persicae
jg10103	ML00107a	100	383	0	0	1	383	1	383	0	798	sp|O43791|SPOP_HUMAN	sp|Q5BL35|SPOLA_DANRE	67.277	382	102	4	19	381	14	391	0	511	Speckle-type POZ protein-like A	Danio rerio	7955	XP_002735147.1	72.253	364	96	3	19	381	2	361	0	533	PREDICTED: protein roadkill-like	Saccoglossus kowalevskii
jg10104	ML27761a	37.221	403	195	9	173	525	5	399	2.51E-66	219	NA	sp|Q5XIC8|ALKB3_RAT	28.856	201	115	8	113	290	99	294	3.02E-12	70.9	Alpha-ketoglutarate-dependent dioxygenase alkB homolog 3	Rattus norvegicus	10116	XP_033739694.1	29.932	147	94	4	134	273	126	270	5.38E-12	73.6	alpha-ketoglutarate-dependent dioxygenase alkB homolog 3-like	Pecten maximus
jg10105	ML00105a	100	216	0	0	1	216	1	216	2.35E-156	431	sp|Q9Y3E7|CHMP3_HUMAN	sp|Q5BKM3|CHMP3_XENTR	50.909	220	104	2	1	216	1	220	1.20E-64	202	Charged multivesicular body protein 3	Xenopus tropicalis	8364	XP_002162304.1	54.128	218	95	3	1	216	1	215	1.71E-70	219	PREDICTED: charged multivesicular body protein 3-like isoform X1	Hydra vulgaris
jg10106	ML00104a	98.681	455	6	0	115	569	1	455	0	944	sp|Q6NSI8|K1841_HUMAN	sp|Q08AX9|K1841_XENLA	40.87	575	304	14	28	581	134	693	1.86E-124	386	Uncharacterized protein KIAA1841 homolog	Xenopus laevis	Xenopus laevis OX	XP_013382558.1	40.809	593	295	13	29	597	102	662	3.05E-131	405	uncharacterized protein KIAA1841 homolog isoform X2	Lingula anatina
jg10107	ML00103a	97.904	334	7	0	1	334	1	334	0	663	NA	sp|K0E684|ECDH_ASPRU	23.577	123	82	3	97	217	277	389	1	35	Cytochrome P450 monooxygenase ecdH	Aspergillus rugulosus	41736	XP_028518919.1	32.292	96	57	3	37	131	306	394	0.83	39.3	GRB10-interacting GYF protein 2	Exaiptasia diaphana
jg10108	ML00102a	98.512	605	9	0	1	605	1	605	0	1218	NA	sp|Q5UAK0|MIER1_MOUSE	32.051	78	46	2	320	392	196	271	0.11	39.3	Mesoderm induction early response protein 1	Mus musculus	10090	XP_003743988.1	23.457	162	73	2	328	489	206	316	0.12	42.7	mesoderm induction early response protein 1	Galendromus occidentalis
jg10109	ML00101a	100	194	0	0	93	286	185	378	6.36E-136	388	NA	sp|Q9NPF5|DMAP1_HUMAN	47.639	233	114	3	1	226	174	405	5.30E-55	187	DNA methyltransferase 1-associated protein 1	Homo sapiens	9606	XP_033737106.1	43.151	292	142	5	1	269	144	434	2.20E-59	201	DNA methyltransferase 1-associated protein 1-like isoform X3	Pecten maximus
jg1011	ML342210a	30.952	84	50	3	11	86	19	102	0.68	29.3	sp|Q9Y394|DHRS7_HUMAN	sp|Q8ZV04|NNR_PYRAE	31.25	64	39	1	84	142	131	194	0.14	35.8	Bifunctional NAD(P)H-hydrate repair enzyme Nnr	Pyrobaculum aerophilum (strain ATCC 51768 / IM2 / DSM 7523 / JCM 9630 / NBRC 100827)	178306	XP_030571151.1	37.037	54	29	2	108	156	105	158	2.2	35.8	uncharacterized protein LOC115770143	Drosophila novamexicana
jg10110	ML270546a	95.833	240	7	1	1	240	1	237	1.15E-155	431	NA	sp|P27609|HMEN_BOMMO	31.624	117	77	2	123	238	227	341	4.63E-07	53.5	Segmentation polarity homeobox protein engrailed	Bombyx mori	7091	XP_019773117.1	36.719	128	76	4	114	238	204	329	1.06E-09	64.7	PREDICTED: homeobox protein engrailed-1a-like	Dendroctonus ponderosae
jg10111	ML270547a	99.563	229	1	0	1	229	3	231	6.39E-167	458	NA	sp|Q5JRA6|TGO1_HUMAN	21.505	93	71	2	12	103	1278	1369	0.86	34.7	Transport and Golgi organization protein 1 homolog	Homo sapiens	9606	XP_021340387.1	21.429	168	128	3	28	192	846	1012	0.17	40.4	uncharacterized protein LOC110441533	Mizuhopecten yessoensis
jg10112	ML167028a	38.71	31	19	0	34	64	274	304	2.7	26.6	sp|Q96HW7|INT4_HUMAN	sp|Q7K3D8|DMAP1_DROME	39.535	86	36	5	5	75	4	88	4.88E-05	44.3	DNA methyltransferase 1-associated protein 1	Drosophila melanogaster	7227	XP_021362703.1	38.636	88	41	3	1	75	1	88	5.66E-07	53.1	LOW QUALITY PROTEIN: DNA methyltransferase 1-associated protein 1-like	Mizuhopecten yessoensis
jg10113	ML270546a	97.059	238	7	0	1	238	1	238	9.95E-168	461	NA	sp|Q3LU40|PROP1_SAPAP	33.333	96	54	2	142	236	42	128	1.14E-06	51.2	Homeobox protein prophet of Pit-1	Sapajus apella	9515	XP_019773117.1	36.29	124	74	4	114	234	204	325	5.55E-09	62.4	PREDICTED: homeobox protein engrailed-1a-like	Dendroctonus ponderosae
jg10114	ML270544a	100	84	0	0	1	84	1	84	1.30E-55	165	sp|Q9Y5U9|IR3IP_HUMAN	sp|P85007|IR3IP_RAT	57.143	84	34	1	1	84	1	82	1.46E-27	98.2	Immediate early response 3-interacting protein 1	Rattus norvegicus	10116	XP_033112694.1	60.714	84	31	1	1	84	1	82	7.33E-31	109	immediate early response 3-interacting protein 1-like	Anneissia japonica
jg10115	ML270543a	84.854	515	17	3	1	515	257	710	0	835	sp|Q92609|TBCD5_HUMAN	sp|Q92609|TBCD5_HUMAN	28.571	105	48	2	332	436	597	674	1.98E-05	51.2	TBC1 domain family member 5	Homo sapiens	9606	XP_023222383.1	45.902	61	30	2	333	393	351	408	2.30E-07	60.8	TBC1 domain family member 5-like	Centruroides sculpturatus
jg10116	ML016347a	25	56	42	0	3	58	96	151	3.4	26.2	NA	sp|Q7T308|RN168_DANRE	22.581	93	72	0	23	115	373	465	3.2	30.8	E3 ubiquitin-protein ligase rnf168	Danio rerio	7955	XP_019864203.1	27.907	129	90	3	2	130	10	135	7.47E-09	57	PREDICTED: uncharacterized protein LOC109593662, partial	Amphimedon queenslandica
jg10117	ML065743a	28.261	46	29	1	59	104	775	816	3.7	26.9	sp|P55786|PSA_HUMAN	sp|Q9Z2U4|ELF4_MOUSE	31.25	64	42	1	8	69	144	207	2.3	32	ETS-related transcription factor Elf-4	Mus musculus	10090	XP_019851193.1	27.419	186	98	5	2	151	650	834	0.009	42.4	PREDICTED: uncharacterized protein LOC109581489 isoform X13	Amphimedon queenslandica
jg10118	ML016347a	25.862	58	43	0	3	60	96	153	1	26.9	NA	sp|B1MD62|PNP_MYCA9	32.143	56	37	1	21	75	285	340	1.2	31.2	Polyribonucleotide nucleotidyltransferase	Mycobacteroides abscessus (strain ATCC 19977 / DSM 44196 / CIP 104536 / JCM 13569 / NCTC 13031 / TMC 1543)	561007	XP_028134614.1	31.579	57	39	0	1	57	444	500	0.7	35	uncharacterized protein LOC114329639 isoform X1	Diabrotica virgifera virgifera
jg10119	ML270543a	99.286	140	1	0	1	140	1	140	2.60E-92	292	sp|Q92609|TBCD5_HUMAN	sp|Q92609|TBCD5_HUMAN	42.569	397	204	7	22	403	27	414	1.14E-98	315	TBC1 domain family member 5	Homo sapiens	9606	XP_013066250.1	43.935	371	191	4	51	404	83	453	7.72E-103	332	PREDICTED: TBC1 domain family member 5-like isoform X5	Biomphalaria glabrata
jg1012	ML07977a	24.339	189	130	6	1	179	7	192	5.96E-05	41.6	sp|Q08623|HDHD1_HUMAN	sp|P31467|YIEH_ECOLI	36.098	205	128	2	4	205	7	211	7.46E-44	149	6-phosphogluconate phosphatase	Escherichia coli (strain K12)	83333	XP_020804125.1	29.858	211	142	4	1	206	11	220	1.08E-17	84.3	uncharacterized protein LOC110180785	Drosophila serrata
jg10120	ML218826a	72.676	355	97	0	26	380	2	356	0	550	sp|P15104|GLNA_HUMAN	sp|P51121|GLNA_XENLA	62.429	354	132	1	30	383	12	364	1.27E-166	476	Glutamine synthetase	Xenopus laevis	8355	XP_002632560.1	65.143	350	121	1	35	384	19	367	1.42E-175	501	C. briggsae CBR-GLN-3 protein	Caenorhabditis briggsae
jg10121	ML270542a	99.444	360	2	0	1	360	1	360	0	739	sp|Q96EZ8|MCRS1_HUMAN	sp|Q99L90|MCRS1_MOUSE	48.338	391	157	5	12	359	34	422	7.99E-110	332	Microspherule protein 1	Mus musculus	10090	XP_022322429.1	47.704	392	153	7	13	359	67	451	7.19E-104	320	LOW QUALITY PROTEIN: microspherule protein 1-like	Crassostrea virginica
jg10122	ML270541a	99.684	316	1	0	1	316	1	316	0	658	sp|Q9Y315|DEOC_HUMAN	sp|Q9Y315|DEOC_HUMAN	65.273	311	106	1	1	309	1	311	2.82E-152	432	Deoxyribose-phosphate aldolase	Homo sapiens	9606	XP_027047133.1	65.909	308	103	1	4	309	7	314	4.01E-153	437	deoxyribose-phosphate aldolase-like	Pocillopora damicornis
jg10123	ML270540a	97.468	79	2	0	1	79	1	79	2.58E-52	168	NA	sp|Q0D2D2|FBX31_XENTR	39.623	53	31	1	6	57	65	117	3.66E-05	43.5	F-box only protein 31	Xenopus tropicalis	8364	XP_002406691.3	39.437	71	43	0	1	71	1	71	2.26E-10	61.6	F-box/WD repeat-containing protein 5	Ixodes scapularis
jg10124	ML161320a	30.952	84	57	1	105	187	140	223	1.91E-08	55.1	sp|Q01844|EWS_HUMAN	sp|Q61545|EWS_MOUSE	27.411	197	120	7	107	292	362	546	7.41E-09	61.2	RNA-binding protein EWS	Mus musculus	10090	XP_027198472.1	56.667	30	13	0	265	294	426	455	0.001	48.5	RNA-binding protein cabeza-like	Dermatophagoides pteronyssinus
jg10125	ML270538a	77.869	488	32	7	1	484	1	416	0	730	NA	sp|A4D7T3|ASZ1_MACEU	27.982	436	291	10	39	460	36	462	3.01E-37	145	Ankyrin repeat, SAM and basic leucine zipper domain-containing protein 1	Macropus eugenii	9315	XP_013415979.1	35.817	349	209	5	52	389	97	441	9.76E-59	208	ankyrin repeat, SAM and basic leucine zipper domain-containing protein 1	Lingula anatina
jg10126	ML270537a	71.292	209	11	2	206	414	60	219	4.98E-95	283	NA	sp|Q12114|CHS5_YEAST	30.769	78	54	0	272	349	468	545	6.26E-07	55.5	Chitin biosynthesis protein CHS5	Saccharomyces cerevisiae (strain ATCC 204508 / S288c)	559292	XP_032522555.1	43.269	104	59	0	268	371	153	256	5.85E-23	108	calcium-binding protein P-like isoform X2	Danaus plexippus plexippus
jg10127	ML270536a	99.497	199	1	0	1	199	1	199	1.02E-149	412	NA	sp|P74177|RPOC1_SYNY3	31.915	47	31	1	86	132	47	92	1.8	33.1	DNA-directed RNA polymerase subunit gamma	Synechocystis sp. (strain PCC 6803 / Kazusa)	1111708	NA	NA	NA	NA	NA	NA	NA	NA	NA	NA	NA	NA	NA
jg10128	ML270535a	100	230	0	0	1	230	1	230	2.61E-173	474	sp|O95292|VAPB_HUMAN	sp|A2VDZ9|VAPB_BOVIN	40.586	239	128	5	4	230	7	243	1.43E-51	170	Vesicle-associated membrane protein-associated protein B	Bos taurus	9913	XP_034338400.1	40.244	246	119	6	4	230	7	243	8.43E-54	179	vesicle-associated membrane protein/synaptobrevin-binding protein isoform X2	Crassostrea gigas
jg10129	ML270534a	100	148	0	0	1	148	1	148	2.61E-107	301	sp|P52434|RPAB3_HUMAN	sp|Q923G2|RPAB3_MOUSE	72	150	40	2	1	148	1	150	1.09E-70	212	DNA-directed RNA polymerases I, II, and III subunit RPABC3	Mus musculus	10090	XP_033759187.1	75.168	149	36	1	1	148	1	149	2.03E-75	227	DNA-directed RNA polymerases I, II, and III subunit RPABC3-like isoform X1	Pecten maximus
jg1013	ML282539a	25.773	97	68	3	1	95	577	671	3.2	29.3	NA	sp|P30140|THIH_ECOLI	59.143	350	140	3	8	355	23	371	1.14E-146	422	2-iminoacetate synthase	Escherichia coli (strain K12)	83333	XP_022836835.1	56.972	251	106	2	102	351	2	251	1.46E-103	311	uncharacterized protein LOC111364212	Spodoptera litura
jg10130	ML270532a	94.054	370	22	0	263	632	113	482	0	709	NA	sp|Q9BX59|TPSNR_HUMAN	30.357	112	66	2	127	226	278	389	0.072	39.7	Tapasin-related protein	Homo sapiens	9606	XP_013419877.1	25.888	197	131	10	213	405	217	402	0.000701	50.4	complement component receptor 1-like protein	Lingula anatina
jg10131	ML270531a	99.123	342	3	0	1	342	1	342	0	714	sp|Q9UIU6|SIX4_HUMAN	sp|Q9UIU6|SIX4_HUMAN	47.321	112	59	0	221	332	168	279	1.08E-32	132	Homeobox protein SIX4	Homo sapiens	9606	XP_023341590.1	42.958	142	81	0	196	337	182	323	4.31E-36	140	homeobox protein six1a-like isoform X2	Eurytemora affinis
jg10132	ML270530a	99.096	332	3	0	1	332	1	332	0	679	NA	sp|Q2SWN9|MSRB_BURTA	27.857	140	86	5	147	278	2	134	0.048	37.7	Peptide methionine sulfoxide reductase MsrB	Burkholderia thailandensis (strain ATCC 700388 / DSM 13276 / CIP 106301 / E264)	271848	XP_020284961.1	46.667	45	24	0	287	331	200	244	0.047	43.1	somatostatin receptor type 2-like	Pseudomyrmex gracilis
jg10133	ML13145a	30.952	504	335	8	38	539	24	516	1.84E-82	266	NA	sp|Q66J54|S226A_XENLA	24.2	500	348	11	85	569	74	557	9.93E-28	120	Solute carrier family 22 member 6-A	Xenopus laevis	8355	XP_013378671.1	27.766	479	316	14	67	534	44	503	5.80E-32	137	solute carrier family 22 member 15-like	Lingula anatina
jg10134	ML270529a	85.376	465	7	3	447	910	439	843	0	813	sp|Q03701|CEBPZ_HUMAN	sp|Q5R7B8|KLH20_PONAB	27.367	581	387	11	397	961	11	572	1.31E-50	192	Kelch-like protein 20	Pongo abelii	9601	XP_017489958.1	26.948	616	402	14	374	970	51	637	2.54E-55	211	PREDICTED: kelch-like protein diablo	Rhagoletis zephyria
jg10135	ML270528a	100	234	0	0	81	314	1	234	5.45E-180	495	sp|P78318|IGBP1_HUMAN	sp|P78318|IGBP1_HUMAN	32.258	341	187	8	8	312	5	337	5.68E-41	148	Immunoglobulin-binding protein 1	Homo sapiens	9606	XP_013066364.1	38.284	303	146	7	52	314	57	358	7.26E-53	183	PREDICTED: immunoglobulin-binding protein 1-like	Biomphalaria glabrata
jg10136	ML270529a	99.262	542	4	0	1	542	876	1417	0	1118	sp|Q03701|CEBPZ_HUMAN	sp|Q03701|CEBPZ_HUMAN	33.042	914	457	23	90	872	42	931	2.08E-139	446	CCAAT/enhancer-binding protein zeta	Homo sapiens	9606	XP_027058485.1	35.691	905	445	20	85	858	20	918	1.16E-160	504	CCAAT/enhancer-binding protein zeta-like	Pocillopora damicornis
jg10137	ML270527a	98.567	349	5	0	131	479	1	349	0	705	NA	sp|P30638|SVOP_CAEEL	25.843	445	310	11	1	432	35	472	2.63E-38	149	Putative transporter svop-1	Caenorhabditis elegans	6239	XP_003093994.1	26.292	445	306	11	3	432	37	474	9.80E-38	151	hypothetical protein CRE_16352	Caenorhabditis remanei
jg10138	ML270524a	63.855	83	28	1	1	81	1	83	6.34E-29	99.4	sp|Q16864|VATF_HUMAN	sp|Q16864|VATF_HUMAN	64.286	42	15	0	8	49	4	45	6.01E-12	59.7	V-type proton ATPase subunit F	Homo sapiens	9606	XP_033624748.1	70	40	12	0	7	46	5	44	9.46E-14	67.4	V-type proton ATPase subunit F-like	Asterias rubens
jg10139	ML270526a	99.452	365	2	0	115	479	1	365	0	737	NA	sp|P30638|SVOP_CAEEL	27.088	443	303	11	3	432	37	472	4.89E-41	157	Putative transporter svop-1	Caenorhabditis elegans	6239	XP_003093994.1	27.416	445	301	11	3	432	37	474	2.67E-40	158	hypothetical protein CRE_16352	Caenorhabditis remanei
jg1014	ML05087a	28.571	70	39	2	148	214	333	394	2.1	28.9	sp|P20839|IMDH1_HUMAN	sp|A6VXY2|THIG_MARMS	92.636	258	19	0	1	258	1	258	4.84E-180	498	Thiazole synthase	Marinomonas sp. (strain MWYL1)	400668	XP_037898860.1	60.987	223	87	0	4	226	2	224	1.81E-85	262	thiazole synthase-like, partial	Glossina fuscipes
jg10140	ML270525a	99.622	529	2	0	1	529	1	529	0	1090	sp|P15848|ARSB_HUMAN	sp|P50429|ARSB_MOUSE	38.93	542	247	13	20	526	42	534	3.41E-115	354	Arylsulfatase B	Mus musculus	10090	XP_027058114.1	42.344	529	272	12	11	527	10	517	6.35E-132	399	arylsulfatase B-like isoform X2	Pocillopora damicornis
jg10141	ML270523a	95.455	352	13	1	1	352	1	349	0	668	NA	sp|Q9DDK4|S1PR1_DANRE	20.52	346	226	12	10	322	19	348	5.37E-07	54.7	Sphingosine 1-phosphate receptor 1	Danio rerio	7955	XP_033635729.1	23.381	278	191	7	20	276	502	778	4.78E-11	71.6	relaxin receptor 1-like isoform X2	Asterias rubens
jg10142	ML270522a	98.542	343	5	0	1	343	1	343	0	706	sp|P06681|CO2_HUMAN	sp|Q4LDE5|SVEP1_HUMAN	31.25	192	96	8	110	282	82	256	2.10E-11	69.7	Sushi, von Willebrand factor type A, EGF and pentraxin domain-containing protein 1	Homo sapiens	9606	XP_027046077.1	29.944	177	120	2	110	284	262	436	6.01E-16	87	complement factor B-like	Pocillopora damicornis
jg10143	ML270521a	99.533	214	1	0	1	214	1	214	1.14E-161	444	sp|Q99807|COQ7_HUMAN	sp|Q2TBW2|COQ7_BOVIN	63.793	174	62	1	41	214	45	217	3.96E-80	241	5-demethoxyubiquinone hydroxylase, mitochondrial	Bos taurus	9913	XP_027218407.1	62.778	180	66	1	35	214	14	192	4.86E-83	251	5-demethoxyubiquinone hydroxylase, mitochondrial-like isoform X3	Penaeus vannamei
jg10144	ML270520a	100	356	0	0	321	676	244	599	0	738	sp|Q15067|ACOX1_HUMAN	sp|Q9LMI7|ACO32_ARATH	31.748	652	404	15	33	663	43	674	3.32E-92	303	Putative acyl-coenzyme A oxidase 3.2, peroxisomal	Arabidopsis thaliana	3702	XP_001647536.2	57.632	642	249	6	27	667	53	672	0	726	putative acyl-coenzyme A oxidase 3.2, peroxisomal	Nematostella vectensis
jg10145	ML01022a	49.242	132	45	3	27	136	188	319	5.14E-28	104	NA	sp|Q8LLW7|PRXV_COROI	27.419	124	72	5	23	134	395	512	0.81	32.7	Vanadium-dependent bromoperoxidase	Corallina officinalis	Corallina officinalis OX	XP_034316249.1	51.22	41	20	0	89	129	117	157	4.26E-06	51.6	uncharacterized protein LOC105334302	Crassostrea gigas
jg10145	ML086433a	57.778	135	56	1	1	135	44	177	1.34E-60	183	NA	sp|P44841|TUSA_HAEIN	30	70	43	2	1	65	1	69	0.95	30.8	Sulfur carrier protein TusA	Haemophilus influenzae (strain ATCC 51907 / DSM 11121 / KW20 / Rd)	71421	XP_025199557.1	32.576	132	80	6	3	131	338	463	4.32E-12	68.6	uncharacterized protein LOC112597647	Melanaphis sacchari
jg10145	ML17729a	63.536	181	44	4	1	159	1	181	1.17E-67	205	NA	sp|Q8LLW7|PRXV_COROI	27.419	124	72	5	67	178	395	512	0.9	33.5	Vanadium-dependent bromoperoxidase	Corallina officinalis	Corallina officinalis OX	XP_026292545.1	24.402	209	104	5	17	173	21	227	9.39E-09	60.5	uncharacterized protein LOC113216924	Frankliniella occidentalis
jg10146	ML270519a	99.7	333	1	0	1	333	1	333	0	687	sp|P40937|RFC5_HUMAN	sp|P40937|RFC5_HUMAN	69.136	324	100	0	7	330	17	340	8.28E-173	486	Replication factor C subunit 5	Homo sapiens	9606	XP_027057565.1	68.519	324	102	0	1	324	1	324	1.70E-174	493	replication factor C subunit 5-like	Pocillopora damicornis
jg10147	ML270518a	99.825	570	1	0	45	614	1	570	0	1119	sp|Q13111|CAF1A_HUMAN	sp|Q13111|CAF1A_HUMAN	31.152	382	202	12	488	831	467	825	6.09E-23	109	Chromatin assembly factor 1 subunit A	Homo sapiens	9606	XP_038066952.1	33.083	532	254	22	332	788	321	825	6.40E-37	158	chromatin assembly factor 1 subunit A-like	Patiria miniata
jg10148	ML270517a	90.949	453	1	2	107	559	1	413	0	829	sp|Q9P2Q2|FRM4A_HUMAN	sp|Q9P2Q2|FRM4A_HUMAN	33.865	502	302	10	10	488	24	518	9.14E-82	280	FERM domain-containing protein 4A	Homo sapiens	9606	XP_041348053.1	36.523	512	293	10	10	493	88	595	2.15E-99	334	FERM domain-containing protein 4B-like isoform X3	Gigantopelta aegis
jg10149	ML270516a	97.578	289	7	0	1	289	1	289	0	585	sp|Q9HC38|GLOD4_HUMAN	sp|Q5I0D1|GLOD4_RAT	52.525	297	132	4	1	288	1	297	1.43E-107	317	Glyoxalase domain-containing protein 4	Rattus norvegicus	10116	XP_013387571.1	54.452	292	124	5	4	288	5	294	6.67E-109	323	glyoxalase domain-containing protein 4	Lingula anatina
jg1015	ML082119a	27.358	106	68	2	509	614	453	549	0.5	33.5	sp|Q14764|MVP_HUMAN	sp|A6TGQ1|THIC_KLEP7	78.13	599	131	0	15	613	3	601	0	1001	Phosphomethylpyrimidine synthase	Klebsiella pneumoniae subsp. pneumoniae (strain ATCC 700721 / MGH 78578)	272620	XP_003087911.1	82.313	294	52	0	326	619	1	294	1.17E-178	530	hypothetical protein CRE_22256, partial	Caenorhabditis remanei
jg10150	ML270515a	98.522	406	6	0	1	406	1	406	0	807	NA	sp|Q9JJJ7|PORCN_MOUSE	31.9	442	264	10	20	425	7	447	2.91E-55	193	Protein-serine O-palmitoleoyltransferase porcupine	Mus musculus	10090	XP_015907408.1	38.462	455	228	11	11	425	6	448	1.08E-87	281	protein-serine O-palmitoleoyltransferase porcupine-like isoform X1	Parasteatoda tepidariorum
jg10151	ML270515a	96.369	358	12	1	19	375	474	831	0	730	NA	sp|P54759|EPHA7_RAT	38.333	60	35	2	161	218	259	318	0.002	43.9	Ephrin type-A receptor 7	Rattus norvegicus	10116	XP_028394323.1	33.654	104	62	3	164	260	265	368	3.75E-06	56.6	ephrin type-B receptor 1-B-like isoform X1	Dendronephthya gigantea
jg10152	ML270514a	98.895	362	4	0	1	362	1	362	0	741	NA	sp|P54759|EPHA7_RAT	38.333	60	35	2	158	215	259	318	0.002	44.3	Ephrin type-A receptor 7	Rattus norvegicus	10116	XP_028394323.1	33.654	104	62	3	161	257	265	368	2.73E-06	56.6	ephrin type-B receptor 1-B-like isoform X1	Dendronephthya gigantea
jg10153	ML02423a	27.027	148	85	7	5	135	7	148	1.18E-05	44.7	sp|Q9NR16|C163B_HUMAN	sp|P16264|SPER_STRPU	34.167	120	72	6	22	139	259	373	3.51E-08	56.6	Egg peptide speract receptor	Strongylocentrotus purpuratus	Strongylocentrotus purpuratus OX	XP_031571606.1	27	200	132	7	14	211	59	246	1.20E-10	66.2	antigen WC1.1-like	Actinia tenebrosa
jg10154	ML30557a	98.88	357	4	0	1	357	1	357	0	716	NA	sp|P0C7U4|C3AR_DANRE	20.539	297	192	9	27	310	70	335	5.23E-05	48.5	C3a anaphylatoxin chemotactic receptor	Danio rerio	7955	XP_027041258.1	23.529	306	192	9	27	317	26	304	1.30E-09	65.9	melatonin receptor type 1A-like	Pocillopora damicornis
jg10155	ML30556a	97.059	136	4	0	95	230	12	147	3.20E-92	266	sp|Q9NUT2|MITOS_HUMAN	sp|B2GUP8|MITOS_XENTR	45.789	190	103	0	30	219	111	300	1.38E-39	147	Mitochondrial potassium channel ATP-binding subunit	Xenopus tropicalis	8364	XP_041466489.1	42.786	201	113	2	19	217	158	358	9.92E-45	162	mitochondrial potassium channel ATP-binding subunit-like	Lytechinus variegatus
jg10156	ML30555a	99.065	856	6	1	1	854	1	856	0	1762	NA	sp|P41594|GRM5_HUMAN	22.353	850	541	33	32	811	28	828	9.46E-27	121	Metabotropic glutamate receptor 5	Homo sapiens	9606	XP_022294455.1	20.534	862	552	28	36	821	33	837	3.31E-28	130	metabotropic glutamate receptor 1-like	Crassostrea virginica
jg10157	ML30554a	99.746	393	1	0	1	393	1	393	0	810	sp|Q9Y4P8|WIPI2_HUMAN	sp|Q80W47|WIPI2_MOUSE	62.887	388	128	6	1	384	1	376	1.68E-169	484	WD repeat domain phosphoinositide-interacting protein 2	Mus musculus	10090	XP_001630626.2	66.486	370	111	6	1	366	1	361	3.21E-172	493	WD repeat domain phosphoinositide-interacting protein 2	Nematostella vectensis
jg10158	ML30553a	98.976	293	3	0	1	293	1	293	0	598	sp|Q9BW91|NUDT9_HUMAN	sp|Q8BVU5|NUDT9_MOUSE	56.981	265	111	3	31	293	76	339	1.69E-107	319	ADP-ribose pyrophosphatase, mitochondrial	Mus musculus	10090	XP_022101086.1	57.639	288	119	3	9	293	54	341	4.74E-117	346	ADP-ribose pyrophosphatase, mitochondrial-like	Acanthaster planci
jg10159	ML30551a	98.268	231	4	0	425	655	16	246	1.77E-157	452	NA	sp|Q9FT74|RQL1_ARATH	27.523	436	221	16	35	415	211	606	4.74E-24	110	ATP-dependent DNA helicase Q-like 1	Arabidopsis thaliana	3702	XP_022340077.1	30.958	407	245	15	31	417	13	403	3.03E-36	148	uncharacterized protein LOC111134875	Crassostrea virginica
jg1016	ML05598a	24.242	99	72	1	16	111	1502	1600	0.65	30.8	NA	sp|P67087|RSMI_ECOLI	52.482	282	134	0	4	285	5	286	2.01E-99	296	Ribosomal RNA small subunit methyltransferase I	Escherichia coli (strain K12)	83333	XP_017017207.1	38.621	290	168	4	3	286	31	316	1.46E-52	180	PREDICTED: ribosomal RNA small subunit methyltransferase I-like	Drosophila kikkawai
jg10160	ML30552a	100	283	0	0	1	283	1	283	0	585	sp|Q9BW91|NUDT9_HUMAN	sp|Q9BW91|NUDT9_HUMAN	55.894	263	114	2	23	283	77	339	1.59E-102	306	ADP-ribose pyrophosphatase, mitochondrial	Homo sapiens	9606	XP_006819336.1	60.674	267	102	3	20	283	17	283	8.30E-116	340	PREDICTED: ADP-ribose pyrophosphatase, mitochondrial-like	Saccoglossus kowalevskii
jg10161	ML033218a	100	443	0	0	1	443	1	443	0	914	sp|Q9NZN3|EHD3_HUMAN	sp|Q641Z6|EHD1_RAT	54.265	422	178	4	16	429	108	522	3.15E-156	456	EH domain-containing protein 1	Rattus norvegicus	10116	XP_034252891.1	57.11	436	173	7	16	441	107	538	2.64E-169	492	EH domain-containing protein 3	Thrips palmi
jg10162	ML033217a	99.62	527	2	0	1	527	1	527	0	1087	sp|Q9H4M9|EHD1_HUMAN	sp|Q9QXY6|EHD3_MOUSE	51.866	536	238	8	1	524	1	528	0	537	EH domain-containing protein 3	Mus musculus	10090	XP_022659749.1	54.869	534	225	6	1	524	1	528	0	600	EH domain-containing protein 3-like	Varroa destructor
jg10163	ML033216a	99.353	309	2	0	1	309	1	309	0	628	sp|Q8N0X4|CLYBL_HUMAN	sp|Q8N0X4|CLYBL_HUMAN	43.189	301	161	3	16	306	33	333	1.73E-80	250	Citramalyl-CoA lyase, mitochondrial	Homo sapiens	9606	XP_031573886.1	48.276	290	140	4	28	309	33	320	5.33E-89	275	citramalyl-CoA lyase, mitochondrial-like	Actinia tenebrosa
jg10164	ML033215a	95.098	204	5	2	1	202	1	201	2.74E-140	389	NA	sp|A1YB07|AMOL2_DANRE	36.25	80	47	2	38	116	268	344	1.16E-06	51.6	Angiomotin-like 2a	Danio rerio	7955	XP_015917379.1	26.761	142	99	3	34	171	303	443	1.98E-05	51.6	angiomotin isoform X2	Parasteatoda tepidariorum
jg10165	ML033214a	99.777	449	1	0	1	449	1	449	0	917	sp|Q5JU00|DRC5_HUMAN	sp|Q4R642|DRC5_MACFA	44.111	433	238	3	16	447	53	482	1.57E-135	402	Dynein regulatory complex subunit 5	Macaca fascicularis	9541	XP_027049958.1	58.314	427	174	2	16	441	18	441	0	521	dynein regulatory complex subunit 5-like	Pocillopora damicornis
jg10166	ML00362a	97.196	214	6	0	1	214	438	651	2.12E-154	441	NA	sp|B0BPX9|DPO4_ACTPJ	20.946	148	87	5	28	173	49	168	1.3	33.5	DNA polymerase IV	Actinobacillus pleuropneumoniae serotype 3 (strain JL03)	434271	XP_027234406.1	30.415	217	138	5	4	214	340	549	2.04E-21	98.2	uncharacterized protein LOC113825773	Penaeus vannamei
jg10166	ML14986a	95.946	74	3	0	1	74	186	259	2.28E-46	149	NA	sp|Q86JM3|RPC6_DICDI	34.884	43	28	0	7	49	206	248	0.39	31.6	DNA-directed RNA polymerase III subunit rpc6	Dictyostelium discoideum	44689	XP_029206966.1	35.632	87	39	3	5	79	421	502	0.001	42.4	uncharacterized protein LOC114970654	Acropora millepora
jg10167	ML033213a	99.573	468	2	0	1	468	1	468	0	934	NA	sp|O15014|ZN609_HUMAN	40.984	61	36	0	96	156	305	365	2.65E-09	63.5	Zinc finger protein 609	Homo sapiens	9606	XP_026279592.1	32.335	167	90	4	96	252	342	495	2.39E-11	73.9	collagen alpha-1(I) chain	Frankliniella occidentalis
jg10168	ML033212a	99.457	552	3	0	1	552	1	552	0	1137	sp|P36871|PGM1_HUMAN	sp|Q08DP0|PGM1_BOVIN	52.297	566	252	9	1	552	1	562	0	579	Phosphoglucomutase-1	Bos taurus	9913	XP_015783535.1	53.188	549	241	7	13	552	13	554	0	571	phosphoglucomutase-1	Tetranychus urticae
jg10169	ML033210a	92.371	367	14	1	1	367	1	353	0	724	NA	sp|Q9VJJ7|TRPG_DROME	21.774	620	358	24	183	718	131	707	6.47E-14	79.7	Transient receptor potential-gamma protein	Drosophila melanogaster	7227	XP_040066169.2	21.679	655	412	21	105	697	43	658	8.40E-22	108	short transient receptor potential channel 3-like	Ixodes scapularis
jg10169	ML033210a	98.023	354	6	1	1	354	1	353	0	744	NA	sp|P34586|TRPL_CAEEL	20.57	491	324	14	247	691	233	703	1.16E-12	75.5	Transient-receptor-potential-like protein	Caenorhabditis elegans	6239	XP_040066169.2	21.012	652	407	21	105	684	43	658	1.08E-19	101	short transient receptor potential channel 3-like	Ixodes scapularis
jg1017	ML050416a	26.087	92	63	2	107	193	178	269	0.31	32.3	NA	sp|D0M814|LPOA_VIBAE	26.559	433	292	11	11	425	169	593	7.73E-39	151	Penicillin-binding protein activator LpoA	Vibrio antiquarius (strain Ex25)	150340	XP_023306063.1	21.577	482	312	9	13	437	65	537	1.31E-21	104	uncharacterized protein LOC111687818	Lucilia cuprina
jg10170	ML033210a	97.964	442	9	0	1	442	404	845	0	872	NA	sp|Q5ZJX1|AB17C_CHICK	27.333	150	90	5	110	246	25	168	0.005	42.7	Alpha/beta hydrolase domain-containing protein 17C	Gallus gallus	9031	NA	NA	NA	NA	NA	NA	NA	NA	NA	NA	NA	NA	NA
jg10171	ML03329a	98.567	349	1	1	1	349	1	345	0	702	NA	sp|Q7YWN4|SOEM_CAEEL	32.394	71	46	2	312	380	99	169	0.001	43.1	Protein soem-1	Caenorhabditis elegans	6239	XP_015767626.1	31.461	89	55	4	313	395	50	138	0.00026	47.8	PREDICTED: GRB2-related adapter protein-like	Acropora digitifera
jg10172	ML03328a	98.993	894	9	0	1	894	1	894	0	1848	sp|Q07075|AMPE_HUMAN	sp|P97629|LCAP_RAT	24.186	860	583	18	23	845	167	994	2.96E-69	252	Leucyl-cystinyl aminopeptidase	Rattus norvegicus	10116	XP_002431116.1	26.004	896	565	23	21	861	139	991	3.31E-87	306	Aminopeptidase N precursor, putative	Pediculus humanus corporis
jg10173	ML03327a	99.761	419	1	0	1	419	1	419	0	842	NA	sp|Q5BK30|DAW1_RAT	27.985	268	173	8	4	260	125	383	7.56E-23	103	Dynein assembly factor with WDR repeat domains 1	Rattus norvegicus	10116	XP_020623647.1	33.677	291	175	6	3	277	5	293	8.88E-44	166	uncharacterized protein LOC110061148	Orbicella faveolata
jg10174	ML03326a	98.858	438	5	0	1	438	1	438	0	901	sp|Q9Y2H0|DLGP4_HUMAN	sp|Q9Y2H0|DLGP4_HUMAN	40.506	79	45	1	296	372	834	912	2.85E-12	72.4	Disks large-associated protein 4	Homo sapiens	9606	XP_015918486.1	34.706	170	99	4	268	425	385	554	2.82E-22	106	uncharacterized protein LOC107447953	Parasteatoda tepidariorum
jg10175	ML03325a	97.378	267	7	0	1	267	1	267	0	531	sp|Q17R31|TATD3_HUMAN	sp|Q3U1C6|TATD3_MOUSE	39.773	264	153	4	3	262	5	266	1.17E-58	191	Putative deoxyribonuclease TATDN3	Mus musculus	10090	XP_002732970.2	37.546	269	159	3	4	266	5	270	1.09E-63	206	PREDICTED: putative deoxyribonuclease TATDN3-like	Saccoglossus kowalevskii
jg10176	ML014429a	99.776	447	1	0	538	984	1	447	0	930	NA	sp|Q9NL40|TBR1_PATPE	30.864	81	46	5	153	231	689	761	7.5	34.3	T-box protein 1	Patiria pectinifera	7594	XP_035711126.1	23.958	288	191	8	255	528	226	499	1.61E-08	66.6	uncharacterized protein LOC118436696	Folsomia candida
jg10177	ML03323a	99.58	238	1	0	1	238	1	238	2.89E-180	493	sp|P78330|SERB_HUMAN	sp|Q2KHU0|SERB_BOVIN	48.357	213	110	0	24	236	13	225	1.45E-70	218	Phosphoserine phosphatase	Bos taurus	9913	XP_018333970.1	52.252	222	106	0	16	237	4	225	7.68E-77	237	phosphoserine phosphatase	Agrilus planipennis
jg10178	ML03324a	98.344	302	5	0	1	302	1	302	0	622	NA	sp|Q96AB6|NTAN1_HUMAN	28.077	260	174	5	51	299	47	304	2.78E-24	103	Protein N-terminal asparagine amidohydrolase	Homo sapiens	9606	XP_027216266.1	31.818	264	163	7	50	297	47	309	1.03E-31	126	protein N-terminal asparagine amidohydrolase-like isoform X1	Penaeus vannamei
jg10179	ML03322a	98.973	292	3	0	1	292	1	292	0	597	NA	sp|Q7TSY4|ZP3R_RAT	25.926	189	115	6	31	219	392	555	0.14	37.4	Zona pellucida sperm-binding protein 3 receptor	Rattus norvegicus	10116	XP_017893268.1	51.429	35	17	0	104	138	730	764	0.36	40	sushi, von Willebrand factor type A, EGF and pentraxin domain-containing protein 1 isoform X2	Ceratina calcarata
jg1018	ML021128a	28.481	158	102	5	21	167	16	173	1.80E-07	48.9	sp|O43708|MAAI_HUMAN	sp|P0ACA6|SSPA_SHIFL	57.346	211	88	2	1	210	1	210	2.72E-81	244	Stringent starvation protein A	Shigella flexneri	623	XP_018006540.1	42.157	204	111	3	10	208	2	203	1.38E-50	168	PREDICTED: stringent starvation protein A-like	Hyalella azteca
jg10180	ML03321a	98.49	596	9	0	1	596	1	596	0	1217	NA	sp|P10398|ARAF_HUMAN	26.804	97	64	4	31	125	33	124	0.25	38.1	Serine/threonine-protein kinase A-Raf	Homo sapiens	9606	XP_014204432.1	31.776	107	68	4	19	121	175	280	0.000108	52.8	raf homolog serine/threonine-protein kinase phl	Copidosoma floridanum
jg10181	ML00554a	27.976	168	109	7	21	179	375	539	5.05E-08	50.8	NA	sp|P26779|SAP_BOVIN	31.429	105	59	4	8	103	394	494	0.083	36.6	Prosaposin	Bos taurus	9913	XP_031572779.1	24.599	187	120	9	13	179	49	234	0.000807	45.8	prosaposin-like	Actinia tenebrosa
jg10182	ML08279a	24.352	193	129	4	1	180	212	400	2.74E-10	58.9	NA	sp|P50104|STB4_YEAST	40.426	47	23	2	7	51	492	535	3.9	32.3	Probable transcriptional regulatory protein STB4	Saccharomyces cerevisiae (strain ATCC 204508 / S288c)	559292	XP_023343044.1	25.974	154	104	4	31	176	233	384	0.02	42.7	MFS-type transporter SLC18B1-like isoform X1	Eurytemora affinis
jg10183	ML205713a	34.091	44	28	1	5	47	261	304	0.061	30.4	NA	sp|Q01602|OPDE_PSEAE	29.851	67	44	1	6	72	338	401	7.2	28.9	Transcription regulatory protein OpdE	Pseudomonas aeruginosa (strain ATCC 15692 / DSM 22644 / CIP 104116 / JCM 14847 / LMG 12228 / 1C / PRS 101 / PAO1)	208964	XP_030245749.1	29.762	84	53	1	2	79	160	243	0.02	39.3	uncharacterized protein LOC115564982	Drosophila navojoa
jg10184	ML27158a	32.55	298	187	6	11	302	12	301	1.58E-35	130	NA	sp|Q864L0|MSHR_PONPY	30.275	109	57	6	208	307	211	309	0.16	37	Melanocyte-stimulating hormone receptor	Pongo pygmaeus	9600	XP_001199666.2	23.754	341	206	14	11	321	94	410	0.004	46.2	galanin receptor type 2-like	Strongylocentrotus purpuratus
jg10185	ML27158a	34.185	313	188	8	1	307	1	301	1.07E-34	128	NA	sp|Q13304|GPR17_HUMAN	21.25	320	225	10	28	337	61	363	0.002	43.1	Uracil nucleotide/cysteinyl leukotriene receptor	Homo sapiens	9606	XP_033125015.1	23.27	318	176	14	25	314	21	298	0.009	44.7	QRFP-like peptide receptor isoform X1	Anneissia japonica
jg10186	ML27158a	31.847	314	191	6	1	304	1	301	2.44E-40	143	NA	sp|Q4V622|CCH2R_DROME	27.16	162	105	7	5	162	48	200	0.3	36.6	Neuropeptide CCHamide-2 receptor	Drosophila melanogaster	7227	XP_029189994.1	23.411	299	195	11	31	310	33	316	0.006	45.4	allatostatin-A receptor-like	Acropora millepora
jg10187	ML05265a	100	168	0	0	1	168	1	168	9.87E-127	352	NA	sp|Q04635|ESC1_SCHPO	30.263	76	53	0	49	124	336	411	1.65E-06	50.1	Protein esc1	Schizosaccharomyces pombe (strain 972 / ATCC 24843)	284812	XP_022107363.1	31.387	137	78	5	44	166	76	210	7.27E-09	59.3	hairy/enhancer-of-split related with YRPW motif protein-like	Acanthaster planci
jg10188	ML05264a	94.086	558	8	2	9	566	301	833	0	1066	sp|Q8WUM4|PDC6I_HUMAN	sp|Q9W6C5|PDC6I_XENLA	39.216	459	263	8	9	456	298	751	3.07E-103	333	Programmed cell death 6-interacting protein	Xenopus laevis	8355	XP_020281444.1	42.419	554	296	12	5	554	294	828	5.57E-123	387	programmed cell death 6-interacting protein	Pseudomyrmex gracilis
jg10189	ML096827a	23.718	156	98	5	338	484	448	591	9.51E-07	51.6	sp|Q96LB8|PGRP4_HUMAN	sp|P00734|THRB_HUMAN	32.857	140	77	6	307	437	174	305	1.45E-09	65.1	Prothrombin	Homo sapiens	9606	XP_018333325.1	31.304	115	58	4	319	426	21	121	2.72E-07	57	plasminogen-like isoform X6	Agrilus planipennis
jg1019	ML001920a	37.778	180	100	2	2	169	49	228	1.47E-25	107	sp|Q8WV93|AFG1L_HUMAN	sp|A6VXZ2|RS9_MARMS	95.868	121	5	0	271	391	10	130	4.98E-76	234	30S ribosomal protein S9	Marinomonas sp. (strain MWYL1)	400668	XP_022833633.1	47.297	222	105	1	170	391	2	211	9.84E-65	211	uncharacterized protein LOC111361475	Spodoptera litura
jg10190	ML05264a	100	300	0	0	1	300	1	300	0	627	sp|Q8WUM4|PDC6I_HUMAN	sp|Q8WUM4|PDC6I_HUMAN	41.812	287	158	4	6	286	1	284	1.14E-63	218	Programmed cell death 6-interacting protein	Homo sapiens	9606	XP_032218255.1	44.518	301	160	3	6	301	1	299	9.91E-72	243	programmed cell death 6-interacting protein	Nematostella vectensis
jg10191	ML05263a	98.802	334	4	0	1	334	1	334	0	679	NA	sp|Q17QW3|RDH14_BOVIN	34.426	305	170	9	47	329	36	332	1.61E-42	153	Retinol dehydrogenase 14	Bos taurus	9913	XP_035215987.1	37.538	333	186	10	9	329	4	326	1.79E-56	192	retinol dehydrogenase 12-like isoform X2	Stegodyphus dumicola
jg10192	ML26511a	100	117	0	0	1	117	1	117	1.91E-85	243	sp|P60520|GBRL2_HUMAN	sp|P60522|GBRL2_RAT	72.414	116	32	0	1	116	1	116	1.03E-58	179	Gamma-aminobutyric acid receptor-associated protein-like 2	Rattus norvegicus	10116	XP_002111553.1	87.179	117	15	0	1	117	1	117	3.13E-72	216	expressed hypothetical protein	Trichoplax adhaerens
jg10193	ML011744a	99.906	1059	1	0	1	1059	1	1059	0	2219	sp|Q9NY47|CA2D2_HUMAN	sp|Q8CFG6|CA2D2_RAT	29.795	584	356	21	57	608	112	673	2.07E-61	232	Voltage-dependent calcium channel subunit alpha-2/delta-2	Rattus norvegicus	10116	XP_021347653.1	30.055	549	328	20	81	601	102	622	6.33E-62	237	voltage-dependent calcium channel subunit alpha-2/delta-2-like isoform X1	Mizuhopecten yessoensis
jg10194	ML011743a	100	450	0	0	1	450	26	475	0	935	sp|P84022|SMAD3_HUMAN	sp|P84025|SMAD3_RAT	62.252	453	140	7	1	450	1	425	0	530	Mothers against decapentaplegic homolog 3	Rattus norvegicus	10116	XP_001631657.1	64.912	456	121	9	1	450	1	423	0	540	mothers against decapentaplegic homolog 3	Nematostella vectensis
jg10195	ML011742a	100	1080	0	0	19	1098	1	1080	0	2256	NA	sp|Q9RPD4|MCH_METTR	30.303	99	61	3	908	1000	80	176	3.9	34.7	Methenyltetrahydromethanopterin cyclohydrolase (Fragment)	Methylosinus trichosporium	426	XP_021004268.1	20.954	964	561	40	66	905	71	957	8.52E-14	84	uncharacterized protein LOC107442211	Parasteatoda tepidariorum
jg10196	ML013110a	95.745	47	2	0	92	138	50	96	2.83E-28	100	NA	sp|B2IU79|PYRD_NOSP7	31.818	44	28	1	46	87	290	333	0.64	33.1	Dihydroorotate dehydrogenase (quinone)	Nostoc punctiforme (strain ATCC 29133 / PCC 73102)	63737	XP_039746213.1	41.071	56	24	2	11	58	404	458	1.8	35.4	mucin-5AC-like	Pararge aegeria
jg10197	ML011740a	93.468	444	26	2	16	459	11	451	0	724	sp|Q8N309|LRC43_HUMAN	sp|Q3V0L5|LRC43_MOUSE	33.161	193	113	6	1	185	171	355	9.85E-21	98.6	Leucine-rich repeat-containing protein 43	Mus musculus	10090	XP_022085875.1	31.638	354	206	10	1	321	151	501	4.15E-35	145	leucine-rich repeat-containing protein 43-like isoform X1	Acanthaster planci
jg10198	ML05799a	51.506	332	147	5	17	345	31	351	2.58E-118	345	NA	sp|Q5HYI8|RABL3_HUMAN	27.049	122	69	6	130	249	65	168	0.77	35	Rab-like protein 3	Homo sapiens	9606	XP_038122239.1	32.258	62	42	0	202	263	143	204	0.22	40.8	uncharacterized protein LOC119770798	Culex quinquefasciatus
jg10199	ML044134a	95.333	150	6	1	1	150	1	149	5.10E-100	288	NA	sp|Q95JT3|LRC43_MACFA	35.915	142	77	3	12	140	33	173	3.07E-11	63.5	Leucine-rich repeat-containing protein 43	Macaca fascicularis	9541	XP_033123200.1	42.667	150	79	2	6	148	21	170	1.13E-27	114	leucine-rich repeat-containing protein 43-like	Anneissia japonica
jg102	ML34231a	32.258	31	21	0	73	103	35	65	1.1	26.6	NA	sp|Q28BZ2|HINT3_XENTR	34.884	43	27	1	42	84	44	85	2.5	30	Histidine triad nucleotide-binding protein 3	Xenopus tropicalis	8364	XP_035909623.1	31.481	54	36	1	6	59	1530	1582	0.13	37.7	formin-2 isoform X1	Anopheles stephensi
jg1020	ML02594a	35.088	57	33	2	15	67	1208	1264	0.016	32.7	NA	sp|O14967|CLGN_HUMAN	26.437	87	53	1	13	99	215	290	0.59	32.3	Calmegin	Homo sapiens	9606	XP_001966601.1	25.49	102	71	3	6	102	1876	1977	1.3	34.7	protein lava lamp	Drosophila ananassae
jg10200	ML044133a	98.793	580	7	0	26	605	531	1110	0	1203	sp|Q9Y253|POLH_HUMAN	sp|Q9Y253|POLH_HUMAN	39.486	428	233	8	13	417	5	429	4.32E-90	296	DNA polymerase eta	Homo sapiens	9606	XP_014286756.1	39.03	474	263	9	14	471	3	466	8.58E-94	310	DNA polymerase eta isoform X1	Halyomorpha halys
jg10201	ML044133a	99.25	533	4	0	1	533	1	533	0	1083	sp|Q9Y253|POLH_HUMAN	sp|Q8IYJ2|CJ067_HUMAN	24.783	460	279	17	56	500	79	486	6.36E-16	84.3	Uncharacterized protein C10orf67, mitochondrial	Homo sapiens	9606	XP_029193716.1	28.6	493	296	9	32	501	33	492	1.17E-47	181	uncharacterized protein C10orf67, mitochondrial-like isoform X4	Acropora millepora
jg10202	ML044131a	98.377	1232	20	0	15	1246	157	1388	0	2474	NA	sp|A3PJI8|G6PI_RHOS1	33.824	68	35	2	894	961	66	123	0.59	38.1	Glucose-6-phosphate isomerase	Rhodobacter sphaeroides (strain ATCC 17029 / ATH 2.4.9)	349101	XP_020623083.1	28.615	1300	791	28	52	1246	369	1636	6.08E-146	488	uncharacterized protein LOC110060638	Orbicella faveolata
jg10203	ML044129a	99.881	838	1	0	339	1176	1	838	0	1736	sp|Q92673|SORL_HUMAN	sp|Q98930|SORL_CHICK	34.38	669	405	19	71	716	3	660	2.02E-106	371	Sortilin-related receptor (Fragment)	Gallus gallus	9031	XP_031556882.1	28.484	1141	735	35	69	1165	89	1192	1.11E-125	429	uncharacterized protein LOC116293578	Actinia tenebrosa
jg10204	ML044128a	99.661	295	1	0	1	295	1	295	0	615	sp|Q8IU85|KCC1D_HUMAN	sp|Q20443|PRK2_CAEEL	28.244	262	182	3	34	292	27	285	5.73E-30	120	Serine/threonine-protein kinase prk-2	Caenorhabditis elegans	6239	XP_009025906.1	33.846	260	168	3	34	293	57	312	1.40E-36	139	hypothetical protein HELRODRAFT_86213	Helobdella robusta
jg10205	ML044127a	89.402	368	27	4	1	362	1	362	0	597	NA	sp|P97603|NEO1_RAT	32.335	167	105	6	9	172	526	687	7.35E-08	58.5	Neogenin (Fragment)	Rattus norvegicus	10116	XP_034257103.1	28.889	180	123	4	9	187	543	718	2.94E-09	66.6	neogenin	Thrips palmi
jg10206	ML044126a	97.561	123	1	1	1	123	1	121	1.19E-80	245	NA	sp|Q24207|BOULE_DROME	43.478	46	25	1	2	47	45	89	0.006	40.8	Protein boule	Drosophila melanogaster	7227	XP_026677722.1	36.782	87	38	4	2	72	56	141	0.00032	48.5	protein boule-like	Diaphorina citri
jg10207	ML044123a	98.964	193	2	0	1	193	1001	1193	4.01E-132	397	sp|Q96I34|PP16A_HUMAN	sp|A5FKW3|ARAA_FLAJ1	32.222	90	57	3	92	180	373	459	0.8	33.9	L-arabinose isomerase	Flavobacterium johnsoniae (strain ATCC 17061 / DSM 2064 / JCM 8514 / NBRC 14942 / NCIMB 11054 / UW101)	376686	NA	NA	NA	NA	NA	NA	NA	NA	NA	NA	NA	NA	NA
jg10208	ML044125a	97.748	444	10	0	1	444	1	444	0	915	sp|Q99538|LGMN_HUMAN	sp|Q95M12|LGMN_BOVIN	39.22	436	241	12	12	440	11	429	1.62E-95	297	Legumain	Bos taurus	9913	XP_020915144.1	39.952	418	231	10	33	440	30	437	4.78E-100	312	legumain	Exaiptasia diaphana
jg10209	ML044124a	98.394	436	7	0	1	436	3	438	0	906	sp|Q99538|LGMN_HUMAN	sp|Q95M12|LGMN_BOVIN	42.005	419	224	11	7	417	5	412	7.40E-105	320	Legumain	Bos taurus	9913	XP_020915144.1	40.302	397	219	7	35	419	32	422	5.03E-106	327	legumain	Exaiptasia diaphana
jg1021	ML085726a	20.354	113	66	2	10	122	82	170	3.2	26.6	NA	sp|Q9HVX2|GCH1L_PSEAE	51.538	130	60	2	6	135	126	252	6.50E-39	134	GTP cyclohydrolase 1 type 2 homolog	Pseudomonas aeruginosa (strain ATCC 15692 / DSM 22644 / CIP 104116 / JCM 14847 / LMG 12228 / 1C / PRS 101 / PAO1)	208964	XP_023294954.1	51.695	118	54	2	20	135	131	247	3.96E-37	132	uncharacterized protein LOC111677971	Lucilia cuprina
jg10210	ML06402a	23.377	77	56	1	77	153	435	508	1	28.9	NA	sp|Q10925|SID3_CAEEL	45.455	33	15	1	8	37	178	210	1.8	32.7	Tyrosine-protein kinase sid-3	Caenorhabditis elegans	6239	XP_019768595.1	58.333	24	10	0	6	29	12	35	0.1	39.3	PREDICTED: histidine-rich glycoprotein-like, partial	Dendroctonus ponderosae
jg10211	ML044123a	99.817	545	1	0	1	545	446	990	0	1123	sp|Q96I34|PP16A_HUMAN	sp|Q8VHQ3|PP16B_MOUSE	37.867	375	219	6	2	366	1	371	3.24E-73	246	Protein phosphatase 1 regulatory inhibitor subunit 16B	Mus musculus	10090	XP_034338009.1	39.812	319	183	3	2	313	1	317	1.52E-73	253	protein phosphatase 1 regulatory subunit 16A isoform X4	Crassostrea gigas
jg10212	ML044123a	99.469	377	2	0	1	377	1	377	0	776	sp|Q96I34|PP16A_HUMAN	sp|Q4FM91|NUOA_PELUB	35.484	31	20	0	281	311	83	113	4.5	31.6	NADH-quinone oxidoreductase subunit A	Pelagibacter ubique (strain HTCC1062)	335992	XP_028395702.1	24.896	241	145	9	59	279	696	920	1.5	38.9	band 3 anion transport protein-like isoform X2	Dendronephthya gigantea
jg10213	ML01181a	60.88	409	148	4	1	404	96	497	1.24E-177	503	NA	sp|Q32L00|ALKB3_BOVIN	33.333	105	62	2	59	155	173	277	9.71E-10	62.8	Alpha-ketoglutarate-dependent dioxygenase alkB homolog 3	Bos taurus	9913	XP_035221000.1	32	150	93	3	15	155	148	297	3.65E-14	81.3	uncharacterized protein LOC118193944	Stegodyphus dumicola
jg10214	ML044122a	99.862	727	1	0	1	727	1	727	0	1511	NA	sp|O80961|MLO12_ARATH	31.579	76	48	3	79	150	458	533	0.43	37.7	MLO-like protein 12	Arabidopsis thaliana	3702	XP_021944350.1	22.959	196	111	7	445	621	488	662	2.5	39.3	vam6/Vps39-like protein	Folsomia candida
jg10215	ML044121a	98.898	1543	17	0	29	1571	686	2228	0	3159	sp|Q13563|PKD2_HUMAN	sp|Q9JLG4|PK2L2_MOUSE	22.267	494	344	6	961	1437	20	490	2.09E-35	148	Polycystic kidney disease 2-like 2 protein	Mus musculus	10090	XP_023225224.1	25.956	497	345	8	961	1445	2387	2872	2.90E-50	204	uncharacterized protein LOC111626157	Centruroides sculpturatus
jg10216	ML10061a	58.824	187	74	2	1	184	57	243	8.76E-77	243	NA	sp|Q8AII1|POL_SIVTN	40.909	44	25	1	138	180	391	434	0.06	37.4	Gag-Pol polyprotein	Simian immunodeficiency virus (isolate TAN1)	388910	XP_034316874.1	34.197	193	111	5	4	183	40	229	8.87E-24	104	uncharacterized protein K02A2.6	Crassostrea gigas
jg10217	ML01763a	100	223	0	0	1	223	155	377	4.66E-164	456	NA	sp|Q09575|YRD6_CAEEL	30.645	124	71	5	17	129	971	1090	1.02E-07	55.5	Uncharacterized protein K02A2.6	Caenorhabditis elegans	6239	XP_020912823.1	34.247	146	86	4	3	146	76	213	3.88E-13	72.4	uncharacterized protein K02A2.6-like	Exaiptasia diaphana
jg10218	ML044119a	96.374	1103	4	2	57	1159	232	1298	0	2190	sp|Q9UHC6|CNTP2_HUMAN	sp|A1XQX0|NR1AA_DANRE	22.702	1273	805	44	29	1152	234	1476	3.76E-72	268	Neurexin-1a	Danio rerio	7955	XP_032776733.1	25.641	1092	659	39	32	1000	234	1295	8.47E-86	313	neurexin-1-like	Daphnia magna
jg10219	ML070828a	35.897	39	25	0	49	87	10	48	3.4	25.8	NA	sp|C3MEL9|DNLJ_SINFN	43.137	51	24	3	32	79	23	71	0.73	31.6	DNA ligase	Sinorhizobium fredii (strain NBRC 101917 / NGR234)	394	XP_023289902.1	58.065	31	12	1	23	53	2270	2299	0.65	35	cytoplasmic dynein 2 heavy chain 1	Orussus abietinus
jg1022	ML279621a	36	250	132	9	75	300	112	357	2.30E-33	127	sp|Q92743|HTRA1_HUMAN	sp|P44947|DEGS_HAEIN	41.456	316	170	5	34	344	34	339	5.44E-74	235	Serine endoprotease DegS	Haemophilus influenzae (strain ATCC 51907 / DSM 11121 / KW20 / Rd)	71421	XP_018006483.1	45.804	286	153	2	59	343	102	386	3.74E-86	271	PREDICTED: periplasmic pH-dependent serine endoprotease DegQ-like	Hyalella azteca
jg10220	ML032213a	93.902	82	4	1	1	81	1	82	6.04E-47	149	NA	sp|Q97WX0|CMR2_SACS2	23.684	76	50	1	12	79	661	736	1.1	30.8	CRISPR system CMR subunit Cmr2	Saccharolobus solfataricus (strain ATCC 35092 / DSM 1617 / JCM 11322 / P2)	273057	XP_029830100.2	38.889	36	22	0	13	48	208	243	1.4	33.5	sulfotransferase 1C2-like	Ixodes scapularis
jg10221	ML37331a	89.109	101	11	0	1	101	1	101	1.99E-62	187	NA	sp|C5FDH0|PFF1_ARTOC	44.444	45	22	2	12	54	146	189	0.34	33.1	Vacuolar membrane protease	Arthroderma otae (strain ATCC MYA-4605 / CBS 113480)	554155	XP_037281157.1	29.703	101	61	4	2	97	353	448	0.000234	45.4	uncharacterized protein LOC119174382	Rhipicephalus microplus
jg10222	ML044119a	99.569	232	1	0	1	232	1	232	2.90E-163	483	sp|Q9UHC6|CNTP2_HUMAN	sp|Q28146|NRX1A_BOVIN	24.167	240	165	5	7	231	500	737	5.29E-15	77.4	Neurexin-1	Bos taurus	9913	XP_028177076.1	29.333	225	150	4	14	231	28	250	3.35E-28	115	neurexin-2-like	Ostrinia furnacalis
jg10223	ML044118a	99.468	376	2	0	1	376	1	376	0	777	NA	sp|Q5ZIQ3|HNRPK_CHICK	23.295	176	119	3	35	206	26	189	4.81E-07	55.1	Heterogeneous nuclear ribonucleoprotein K	Gallus gallus	9031	XP_023954421.1	25.628	199	130	6	40	234	14	198	5.29E-10	67.4	heterogeneous nuclear ribonucleoprotein K	Bicyclus anynana
jg10224	ML044117a	99.346	306	2	0	1	306	1	306	0	627	NA	sp|Q9HAS0|NJMU_HUMAN	29.796	245	147	8	70	295	149	387	1.56E-21	97.1	Protein Njmu-R1	Homo sapiens	9606	XP_022089353.1	25.899	278	159	6	58	295	144	414	1.24E-25	112	protein Njmu-R1-like isoform X1	Acanthaster planci
jg10225	ML044116a	95.759	731	30	1	1	730	1	731	0	1401	NA	sp|B0W3R7|ATAT_CULQU	29.464	112	65	3	539	636	161	272	0.1	39.7	Alpha-tubulin N-acetyltransferase	Culex quinquefasciatus	7176	XP_021936582.1	23.904	251	159	11	63	289	361	603	2.7	38.9	chondroitin sulfate synthase 1	Zootermopsis nevadensis
jg10226	ML28251a	26.027	73	34	2	70	138	492	548	0.1	32.7	sp|Q8NB14|UBP38_HUMAN	sp|Q4V8D7|F221A_RAT	52.83	212	89	3	4	204	14	225	5.57E-76	233	Protein FAM221A	Rattus norvegicus	10116	XP_033104268.1	51.5	200	85	2	4	191	17	216	9.84E-72	227	protein FAM221A-like	Anneissia japonica
jg10227	ML044114a	99.695	655	2	0	1	655	1	655	0	1363	sp|Q8IYI6|EXOC8_HUMAN	sp|O54924|EXOC8_RAT	29.494	712	417	19	11	655	12	705	3.27E-86	288	Exocyst complex component 8	Rattus norvegicus	10116	XP_033642018.1	30.06	672	424	12	6	650	3	655	2.57E-96	317	exocyst complex component 8-like isoform X3	Asterias rubens
jg10228	ML044113a	99.099	444	4	0	1	444	1	444	0	910	NA	sp|Q17RB8|LONF1_HUMAN	25.688	109	72	2	99	207	671	770	0.34	37.4	LON peptidase N-terminal domain and RING finger protein 1	Homo sapiens	9606	XP_013390038.1	35.666	443	273	8	4	442	5	439	1.19E-75	249	uncharacterized protein LOC106158541	Lingula anatina
jg10229	ML044112a	99.478	383	2	0	1	383	1	383	0	792	sp|Q5T2R2|DPS1_HUMAN	sp|Q5T2R2|DPS1_HUMAN	45.659	311	163	3	77	382	105	414	1.95E-86	271	All trans-polyprenyl-diphosphate synthase PDSS1	Homo sapiens	9606	XP_041460559.1	41.304	368	202	6	21	382	52	411	1.87E-91	286	all trans-polyprenyl-diphosphate synthase PDSS1-like	Lytechinus variegatus
jg1023	ML258254a	17.647	51	42	0	337	387	380	430	2.2	30	sp|Q5VV63|ATRN1_HUMAN	sp|Q87WV5|HISX_PSESM	70.335	418	124	0	39	456	17	434	0	608	Histidinol dehydrogenase	Pseudomonas syringae pv. tomato (strain ATCC BAA-871 / DC3000)	223283	XP_022833792.1	50.437	458	222	2	1	456	142	596	8.42E-150	445	uncharacterized protein LOC111361629	Spodoptera litura
jg10230	ML044111a	99.143	933	8	0	1	933	1	933	0	1930	sp|Q96PU5|NED4L_HUMAN	sp|Q9VVI3|NEDD4_DROME	57.173	474	185	3	475	930	530	1003	0	568	E3 ubiquitin-protein ligase Nedd-4	Drosophila melanogaster	7227	XP_022125217.1	58.281	477	177	3	476	930	559	1035	0	578	E3 ubiquitin-protein ligase Nedd-4 isoform X1	Pieris rapae
jg10231	ML044110a	86.298	416	16	3	1	416	1	375	0	719	NA	sp|Q54KL5|WDR5_DICDI	25	156	106	5	249	402	44	190	1.88E-07	56.2	WD repeat-containing protein 5 homolog	Dictyostelium discoideum	44689	XP_020892222.1	32.803	314	191	9	109	409	47	353	2.40E-43	161	POC1 centriolar protein homolog B	Exaiptasia diaphana
jg10232	ML04419a	93.861	505	31	0	1	505	1	505	0	979	NA	sp|P0C6U5|R1A_CVHN5	44.643	56	28	1	485	537	954	1009	0.007	43.1	Replicase polyprotein 1a	Human coronavirus HKU1 (isolate N5)	443241	XP_009163288.1	98.214	56	1	0	484	539	498	553	1.91E-20	103	hypothetical protein T265_01081	Opisthorchis viverrini
jg10232	ML04419a	97.297	296	8	0	10	305	472	767	0	596	NA	sp|P28175|CFC_TACTR	29.333	75	46	2	206	280	195	262	4.60E-05	48.5	Clotting factor C	Tachypleus tridentatus	Tachypleus tridentatus OX	XP_041483822.1	43.662	71	33	2	234	297	473	543	2.62E-06	56.2	mucin-17-like	Lytechinus variegatus
jg10232	ML04419a	98.696	767	10	0	1	767	1	767	0	1560	NA	sp|P28175|CFC_TACTR	29.333	75	46	2	668	742	195	262	0.000254	48.5	Clotting factor C	Tachypleus tridentatus	Tachypleus tridentatus OX	XP_041483822.1	43.662	71	33	2	696	759	473	543	1.55E-05	56.2	mucin-17-like	Lytechinus variegatus
jg10233	ML04418a	98.134	268	5	0	1	268	1	268	0	535	NA	sp|P20023|CR2_HUMAN	34.286	70	38	2	199	265	406	470	2.29E-05	49.3	Complement receptor type 2	Homo sapiens	9606	XP_020601452.1	35.965	114	52	6	148	261	1099	1191	3.90E-06	55.1	complement receptor type 1-like isoform X4	Orbicella faveolata
jg10234	ML04417a	94.17	566	30	2	1	564	1	565	0	941	NA	sp|Q8IID4|DYHC2_PLAF7	25	144	84	5	200	343	4117	4236	6.9	33.5	Dynein heavy chain-like protein PF11_0240	Plasmodium falciparum (isolate 3D7)	36329	XP_023304775.1	40	75	45	0	477	551	599	673	0.65	40.8	fibrous sheath CABYR-binding protein	Lucilia cuprina
jg10235	ML04416a	99.276	829	6	0	1	829	1	829	0	1692	NA	sp|Q8QL27|Y114_SIRV1	38	50	31	0	539	588	59	108	1.6	33.9	Uncharacterized protein 114	Sulfolobus islandicus rod-shaped virus 1	157898	XP_023930460.1	31.746	126	75	4	75	191	705	828	1.2	40.4	uncharacterized protein LOC106175404	Lingula anatina
jg10236	ML04415a	100	143	0	0	220	362	1	143	5.99E-104	301	NA	sp|Q9TT96|ADRB1_BOVIN	23.467	375	213	12	6	336	34	378	6.08E-19	91.3	Beta-1 adrenergic receptor	Bos taurus	9913	XP_033104183.1	25.602	332	200	6	44	335	30	354	1.18E-22	104	beta-2 adrenergic receptor-like	Anneissia japonica
jg10237	ML07694a	28.378	74	49	1	33	102	386	459	1.8	26.9	NA	sp|Q0HA25|MADS9_VITVI	30.303	66	33	2	11	63	140	205	0.79	32	Agamous-like MADS-box protein MADS9	Vitis vinifera	29760	XP_011195117.1	31.646	79	47	4	12	87	4	78	1	34.7	uncharacterized protein LOC105220376	Zeugodacus cucurbitae
jg10238	ML04414a	98.72	547	7	0	1	547	1	547	0	1135	sp|Q5FYB0|ARSJ_HUMAN	sp|P50430|ARSB_RAT	39.604	505	265	11	25	505	40	528	3.61E-113	349	Arylsulfatase B	Rattus norvegicus	10116	XP_034304112.1	43.907	517	250	12	3	505	7	497	3.78E-135	407	arylsulfatase B	Crassostrea gigas
jg10239	ML04413a	100	215	0	0	1	215	1	215	1.57E-159	438	NA	sp|Q63SP4|LOLD_BURPS	31.034	87	52	3	121	200	124	209	1.8	32.7	Lipoprotein-releasing system ATP-binding protein LolD	Burkholderia pseudomallei (strain K96243)	272560	XP_041352245.1	27.778	90	55	3	79	159	4262	4350	1.7	37	vacuolar protein sorting-associated protein 13D-like isoform X1	Gigantopelta aegis
jg1024	ML296212a	32.258	62	35	2	34	89	318	378	2.7	29.3	sp|Q14566|MCM6_HUMAN	sp|A4XQN4|MURA_PSEMY	73.569	367	96	1	1	366	53	419	0	550	UDP-N-acetylglucosamine 1-carboxyvinyltransferase	Pseudomonas mendocina (strain ymp)	399739	XP_037526701.1	62.295	366	138	0	1	366	53	418	5.68E-165	474	UDP-N-acetylglucosamine 1-carboxyvinyltransferase	Rhipicephalus sanguineus
jg10240	ML04411a	99.338	151	1	0	1	151	23	173	1.80E-111	312	NA	sp|B0BLZ5|THEM6_XENTR	27.344	128	71	5	2	116	22	140	5.53E-07	50.4	Protein THEM6	Xenopus tropicalis	8364	XP_015372962.1	34.848	66	42	1	2	66	55	120	0.000553	45.4	PREDICTED: protein THEM6-like	Diuraphis noxia
jg10241	ML04412a	96.93	456	14	0	1	456	1	456	0	923	sp|P43235|CATK_HUMAN	sp|Q28944|CATL1_PIG	36.667	270	152	10	69	327	73	334	2.80E-41	153	Procathepsin L	Sus scrofa	9823	XP_023302166.1	42.857	217	116	5	114	327	48	259	3.28E-46	167	cathepsin L1-like	Lucilia cuprina
jg10242	ML010610a	80.402	398	2	2	874	1231	202	563	0	630	sp|P29320|EPHA3_HUMAN	sp|Q14766|LTBP1_HUMAN	33.906	466	266	22	70	517	872	1313	1.10E-51	204	Latent-transforming growth factor beta-binding protein 1	Homo sapiens	9606	XP_019850796.1	36.33	534	277	23	35	537	1045	1546	1.45E-64	249	PREDICTED: fibrillin-1-like	Amphimedon queenslandica
jg10243	ML01069a	99.127	573	5	0	1	573	1	573	0	1177	NA	sp|A4IH88|K2013_XENTR	24.237	590	397	16	13	562	13	592	5.90E-35	142	Uncharacterized protein KIAA2013 homolog	Xenopus tropicalis	Xenopus tropicalis OX	XP_031550288.1	24.862	543	360	16	60	560	73	609	1.30E-37	154	uncharacterized protein KIAA2013 homolog	Actinia tenebrosa
jg10244	ML01068a	99.567	231	1	0	1	231	1	231	1.26E-170	468	NA	sp|A2AIW0|ENTR1_MOUSE	26.818	220	115	8	38	227	216	419	0.001	43.1	Endosome-associated-trafficking regulator 1	Mus musculus	10090	XP_031348987.1	26.582	158	76	2	101	225	238	388	1.90E-07	57.8	uncharacterized protein LOC116175061 isoform X1	Photinus pyralis
jg10245	ML01067a	100	138	0	0	1	138	1	138	3.87E-100	282	NA	sp|Q5G2C6|DHSD_SHEEP	43.396	106	58	1	26	129	53	158	2.07E-23	92	Succinate dehydrogenase [ubiquinone] cytochrome b small subunit, mitochondrial	Ovis aries	9940	XP_020614698.1	41.667	96	56	0	34	129	65	160	9.30E-21	88.6	succinate dehydrogenase [ubiquinone] cytochrome b small subunit B, mitochondrial-like	Orbicella faveolata
jg10246	ML181016a	98.918	462	5	0	1	462	1	462	0	942	NA	sp|Q96Q83|ALKB3_HUMAN	30.128	156	97	4	229	377	131	281	1.80E-11	68.6	Alpha-ketoglutarate-dependent dioxygenase alkB homolog 3	Homo sapiens	9606	XP_011444172.2	33.553	152	89	4	229	373	130	276	4.55E-13	77	alpha-ketoglutarate-dependent dioxygenase alkB homolog 3	Crassostrea gigas
jg10247	ML01066a	99.235	654	5	0	1	654	1	654	0	1353	NA	sp|E1B9W9|UBP42_BOVIN	25.166	151	86	4	6	150	352	481	0.17	38.9	Ubiquitin carboxyl-terminal hydrolase 42	Bos taurus	9913	XP_037908879.1	29.032	93	56	2	413	495	8	100	0.47	40.8	peritrophin-48-like	Hermetia illucens
jg10248	ML01065a	95.816	239	4	1	332	564	231	469	5.94E-164	474	sp|Q7Z3U7|MON2_HUMAN	sp|Q6GP04|MON2_XENLA	41.141	333	172	5	170	498	1409	1721	5.22E-78	272	Protein MON2 homolog	Xenopus laevis	8355	XP_031571220.1	45.245	347	166	4	152	490	1378	1708	5.89E-93	318	protein MON2 homolog isoform X1	Actinia tenebrosa
jg10248	ML01065a	95.816	239	4	1	392	624	231	469	4.32E-163	474	sp|Q7Z3U7|MON2_HUMAN	sp|Q6GP04|MON2_XENLA	44.257	296	141	5	267	558	1446	1721	2.28E-70	251	Protein MON2 homolog	Xenopus laevis	8355	XP_031571220.1	49.481	289	125	3	267	550	1436	1708	1.16E-83	294	protein MON2 homolog isoform X1	Actinia tenebrosa
jg10249	ML01064a	97.619	168	4	0	1	168	1	168	1.17E-114	321	NA	sp|Q5TJ56|FORF_DICDI	34.568	81	44	3	13	87	716	793	0.45	34.3	Formin-F	Dictyostelium discoideum	44689	XP_015904842.1	29.63	108	54	4	72	167	139	236	0.16	38.9	protein FAM134C	Parasteatoda tepidariorum
jg1025	ML00143a	28.421	190	128	3	1	190	561	742	1.30E-19	86.3	sp|O95477|ABCA1_HUMAN	sp|P63386|MLAF_ECOLI	65.596	218	75	0	1	218	40	257	1.00E-92	276	Intermembrane phospholipid transport system ATP-binding protein MlaF	Escherichia coli (strain K12)	83333	XP_019772731.1	61.364	220	85	0	1	220	44	263	7.43E-95	284	PREDICTED: uncharacterized protein LOC109546239, partial	Dendroctonus ponderosae
jg10250	ML049018a	22.727	66	50	1	231	296	230	294	2.1	29.6	NA	sp|Q9VLT1|MON2_DROME	40.774	336	164	10	1	304	984	1316	1.35E-64	228	Protein MON2 homolog	Drosophila melanogaster	7227	XP_023019089.1	45.993	287	141	6	1	277	988	1270	1.61E-68	243	protein MON2 homolog	Leptinotarsa decemlineata
jg10251	ML01063a	39.879	662	325	19	7	613	4	647	2.02E-137	415	NA	sp|Q5QJC2|DCR1C_CHICK	26.79	377	211	18	26	382	14	345	3.63E-19	95.5	Protein artemis	Gallus gallus	9031	XP_030856287.1	28.8	375	204	14	26	387	14	338	1.74E-25	119	protein artemis isoform X2	Strongylocentrotus purpuratus
jg10252	ML01062a	97.192	641	16	1	1	641	1	639	0	1287	NA	sp|Q5QJC2|DCR1C_CHICK	33.333	204	110	9	23	225	14	192	4.28E-18	92	Protein artemis	Gallus gallus	9031	XP_035825544.1	27.649	387	215	18	8	372	3	346	9.91E-22	107	protein artemis isoform X1	Aplysia californica
jg10253	ML01061a	98.708	619	1	1	206	817	1	619	0	1248	sp|Q7Z3U7|MON2_HUMAN	sp|Q6GP04|MON2_XENLA	42.424	1023	481	16	6	929	14	1027	0	710	Protein MON2 homolog	Xenopus laevis	8355	XP_036142248.1	44.504	746	343	10	205	885	49	788	0	592	protein MON2 homolog isoform X4	Monomorium pharaonis
jg10254	ML045219a	21.186	118	75	3	44	154	369	475	1.9	28.5	NA	sp|Q550S9|TLC4B_DICDI	41.935	62	31	4	21	77	164	225	6.6	30.8	TLC domain-containing protein 4 B	Dictyostelium discoideum	44689	XP_017763037.1	26.19	126	87	4	65	186	125	248	0.23	38.9	PREDICTED: venom acid phosphatase Acph-1-like	Eufriesea mexicana
jg10255	ML08371a	99.803	508	1	0	1	508	1	508	0	1061	sp|Q8TAM2|TTC8_HUMAN	sp|Q8VD72|TTC8_MOUSE	61.404	513	186	3	7	508	4	515	0	699	Tetratricopeptide repeat protein 8	Mus musculus	10090	XP_013404505.1	67.864	501	159	1	8	508	1	499	0	764	tetratricopeptide repeat protein 8	Lingula anatina
jg10256	ML08372a	98.321	536	9	0	1	536	1	536	0	1113	NA	sp|F4JNB7|RPP5_ARATH	22.314	121	89	1	157	277	290	405	0.34	38.1	Disease resistance protein RPP5	Arabidopsis thaliana	3702	XP_020618013.1	29.391	575	360	11	100	655	23	570	8.70E-74	254	uncharacterized protein LOC110055923 isoform X3	Orbicella faveolata
jg10257	ML08373a	98.452	646	10	0	1	646	1	646	0	1330	NA	sp|B2UY23|PGK_CLOBA	27.273	132	85	3	266	390	247	374	0.004	43.9	Phosphoglycerate kinase	Clostridium botulinum (strain Alaska E43 / Type E3)	508767	XP_022243754.1	39.257	377	196	9	281	643	47	404	5.89E-80	265	uncharacterized protein LOC106461179 isoform X1	Limulus polyphemus
jg10257	ML08373a	98.607	646	9	0	1	646	1	646	0	1331	NA	sp|B2UY23|PGK_CLOBA	27.273	132	85	3	266	390	247	374	0.003	43.9	Phosphoglycerate kinase	Clostridium botulinum (strain Alaska E43 / Type E3)	508767	XP_022243754.1	39.257	377	196	9	281	643	47	404	2.40E-80	266	uncharacterized protein LOC106461179 isoform X1	Limulus polyphemus
jg10258	ML08374a	96.338	628	19	1	1	624	1	628	0	1205	NA	sp|Q21313|EPI1_CAEEL	26.316	152	71	5	430	578	2509	2622	0.12	39.7	Laminin-like protein epi-1	Caenorhabditis elegans	6239	XP_033095582.1	34.884	86	47	3	428	513	250	326	8.1	37.4	leucine-rich repeat and IQ domain-containing protein 1-like	Anneissia japonica
jg10258	ML08374a	97.254	1311	30	2	1	1305	1	1311	0	2560	NA	sp|Q0AUB8|RF1_SYNWW	31.783	129	70	7	67	188	101	218	0.95	37.4	Peptide chain release factor 1	Syntrophomonas wolfei subsp. wolfei (strain DSM 2245B / Goettingen)	335541	XP_033095582.1	33.628	113	57	5	428	531	250	353	8.4	38.5	leucine-rich repeat and IQ domain-containing protein 1-like	Anneissia japonica
jg10259	ML08375a	90.335	269	20	1	1	263	1	269	1.60E-179	500	sp|Q9H9B4|SFXN1_HUMAN	sp|Q9H9B4|SFXN1_HUMAN	50.629	318	153	4	4	320	8	322	5.45E-106	315	Sideroflexin-1	Homo sapiens	9606	XP_021936709.1	48.101	316	162	2	5	320	12	325	1.09E-101	307	sideroflexin-1	Zootermopsis nevadensis
jg1026	ML08634a	30.317	221	140	7	16	226	57	273	6.87E-25	109	sp|Q9H221|ABCG8_HUMAN	sp|P49988|RP54_PSEAE	54.792	480	208	5	228	700	20	497	5.25E-178	520	RNA polymerase sigma-54 factor	Pseudomonas aeruginosa (strain ATCC 15692 / DSM 22644 / CIP 104116 / JCM 14847 / LMG 12228 / 1C / PRS 101 / PAO1)	208964	XP_037526587.1	64.655	232	80	2	1	232	1	230	3.38E-99	310	lipopolysaccharide export system ATP-binding protein LptB-like	Rhipicephalus sanguineus
jg10260	ML08375a	100	151	0	0	1	151	240	390	3.25E-110	317	sp|Q9H9B4|SFXN1_HUMAN	sp|Q6PEC0|AP4A_RAT	37.671	146	83	3	2	140	1	145	2.72E-26	99.8	Bis(5'-nucleosyl)-tetraphosphatase [asymmetrical]	Rattus norvegicus	10116	XP_025076511.1	37.226	137	85	1	3	139	6	141	1.77E-26	103	bis(5'-nucleosyl)-tetraphosphatase [asymmetrical]-like	Pomacea canaliculata
jg10261	ML08376a	99.696	658	2	0	1	658	1	658	0	1360	sp|P33121|ACSL1_HUMAN	sp|Q9JID6|ACSL1_CAVPO	43.647	669	346	12	12	657	36	696	0	539	Long-chain-fatty-acid--CoA ligase 1	Cavia porcellus	10141	XP_022809352.1	43.393	613	332	6	58	657	16	626	0	535	long-chain-fatty-acid--CoA ligase 1-like isoform X2	Stylophora pistillata
jg10262	ML08377a	98.45	516	8	0	1	516	1	516	0	1039	NA	sp|Q8R1X6|SPART_MOUSE	25.408	429	255	11	128	506	217	630	1.51E-27	120	Spartin	Mus musculus	10090	XP_013782172.1	27.154	534	285	13	28	506	51	535	5.36E-38	154	spartin-like	Limulus polyphemus
jg10263	ML08378a	88.471	425	43	1	346	764	271	695	0	782	sp|P33121|ACSL1_HUMAN	sp|P41216|ACSL1_MOUSE	48.712	427	204	6	346	760	271	694	1.55E-129	404	Long-chain-fatty-acid--CoA ligase 1	Mus musculus	10090	XP_013086264.1	41.507	677	322	8	90	761	17	624	0	539	PREDICTED: long-chain-fatty-acid--CoA ligase 1-like isoform X2	Biomphalaria glabrata
jg10263	ML08378a	99.568	695	3	0	1	695	1	695	0	1441	sp|P33121|ACSL1_HUMAN	sp|P41216|ACSL1_MOUSE	47.798	613	306	9	88	691	87	694	0	569	Long-chain-fatty-acid--CoA ligase 1	Mus musculus	10090	XP_022099242.1	46.446	605	318	4	93	691	105	709	0	563	long-chain-fatty-acid--CoA ligase 1-like isoform X1	Acanthaster planci
jg10264	ML08379a	98.98	196	2	0	170	365	36	231	6.65E-143	403	NA	sp|O43916|CHST1_HUMAN	26.271	354	196	12	64	360	41	386	5.61E-21	96.7	Carbohydrate sulfotransferase 1	Homo sapiens	9606	XP_006814741.1	26.644	289	180	10	82	354	157	429	1.25E-22	105	PREDICTED: carbohydrate sulfotransferase 3-like	Saccoglossus kowalevskii
jg10265	ML083710a	93.543	635	8	1	1	635	1	602	0	1200	NA	sp|Q8WZ42|TITIN_HUMAN	22.022	277	189	9	238	508	33508	33763	0.004	44.3	Titin	Homo sapiens	9606	XP_030829010.1	26.316	190	133	4	446	632	1313	1498	7.06E-17	92.8	trichohyalin	Strongylocentrotus purpuratus
jg10266	ML03509a	48.134	536	266	4	5	528	4	539	9.28E-172	516	NA	sp|Q923L3|CSMD1_MOUSE	28.03	528	339	18	489	992	2640	3150	2.83E-35	150	CUB and sushi domain-containing protein 1	Mus musculus	10090	XP_033097351.1	31.1	582	349	24	467	1034	410	953	5.68E-50	201	sushi, von Willebrand factor type A, EGF and pentraxin domain-containing protein 1-like isoform X1	Anneissia japonica
jg10267	ML083710a	97.5	80	2	0	20	99	602	681	9.45E-50	165	NA	sp|O48573|LAZ5_ARATH	31.481	54	37	0	40	93	229	282	2.4	30.4	Disease resistance protein LAZ5	Arabidopsis thaliana	3702	XP_019561931.2	33.333	66	37	2	40	98	1333	1398	4	33.1	tubby-related protein 4 isoform X2	Aedes albopictus
jg10268	ML015748a	40.625	32	19	0	6	37	101	132	2.4	26.2	NA	sp|O10333|VP41_NPVOP	35	40	26	0	9	48	7	46	0.55	32	Structural glycoprotein gp41	Orgyia pseudotsugata multicapsid polyhedrosis virus	262177	XP_017781097.1	30.337	89	50	2	13	89	1112	1200	0.18	37	PREDICTED: PHD finger protein rhinoceros isoform X2	Nicrophorus vespilloides
jg10269	ML01624a	99.123	456	4	0	498	953	157	612	0	942	NA	sp|Q94HW2|POLR1_ARATH	23.932	468	314	16	807	1253	998	1444	3.05E-22	108	Retrovirus-related Pol polyprotein from transposon RE1	Arabidopsis thaliana	3702	XP_034319149.1	31.877	778	468	20	498	1270	317	1037	1.01E-105	365	uncharacterized protein LOC109620710	Crassostrea gigas
jg10269	ML01624a	99.837	612	1	0	582	1193	1	612	0	1284	NA	sp|P04146|COPIA_DROME	22.352	1199	758	48	364	1493	290	1384	4.38E-23	111	Copia protein	Drosophila melanogaster	7227	XP_034319149.1	33.973	1095	657	22	422	1510	3	1037	0	600	uncharacterized protein LOC109620710	Crassostrea gigas
jg1027	ML28142a	30.233	43	30	0	284	326	265	307	1.4	30.4	sp|Q14669|TRIPC_HUMAN	sp|O34442|MGTE_BACSU	28.271	428	290	5	14	427	24	448	1.85E-58	201	Magnesium transporter MgtE	Bacillus subtilis (strain 168)	224308	XP_023301402.1	40.67	418	247	1	11	428	83	499	9.45E-111	340	uncharacterized protein LOC111683547	Lucilia cuprina
jg10270	ML083712a	93.048	187	13	0	1	187	1	187	1.45E-113	320	NA	sp|B4U6R7|PNP_HYDS0	31.081	74	39	3	26	98	214	276	8.1	30.8	Polyribonucleotide nucleotidyltransferase	Hydrogenobaculum sp. (strain Y04AAS1)	380749	NA	NA	NA	NA	NA	NA	NA	NA	NA	NA	NA	NA	NA
jg10271	ML083713a	98.582	423	6	0	6	428	57	479	0	862	sp|P52701|MSH6_HUMAN	sp|P52701|MSH6_HUMAN	39.294	453	225	13	9	427	93	529	2.18E-82	279	DNA mismatch repair protein Msh6	Homo sapiens	9606	XP_029635395.1	41.357	457	221	13	9	427	67	514	1.16E-86	294	DNA mismatch repair protein Msh6	Octopus sinensis
jg10272	ML083714a	99.27	137	1	0	1	137	1	137	1.83E-100	283	NA	sp|Q9BIG2|GPA14_CAEEL	28	75	46	2	68	140	89	157	0.19	34.7	Guanine nucleotide-binding protein alpha-14 subunit	Caenorhabditis elegans	6239	XP_028408287.1	30	80	55	1	61	140	213	291	0.24	37.7	glutamate carboxypeptidase 2-like isoform X3	Dendronephthya gigantea
jg10273	ML09071a	43.21	81	35	5	16	95	159	229	2.75E-08	51.6	NA	NA	NA	NA	NA	NA	NA	NA	NA	NA	NA	NA	NA	NA	NA	XP_013774618.1	28.713	101	62	3	67	159	349	447	2	35.8	uncharacterized protein LOC106459540 isoform X2	Limulus polyphemus
jg10274	ML083715a	98.39	497	8	0	1	497	65	561	0	1008	sp|P52701|MSH6_HUMAN	sp|E1BYJ2|MSH6_CHICK	40.99	505	274	13	6	489	593	1094	4.06E-116	374	DNA mismatch repair protein Msh6	Gallus gallus	9031	XP_031572869.1	41.961	510	272	11	2	489	358	865	1.72E-128	406	DNA mismatch repair protein Msh6-like isoform X2	Actinia tenebrosa
jg10275	ML00763a	30.159	315	170	4	18	330	30	296	1.56E-39	143	NA	sp|Q9YGZ1|OPSD_ATHBO	22.663	353	215	12	9	349	34	340	7.06E-05	48.1	Rhodopsin	Atherina boyeri	87785	XP_038216912.1	24.716	352	234	12	41	380	54	386	6.79E-05	52.4	neuromedin-U receptor 1-like isoform X2	Zerene cesonia
jg10276	ML10962a	99.286	140	1	0	1	140	1	140	3.23E-101	285	NA	sp|Q9E6M1|VG72_GAHVM	24.528	53	38	1	44	94	416	468	7.2	30	Uncharacterized gene 72 protein	Gallid herpesvirus 2 (strain Chicken/Md5/ATCC VR-987)	10389	XP_038104183.1	33.333	48	28	1	1	44	1	48	0.041	38.9	uncharacterized protein LOC119765105	Culex quinquefasciatus
jg10277	ML10963a	100	115	0	0	1	115	1	115	8.03E-75	237	sp|P52701|MSH6_HUMAN	sp|E1BYJ2|MSH6_CHICK	60.914	197	74	1	1	194	1114	1310	2.93E-77	255	DNA mismatch repair protein Msh6	Gallus gallus	9031	XP_013093479.1	60.766	209	78	1	1	205	1	209	1.66E-86	261	PREDICTED: DNA mismatch repair protein Msh6-like	Biomphalaria glabrata
jg10278	ML10963a	90.037	542	11	1	6	504	105	646	0	934	sp|P52701|MSH6_HUMAN	sp|Q21313|EPI1_CAEEL	23.558	208	118	7	22	191	2431	2635	2	35.8	Laminin-like protein epi-1	Caenorhabditis elegans	6239	XP_028393222.1	26.027	146	97	2	615	749	739	884	0.000139	53.1	golgin subfamily A member 6-like protein 22	Dendronephthya gigantea
jg10279	ML22358a	50	110	44	3	1	109	1	100	2.87E-31	105	NA	sp|Q64319|SLC31_RAT	30.952	42	29	0	36	77	207	248	3.5	30.4	Neutral and basic amino acid transport protein rBAT	Rattus norvegicus	10116	XP_035445129.1	35.821	67	40	2	38	103	667	731	1.4	34.7	protein FAM135B-like isoform X2	Spodoptera frugiperda
jg1028	ML026513a	37.255	51	30	1	34	84	351	399	0.12	34.7	NA	sp|P0DP66|NIT1_SYNYG	41.322	242	132	6	480	718	35	269	1.95E-46	169	Deaminated glutathione amidase	Synechocystis sp. (strain PCC 6803 / GT-S)	1111707	XP_018028668.1	43.439	221	116	5	499	719	54	265	2.85E-48	177	PREDICTED: hydrolase sll0601-like	Hyalella azteca
jg10280	ML20756a	98.87	177	2	0	1	177	182	358	9.33E-127	359	NA	sp|Q18321|DAF37_CAEEL	26.549	113	67	6	33	137	266	370	0.056	37	G-protein coupled receptor daf-37	Caenorhabditis elegans	6239	XP_029191669.1	36.17	94	48	4	41	134	210	291	0.000146	48.1	pyroglutamylated RF-amide peptide receptor-like	Acropora millepora
jg10280	ML20756a	99.162	358	3	0	1	358	1	358	0	731	NA	sp|P43115|PE2R3_HUMAN	25.904	166	99	4	103	254	144	299	0.000537	45.4	Prostaglandin E2 receptor EP3 subtype	Homo sapiens	9606	XP_029729954.1	24.206	252	161	5	18	252	77	315	6.62E-08	61.2	neuropeptide CCHamide-2 receptor-like	Aedes albopictus
jg10281	ML20755a	97.596	208	4	1	1	208	1	207	3.86E-151	417	NA	NA	NA	NA	NA	NA	NA	NA	NA	NA	NA	NA	NA	NA	NA	XP_011661125.1	25.962	104	73	1	101	204	147	246	0.001	45.8	leucine zipper protein 1	Strongylocentrotus purpuratus
jg10282	ML20754a	97.887	142	3	0	1	142	1	142	1.09E-100	284	NA	sp|P26926|CAF1M_YERPE	31.25	80	47	2	33	112	56	127	0.12	35	Chaperone protein caf1M	Yersinia pestis	632	XP_017101085.1	25.974	77	53	2	10	84	538	612	4.6	34.3	PREDICTED: aminopeptidase N-like isoform X1	Drosophila bipectinata
jg10283	ML20753a	97.704	392	1	1	1	384	1	392	0	786	sp|O60674|JAK2_HUMAN	sp|Q75R65|JAK2_CHICK	32.268	313	169	12	108	380	814	1123	2.24E-36	144	Tyrosine-protein kinase JAK2	Gallus gallus	9031	XP_027047190.1	35.43	302	173	9	93	380	147	440	9.72E-42	158	ephrin type-A receptor 4a-like, partial	Pocillopora damicornis
jg10284	ML20752a	99.686	637	2	0	1	637	1	637	0	1331	sp|Q8IWU2|LMTK2_HUMAN	sp|G5EGK5|CAM1_CAEEL	25.214	234	133	8	396	609	632	843	3.20E-12	73.6	Tyrosine-protein kinase receptor cam-1	Caenorhabditis elegans	6239	XP_008473399.1	23.789	227	138	6	386	598	604	809	4.86E-15	86.3	inactive tyrosine-protein kinase 7	Diaphorina citri
jg10285	ML38812a	54.167	24	11	0	562	585	657	680	0.82	32	sp|P49790|NU153_HUMAN	sp|Q8TAT6|NPL4_HUMAN	43.709	604	312	9	2	581	4	603	1.01E-168	496	Nuclear protein localization protein 4 homolog	Homo sapiens	9606	XP_003698120.1	43.485	637	301	9	3	582	7	641	3.11E-180	530	nuclear protein localization protein 4 homolog	Apis florea
jg10286	ML01484a	99.385	325	2	0	1	325	1	325	0	663	NA	sp|Q8CHD8|RFIP3_MOUSE	28.182	110	60	5	210	302	800	907	1.4	34.7	Rab11 family-interacting protein 3	Mus musculus	10090	XP_002426395.1	38.542	96	51	4	202	295	1	90	0.005	45.8	lipoic acid synthetase, putative	Pediculus humanus corporis
jg10287	ML004921a	41.935	31	17	1	3	33	1443	1472	0.28	27.7	NA	sp|Q06194|FA8_MOUSE	40	25	15	0	12	36	343	367	7.8	27.7	Coagulation factor VIII	Mus musculus	10090	XP_002119063.1	33.962	53	33	1	3	55	106	156	0.88	33.5	hypothetical protein TRIADDRAFT_63031, partial	Trichoplax adhaerens
jg10288	ML01483a	99.245	265	2	0	1	265	1	265	0	532	NA	sp|Q5RF08|CA043_PONAB	30.22	182	106	6	7	174	12	186	4.01E-13	69.3	Protein C1orf43 homolog	Pongo abelii	Pongo abelii OX	XP_038071883.1	28.962	183	119	4	4	176	8	189	2.69E-17	86.7	protein C1orf43 homolog isoform X1	Patiria miniata
jg10289	ML01482a	100	451	0	0	1	451	1	451	0	944	sp|Q71U36|TBA1A_HUMAN	sp|P06603|TBA1_DROME	96.355	439	16	0	1	439	1	439	0	873	Tubulin alpha-1 chain	Drosophila melanogaster	7227	XP_033732349.1	96.591	440	15	0	1	440	1	440	0	879	tubulin alpha chain, testis-specific	Pecten maximus
jg1029	ML02807a	40.541	37	20	1	37	73	598	632	2.6	30	sp|Q8N5C6|SRBD1_HUMAN	sp|A0A0H3NGK0|RNG_SALTS	54.175	491	214	2	1	483	1	488	0	532	Ribonuclease G	Salmonella typhimurium (strain SL1344)	216597	XP_023306312.1	36.518	471	272	11	5	459	1	460	6.29E-78	269	uncharacterized protein LOC111688054	Lucilia cuprina
jg10290	ML089416a	30	40	28	0	84	123	187	226	0.58	30.4	NA	sp|O65457|PLY17_ARATH	29.252	147	91	5	21	162	62	200	0.44	35.4	Putative pectate lyase 17	Arabidopsis thaliana	3702	XP_023349179.1	56.818	176	73	2	15	188	26	200	2.70E-67	212	uncharacterized protein LOC111717940	Eurytemora affinis
jg10291	ML01323a	98.929	280	3	0	1	280	1	280	0	571	sp|P07451|CAH3_HUMAN	sp|P00919|CAH2_RABIT	31.441	229	139	6	37	248	26	253	1.45E-27	110	Carbonic anhydrase 2	Oryctolagus cuniculus	9986	XP_001627923.2	35.971	278	139	11	1	249	1	268	1.18E-33	130	carbonic anhydrase isoform X3	Nematostella vectensis
jg10292	ML01322a	99.178	365	3	0	1	365	1	365	0	738	NA	sp|Q71MR7|FPRS7_MOUSE	25.153	326	214	12	22	332	25	335	2.92E-07	55.5	Formyl peptide receptor-related sequence 7	Mus musculus	10090	XP_028518532.1	24.606	317	200	13	48	345	37	333	3.40E-06	55.5	allatostatin-A receptor	Exaiptasia diaphana
jg10293	ML01321a	98.084	261	5	0	1	261	34	294	0	536	NA	sp|Q8IVV2|LOXH1_HUMAN	25.781	256	158	12	18	253	684	927	1.53E-06	52.8	Lipoxygenase homology domain-containing protein 1	Homo sapiens	9606	XP_033638633.1	27.734	256	161	10	19	259	825	1071	1.22E-12	74.7	LOW QUALITY PROTEIN: lipoxygenase homology domain-containing protein 1-like	Asterias rubens
jg10294	ML01487a	99.857	697	1	0	1	697	1	697	0	1428	sp|Q13563|PKD2_HUMAN	sp|Q9P0L9|PK2L1_HUMAN	37.32	694	376	14	43	687	98	781	5.40E-130	406	Polycystic kidney disease 2-like 1 protein	Homo sapiens	9606	XP_029208330.1	37.81	685	364	10	36	660	123	805	4.25E-149	462	polycystic kidney disease 2-like 1 protein	Acropora millepora
jg10295	ML01488a	93.574	249	16	0	1	249	1	249	1.43E-166	467	NA	sp|P0AFK0|PMBA_ECOLI	30.588	85	51	3	87	171	164	240	0.55	35	Metalloprotease PmbA	Escherichia coli (strain K12)	83333	XP_033217807.1	29.87	154	97	6	59	205	965	1114	1.6	37.7	solute carrier family 12 member 4	Belonocnema treatae
jg10296	ML282526a	79.758	578	112	3	1096	1669	1157	1733	0	948	NA	sp|Q18DN4|HMU_HALWD	37.931	116	65	4	304	419	8426	8534	2.98E-07	59.7	Halomucin	Haloquadratum walsbyi (strain DSM 16790 / HBSQ001)	362976	XP_020907496.1	26.233	831	487	31	462	1199	207	1004	1.01E-41	175	uncharacterized protein LOC110245557	Exaiptasia diaphana
jg10296	ML282526a	80.576	556	103	3	1096	1647	1157	1711	0	924	NA	sp|Q18DN4|HMU_HALWD	37.931	116	65	4	304	419	8426	8534	2.26E-07	60.1	Halomucin	Haloquadratum walsbyi (strain DSM 16790 / HBSQ001)	362976	XP_020907496.1	26.176	829	490	30	462	1199	207	1004	1.39E-41	175	uncharacterized protein LOC110245557	Exaiptasia diaphana
jg10297	ML01488a	99.519	208	1	0	4	211	236	443	1.01E-158	445	NA	sp|Q96YR5|RAD50_SULTO	23.656	93	70	1	45	137	630	721	2.4	32.7	DNA double-strand break repair Rad50 ATPase	Sulfurisphaera tokodaii (strain DSM 16993 / JCM 10545 / NBRC 100140 / 7)	273063	XP_029203820.1	28.571	168	103	4	47	200	207	371	1.94E-08	60.8	uncharacterized protein LOC114967904 isoform X3	Acropora millepora
jg10298	ML01489a	89.597	298	5	1	1	272	1	298	0	546	sp|P48060|GLIP1_HUMAN	sp|Q9CYL5|GAPR1_MOUSE	36.242	149	84	5	119	265	13	152	7.09E-20	87	Golgi-associated plant pathogenesis-related protein 1	Mus musculus	10090	XP_020917047.1	46.795	156	75	4	113	268	94	241	3.85E-41	147	Golgi-associated plant pathogenesis-related protein 1-like	Exaiptasia diaphana
jg10299	ML014810a	96.575	292	4	1	1	292	1	286	0	580	NA	sp|Q914K1|Y029_SIFVH	25.556	90	57	3	115	204	6	85	1.5	32	Uncharacterized protein 29	Sulfolobus islandicus filamentous virus (isolate Iceland/Hveragerdi)	654908	XP_023346385.1	28.47	281	175	9	20	291	16	279	7.61E-26	109	uncharacterized protein LOC111715309	Eurytemora affinis
jg103	ML42336a	35.593	59	27	1	20	67	124	182	0.087	30.4	sp|Q13825|AUHM_HUMAN	sp|B3R6B8|MIAA_CUPTR	24.096	83	58	2	5	87	120	197	4.2	29.6	tRNA dimethylallyltransferase	Cupriavidus taiwanensis (strain DSM 17343 / BCRC 17206 / CCUG 44338 / CIP 107171 / LMG 19424 / R1)	977880	XP_016037613.1	33.333	54	34	1	39	92	272	323	1.3	34.7	synaptic vesicle glycoprotein 2B	Drosophila simulans
jg1030	ML28353a	30.303	66	40	2	24	88	34	94	0.23	32	NA	sp|P44475|MREC_HAEIN	39.184	245	149	0	1	245	25	269	7.27E-52	175	Cell shape-determining protein MreC	Haemophilus influenzae (strain ATCC 51907 / DSM 11121 / KW20 / Rd)	71421	XP_023306356.1	40.426	235	140	0	1	235	25	259	3.49E-54	183	uncharacterized protein LOC111688101	Lucilia cuprina
jg10300	ML014811a	87.17	265	29	1	404	668	24	283	1.63E-147	429	NA	sp|Q56764|COAE_XANCP	34.783	46	29	1	462	507	125	169	4.6	33.5	Dephospho-CoA kinase	Xanthomonas campestris pv. campestris (strain ATCC 33913 / DSM 3586 / NCPPB 528 / LMG 568 / P 25)	190485	XP_031618698.1	24	100	67	3	140	235	128	222	6.4	37.4	U6 small nuclear RNA (adenine-(43)-N(6))-methyltransferase	Contarinia nasturtii
jg10301	ML014813a	99.107	896	3	1	1	891	1	896	0	1804	sp|Q9H330|TM245_HUMAN	sp|E1BD52|TM245_BOVIN	26.37	876	530	19	59	885	50	859	1.82E-77	273	Transmembrane protein 245	Bos taurus	9913	XP_023932601.1	28.139	892	544	25	56	888	22	875	1.32E-96	329	transmembrane protein 245	Lingula anatina
jg10302	ML014814a	100	92	0	0	516	607	1	92	1.72E-62	200	sp|Q9Y6X3|SCC4_HUMAN	sp|B4ZIX8|SCC4_XENLA	37.069	580	357	4	22	600	18	590	1.32E-129	396	MAU2 chromatid cohesion factor homolog	Xenopus laevis	8355	XP_013405150.1	38.851	592	349	5	15	600	1	585	2.35E-135	414	MAU2 chromatid cohesion factor homolog	Lingula anatina
jg10303	ML014816a	99.367	158	1	0	1	158	1	158	6.27E-117	326	sp|Q9NX31|OSER1_HUMAN	sp|Q5E9A0|OSER1_BOVIN	36.264	91	48	2	72	158	207	291	1.54E-09	58.5	Oxidative stress-responsive serine-rich protein 1	Bos taurus	9913	XP_040563492.1	45.07	71	34	2	92	158	137	206	1.87E-09	60.5	oxidative stress-responsive serine-rich protein 1-like	Lepeophtheirus salmonis
jg10304	ML07803a	26.667	150	91	8	521	654	130	276	0.2	33.9	sp|Q9NQG5|RPR1B_HUMAN	sp|Q8C341|SUCO_MOUSE	35.849	318	172	10	161	458	267	572	3.93E-42	169	SUN domain-containing ossification factor	Mus musculus	10090	XP_027051832.1	39.024	246	132	5	161	395	1420	1658	5.44E-44	179	uncharacterized protein LOC113679087	Pocillopora damicornis
jg10305	ML375912a	94.709	189	10	0	1	189	1	189	1.52E-129	366	NA	sp|Q6XQH2|L_CPXVB	34	50	33	0	145	194	191	240	3	32.7	RNA-directed RNA polymerase L	Cupixi mammarenavirus (isolate Rat/Brasil/BeAn 119303/1970)	208899	XP_017877689.1	26.974	152	87	7	43	177	196	340	1.9	36.6	uncharacterized protein LOC108623606	Ceratina calcarata
jg10306	ML053813a	98.765	162	2	0	143	304	1	162	2.18E-112	321	NA	sp|Q96BZ8|LENG1_HUMAN	30.938	320	129	10	1	295	1	253	1.69E-19	89.4	Leukocyte receptor cluster member 1	Homo sapiens	9606	XP_035728786.1	36.957	322	156	8	1	297	1	300	1.92E-37	141	leukocyte receptor cluster member 1 homolog	Vespa mandarinia
jg10307	ML053812a	99.115	226	2	0	1	226	1	226	2.03E-166	457	sp|Q9ULW3|ABT1_HUMAN	sp|O74362|ESF2_SCHPO	45.366	205	108	3	15	217	115	317	2.35E-56	185	Pre-rRNA-processing protein esf2	Schizosaccharomyces pombe (strain 972 / ATCC 24843)	284812	XP_027054368.1	50.235	213	91	4	21	225	19	224	2.49E-68	215	pre-rRNA-processing protein esf2-like	Pocillopora damicornis
jg10308	ML053811a	99.434	707	4	0	1	707	1	707	0	1450	sp|Q8NB90|AFG2H_HUMAN	sp|Q8NB90|AFG2H_HUMAN	37.085	542	279	11	218	699	345	884	5.64E-106	346	ATPase family protein 2 homolog	Homo sapiens	9606	XP_013187215.1	35.837	759	386	25	21	700	3	739	1.03E-120	384	PREDICTED: spermatogenesis-associated protein 5	Amyelois transitella
jg10309	ML053810a	99.737	761	2	0	1	761	1	761	0	1574	sp|Q8N594|MPND_HUMAN	sp|Q08CH3|MPND_DANRE	33.891	239	151	4	519	751	211	448	5.18E-37	148	MPN domain-containing protein	Danio rerio	7955	XP_002110947.1	37.849	251	146	5	515	757	260	508	2.25E-48	185	hypothetical protein TRIADDRAFT_54406	Trichoplax adhaerens
jg1031	ML09073a	25.205	365	190	16	6	300	449	800	1.60E-12	67.8	sp|P11021|BIP_HUMAN	sp|P0A9X8|MREB_SHIFL	74.412	340	85	1	1	338	8	347	0	518	Cell shape-determining protein MreB	Shigella flexneri	623	XP_017085780.1	58.112	339	137	2	2	336	1	338	1.39E-132	387	PREDICTED: rod shape-determining protein MreB-like	Drosophila eugracilis
jg10310	ML05389a	99.351	462	3	0	487	948	24	485	0	919	NA	sp|Q80VL1|TDRKH_MOUSE	25.143	175	125	4	281	451	104	276	1.2	36.6	Tudor and KH domain-containing protein	Mus musculus	10090	XP_013408458.1	33.645	107	56	3	46	142	72	173	9.44E-06	57.4	titin homolog	Lingula anatina
jg10311	ML05384a	99.13	115	1	0	89	203	1	115	7.67E-82	238	NA	sp|Q2QLC5|CFTR_CARPS	40.816	49	26	1	75	120	845	893	0.13	36.6	Cystic fibrosis transmembrane conductance regulator	Carollia perspicillata	40233	XP_019852063.1	28.302	106	47	5	9	92	305	403	0.15	40	PREDICTED: LOW QUALITY PROTEIN: laminin subunit gamma-1-like	Amphimedon queenslandica
jg10312	ML05383a	98.44	641	8	1	1	641	1	639	0	1311	sp|P25774|CATS_HUMAN	sp|O23791|BROM1_ANACO	29.223	373	207	9	1	360	5	333	4.65E-41	156	Fruit bromelain	Ananas comosus	Ananas comosus OX	XP_023312104.1	34.969	326	175	10	47	362	25	323	2.83E-42	169	uncharacterized protein LOC108914554	Anoplophora glabripennis
jg10313	ML05382a	96.005	751	4	1	1	751	346	1070	0	1458	sp|Q9UN76|S6A14_HUMAN	sp|Q91502|SC6A8_TORMA	31.622	487	294	8	55	526	13	475	3.08E-67	236	Creatine transporter	Torpedo marmorata	Torpedo marmorata OX	XP_002117875.1	30.813	529	326	8	25	537	31	535	2.14E-72	255	hypothetical protein TRIADDRAFT_61885	Trichoplax adhaerens
jg10314	ML05382a	98.867	353	4	0	1	353	1	353	0	725	sp|Q9UN76|S6A14_HUMAN	sp|B1WB06|MET24_XENTR	27.632	228	135	10	156	376	148	352	7.58E-12	69.7	Methyltransferase-like protein 24	Xenopus tropicalis	8364	XP_033118317.1	28.235	255	135	14	140	373	153	380	4.88E-15	82.8	methyltransferase-like protein 24	Anneissia japonica
jg10315	ML05381a	99.373	319	2	0	150	468	1	319	0	660	NA	sp|P60020|5HT1B_PANTR	22.995	374	219	9	5	326	22	378	1.42E-12	72.8	5-hydroxytryptamine receptor 1B	Pan troglodytes	9598	XP_020608223.1	23.907	343	190	11	1	326	14	302	1.09E-13	79.7	tyramine receptor 1-like	Orbicella faveolata
jg10316	ML177312a	66.445	301	101	0	4	304	2	302	1.33E-147	416	NA	sp|Q03383|ACH1_BOMMO	29.688	64	43	1	77	140	183	244	6.5	32	Antichymotrypsin-1	Bombyx mori	Bombyx mori OX	XP_009029075.1	24.378	201	127	7	91	277	35	224	1.03E-06	57	hypothetical protein HELRODRAFT_164888	Helobdella robusta
jg10316	ML18203a	61.905	126	48	0	4	129	2	127	7.56E-55	173	NA	sp|Q6LQ00|Y2240_PHOPR	26.263	99	57	4	115	199	362	458	0.55	34.7	Putative ABC transporter ATP-binding protein PBPRA2240	Photobacterium profundum (strain SS9)	298386	XP_031829763.1	23.889	180	87	6	13	180	211	352	0.75	37.7	NADPH--cytochrome P450 reductase isoform X1	Nomia melanderi
jg10317	ML27893a	99.512	205	1	0	1	205	1	205	3.54E-145	404	NA	sp|Q6DJS0|N4BP1_XENTR	31.915	94	53	4	146	230	547	638	0.019	40	NEDD4-binding protein 1	Xenopus tropicalis	8364	NA	NA	NA	NA	NA	NA	NA	NA	NA	NA	NA	NA	NA
jg10318	ML234521a	100	140	0	0	1	140	1	140	3.12E-99	287	NA	sp|Q8A1G1|SUSC_BACTN	32.143	56	36	1	242	297	575	628	0.95	35	TonB-dependent receptor SusC	Bacteroides thetaiotaomicron (strain ATCC 29148 / DSM 2079 / NCTC 10582 / E50 / VPI-5482)	226186	XP_040074165.1	28.261	184	107	6	71	246	22	188	1.40E-07	58.5	uncharacterized protein LOC120846475	Ixodes scapularis
jg10319	ML01242a	36.735	49	27	1	22	70	27	71	1.1	26.9	NA	sp|Q8UVC3|INVS_CHICK	30.189	53	36	1	20	72	597	648	7.1	28.5	Inversin	Gallus gallus	9031	XP_020292684.1	40.426	47	22	2	7	47	512	558	4.3	32.3	uncharacterized protein LOC109859141 isoform X2	Pseudomyrmex gracilis
jg1032	ML36893a	26.439	469	292	13	8	442	5	454	2.01E-36	144	sp|Q6GMR7|FAAH2_HUMAN	sp|A6VWM9|GATB_MARMS	94.004	467	28	0	436	902	15	481	0	919	Aspartyl/glutamyl-tRNA(Asn/Gln) amidotransferase subunit B	Marinomonas sp. (strain MWYL1)	400668	XP_022778277.1	51.082	462	213	3	445	898	5	461	8.55E-153	463	uncharacterized protein LOC111319809, partial	Stylophora pistillata
jg10320	ML27892a	100	472	0	0	1	472	1	472	0	952	sp|Q8IXS2|DRC2_HUMAN	sp|Q2TA16|DRC2_BOVIN	54.526	464	211	0	9	472	3	466	1.42E-156	456	Dynein regulatory complex subunit 2	Bos taurus	9913	XP_032238337.1	64.537	454	161	0	18	471	16	469	0	565	dynein regulatory complex subunit 2-like	Nematostella vectensis
jg10321	ML086415a	41.935	31	18	0	109	139	1292	1322	0.065	32.3	NA	sp|P14553|POLG_HAVS2	28.235	85	48	3	36	117	2041	2115	1.3	33.1	Genome polyprotein	Simian hepatitis A virus genotype V (isolate AGM-27)	Simian hepatitis A virus genotype V (isolate AGM-27) OX	XP_023164203.2	33.846	65	38	1	91	155	104	163	0.099	39.7	villin-like protein quail isoform X1	Drosophila hydei
jg10322	ML043817a	91.115	529	28	3	1471	1999	1	510	0	925	sp|Q9C0G6|DYH6_HUMAN	sp|Q8TD57|DYH3_HUMAN	41.581	873	489	9	1028	1893	872	1730	0	641	Dynein heavy chain 3, axonemal	Homo sapiens	9606	XP_009065769.1	52.605	806	362	4	1093	1898	1	786	0	873	hypothetical protein LOTGIDRAFT_133247	Lottia gigantea
jg10323	ML043816a	98.868	530	6	0	31	560	36	565	0	1074	sp|Q9GZV3|SC5A7_HUMAN	sp|Q8BGY9|SC5A7_MOUSE	46.931	554	266	8	8	553	2	535	6.75E-160	471	High affinity choline transporter 1	Mus musculus	10090	XP_037778492.1	48.96	529	237	6	4	529	22	520	1.21E-168	496	high-affinity choline transporter 1-like	Penaeus monodon
jg10324	ML043815a	98.83	171	2	0	270	440	1	171	4.11E-119	345	NA	sp|Q0VDD8|DYH14_HUMAN	38.411	302	157	5	63	351	1568	1853	3.86E-59	213	Dynein heavy chain 14, axonemal	Homo sapiens	9606	XP_033124826.1	38.609	417	217	5	43	429	2106	2513	2.36E-89	304	dynein heavy chain 6, axonemal-like	Anneissia japonica
jg10325	ML043814a	100	372	0	0	192	563	84	455	0	764	sp|Q9GZV3|SC5A7_HUMAN	sp|Q8BGY9|SC5A7_MOUSE	45.537	549	270	8	10	551	2	528	2.06E-154	457	High affinity choline transporter 1	Mus musculus	10090	XP_027208714.1	47.005	551	255	9	2	546	20	539	3.73E-164	485	high-affinity choline transporter 1-like	Penaeus vannamei
jg10326	ML043813a	65.839	644	131	10	1	599	1	600	0	793	sp|Q9P2D7|DYH1_HUMAN	sp|Q9C0G6|DYH6_HUMAN	30.576	677	444	9	54	725	2119	2774	7.64E-117	392	Dynein heavy chain 6, axonemal	Homo sapiens	9606	XP_038073413.1	34.084	666	425	5	54	717	2798	3451	3.99E-133	443	dynein heavy chain 6, axonemal-like isoform X3	Patiria miniata
jg10327	ML043812a	99.01	202	2	0	1	202	173	374	1.49E-145	409	NA	sp|Q96BJ8|ELMO3_HUMAN	34.091	44	29	0	42	85	336	379	3.6	32	Engulfment and cell motility protein 3	Homo sapiens	9606	XP_022308258.1	21.769	147	98	4	17	162	202	332	0.12	40	sex peptide receptor-like	Crassostrea virginica
jg10328	ML00741a	55	120	17	2	43	146	1	99	7.48E-17	74.3	NA	sp|B0TR91|PUR9_SHEHH	30.769	78	53	1	204	281	394	470	0.91	35	Bifunctional purine biosynthesis protein PurH	Shewanella halifaxensis (strain HAW-EB4)	458817	XP_041351988.1	20.243	247	171	6	66	311	135	356	1.61E-07	59.7	uncharacterized protein LOC121370663 isoform X1	Gigantopelta aegis
jg10329	ML043812a	95.031	161	8	0	1	161	1	161	3.09E-106	307	NA	sp|P27095|ACSA_METSH	35	40	21	1	66	105	494	528	3	31.6	Acetyl-coenzyme A synthetase	Methanothrix soehngenii	2223	XP_041478161.1	30	150	90	6	10	150	66	209	0.13	39.3	beta-2 adrenergic receptor-like	Lytechinus variegatus
jg1033	ML00512a	27.404	208	136	6	2	202	282	481	3.47E-10	60.5	sp|Q9UBZ9|REV1_HUMAN	sp|P22494|UMUC_SALTY	54.261	352	149	4	1	350	80	421	1.34E-122	362	Protein UmuC	Salmonella typhimurium (strain LT2 / SGSC1412 / ATCC 700720)	99287	XP_023303491.1	50.595	336	155	2	13	348	3	327	1.60E-116	346	uncharacterized protein LOC111685462	Lucilia cuprina
jg10330	ML043812a	62.834	374	128	3	1	368	1	369	1.07E-165	467	NA	sp|Q0D622|RH32_ORYSJ	21.622	111	79	3	108	212	299	407	1.1	35	DEAD-box ATP-dependent RNA helicase 32	Oryza sativa subsp. japonica	39947	XP_041354517.1	21.127	355	231	12	12	344	14	341	2.85E-05	53.1	allatostatin-A receptor-like	Gigantopelta aegis
jg10331	ML239914a	40.299	67	35	1	96	157	1	67	0.000166	42.4	NA	sp|Q2SBD5|BIOF_HAHCH	31.25	48	33	0	258	305	190	237	1.4	34.3	8-amino-7-oxononanoate synthase	Hahella chejuensis (strain KCTC 2396)	349521	XP_028403330.1	29.213	89	54	2	68	151	596	680	5.3	36.2	serine/threonine-protein kinase SIK2-like	Dendronephthya gigantea
jg10332	ML043812a	56.986	365	144	4	1	352	8	372	1.71E-137	395	NA	sp|P27095|ACSA_METSH	21.818	110	76	4	52	161	487	586	1.8	34.3	Acetyl-coenzyme A synthetase	Methanothrix soehngenii	2223	XP_003115478.1	19.847	262	178	9	7	253	64	308	0.68	39.3	hypothetical protein CRE_18954	Caenorhabditis remanei
jg10333	ML043812a	56.839	329	134	3	10	330	15	343	1.13E-128	373	NA	sp|P33396|AGTR1_MELGA	27.941	136	79	4	95	221	115	240	0.097	38.1	Type-1 angiotensin II receptor	Meleagris gallopavo	9103	XP_033096616.1	23.101	316	199	9	5	314	66	343	0.000377	49.3	melatonin receptor type 1A-like	Anneissia japonica
jg10334	ML043810a	99.746	394	1	0	190	583	1	394	0	814	sp|Q9C0G6|DYH6_HUMAN	sp|Q9C0G6|DYH6_HUMAN	42.541	543	308	3	46	584	2765	3307	2.09E-132	448	Dynein heavy chain 6, axonemal	Homo sapiens	9606	XP_013069322.1	35.344	1061	524	18	47	1071	3254	4188	0	623	PREDICTED: LOW QUALITY PROTEIN: dynein heavy chain 6, axonemal-like	Biomphalaria glabrata
jg10335	ML04389a	97.682	302	7	0	1	302	14	315	0	599	NA	sp|Q2HJ17|CCR5_BOVIN	23.776	286	193	8	16	288	41	314	5.24E-08	57	C-C chemokine receptor type 5	Bos taurus	9913	XP_022796055.1	24.306	288	187	10	9	279	29	302	1.84E-09	65.1	neuropeptide FF receptor 2-like	Stylophora pistillata
jg10336	ML07085a	97.175	354	10	0	419	772	562	915	0	720	NA	sp|Q6RUU0|PTX4_MOUSE	23.784	185	113	8	30	196	278	452	0.035	41.2	Pentraxin-4	Mus musculus	10090	XP_020631508.1	25.888	197	130	5	32	223	134	319	6.13E-10	68.6	neuronal pentraxin-1-like	Orbicella faveolata
jg10337	ML04387a	100	234	0	0	1	234	1	234	2.27E-174	491	sp|Q9C0G6|DYH6_HUMAN	sp|Q9C0G6|DYH6_HUMAN	40.991	222	128	2	6	227	3625	3843	2.90E-56	197	Dynein heavy chain 6, axonemal	Homo sapiens	9606	XP_032223722.1	43.83	235	129	2	5	236	198	432	1.75E-64	217	dynein heavy chain 6, axonemal, partial	Nematostella vectensis
jg10338	ML07252a	27.778	108	68	3	267	369	9	111	0.000446	40	NA	sp|A1WZH8|TSAD_HALHL	28.378	74	50	1	187	260	165	235	0.17	37.7	tRNA N6-adenosine threonylcarbamoyltransferase	Halorhodospira halophila (strain DSM 244 / SL1)	349124	XP_030765796.1	26.834	477	275	6	2	404	25	501	2.60E-49	180	uncharacterized protein LOC115889858	Sitophilus oryzae
jg10339	ML04387a	87.166	374	1	1	1	374	244	570	0	657	sp|Q9C0G6|DYH6_HUMAN	sp|Q9C0G6|DYH6_HUMAN	32.268	313	159	5	61	371	3894	4155	8.22E-52	189	Dynein heavy chain 6, axonemal	Homo sapiens	9606	XP_023930265.1	37.758	339	173	8	59	374	852	1175	6.91E-68	238	dynein heavy chain 6, axonemal-like	Lingula anatina
jg1034	ML004428a	25.333	75	48	2	11	84	27	94	0.51	28.9	NA	sp|P44193|Y1422_HAEIN	33.333	96	55	1	5	100	6	92	4.70E-11	60.8	Uncharacterized protein HI_1422	Haemophilus influenzae (strain ATCC 51907 / DSM 11121 / KW20 / Rd)	71421	XP_037512967.1	31.481	54	37	0	87	140	551	604	1.2	35.8	high-affinity choline transporter 1-like isoform X2	Rhipicephalus sanguineus
jg10340	ML04386a	100	468	0	0	182	649	1	468	0	971	NA	sp|P52736|ZN133_HUMAN	25.806	279	155	9	370	647	345	572	8.61E-14	78.2	Zinc finger protein 133	Homo sapiens	9606	XP_019883529.1	25.366	410	235	14	296	647	227	623	5.87E-18	95.9	zinc finger protein Xfin isoform X3	Camponotus floridanus
jg10341	ML04385a	97.938	291	6	0	1	291	26	316	0	587	sp|A6NDG6|PGP_HUMAN	sp|A6NDG6|PGP_HUMAN	31.208	298	189	5	8	290	20	316	1.08E-48	167	Glycerol-3-phosphate phosphatase	Homo sapiens	9606	XP_038053683.1	35.686	255	162	1	15	267	18	272	2.95E-50	174	glycerol-3-phosphate phosphatase-like isoform X1	Patiria miniata
jg10341	ML04385a	98.462	130	2	0	1	130	187	316	1.79E-90	264	sp|A6NDG6|PGP_HUMAN	sp|Q8GWU0|PGP2_ARATH	35.833	120	75	2	12	130	178	296	2.41E-17	79	Phosphoglycolate phosphatase 2	Arabidopsis thaliana	3702	XP_022899817.1	35.507	138	80	2	1	130	169	305	8.20E-18	83.6	glycerol-3-phosphate phosphatase	Onthophagus taurus
jg10342	ML04384a	98.582	282	4	0	1	282	1	282	0	563	sp|Q96GD0|PLPP_HUMAN	sp|P0DKC4|PGP1B_ARATH	39.51	286	159	10	4	281	74	353	4.27E-50	172	Phosphoglycolate phosphatase 1B, chloroplastic	Arabidopsis thaliana	3702	XP_032234319.1	38.908	293	162	5	3	282	11	299	4.76E-58	194	glycerol-3-phosphate phosphatase-like	Nematostella vectensis
jg10343	ML04383a	99.237	262	2	0	1	262	1	262	0	540	sp|O00625|PIR_HUMAN	sp|O00625|PIR_HUMAN	54.545	242	103	5	25	262	4	242	1.68E-85	259	Pirin	Homo sapiens	9606	XP_013069895.1	57.661	248	98	3	24	266	69	314	2.99E-95	290	PREDICTED: pirin-like	Biomphalaria glabrata
jg10344	ML03526a	87.943	141	17	0	1	141	32	172	8.10E-86	250	NA	sp|C5BQ77|RL18_TERTT	23.148	108	72	2	23	130	15	111	3.3	30	50S ribosomal protein L18	Teredinibacter turnerae (strain ATCC 39867 / T7901)	377629	XP_035456344.1	44.186	43	22	1	38	78	74	116	2.6	34.7	mitochondrial potassium channel-like	Spodoptera frugiperda
jg10344	ML190611a	100	58	0	0	1	58	1	58	5.03E-38	122	NA	sp|Q58907|RGYR_METJA	36.842	38	24	0	25	62	624	661	2.8	28.9	Reverse gyrase	Methanocaldococcus jannaschii (strain ATCC 43067 / DSM 2661 / JAL-1 / JCM 10045 / NBRC 100440)	243232	XP_015920248.1	40.476	42	25	0	24	65	318	359	4.6	31.6	CUB and zona pellucida-like domain-containing protein 1	Parasteatoda tepidariorum
jg10345	ML04152a	25	132	97	1	18	147	1	132	2.36E-19	84.7	NA	sp|Q25460|FP1_MYTED	21.046	822	591	8	10	787	65	872	7.58E-80	278	Adhesive plaque matrix protein (Fragment)	Mytilus edulis	6550	XP_021366492.1	20.203	787	600	8	22	800	24	790	1.41E-65	240	uncharacterized protein LOC110458861	Mizuhopecten yessoensis
jg10346	ML04382a	99.029	412	4	0	46	457	1	412	0	827	sp|P19971|TYPH_HUMAN	sp|Q5FVR2|TYPH_RAT	40.909	418	239	3	8	420	29	443	8.55E-98	305	Thymidine phosphorylase	Rattus norvegicus	10116	XP_027233173.1	45.33	439	234	3	8	441	13	450	1.27E-123	373	thymidine phosphorylase-like	Penaeus vannamei
jg10347	ML16121a	100	56	0	0	59	114	296	351	6.41E-31	114	NA	sp|Q00106|VG65_ICHVA	32.394	71	48	0	23	93	971	1041	0.47	33.5	Uncharacterized protein ORF65	Ictalurid herpesvirus 1 (strain Auburn)	766178	XP_026322585.1	41.304	46	26	1	64	109	540	584	0.42	37	dynein heavy chain 7, axonemal	Hyposmocoma kahamanoa
jg10348	ML13058a	81.159	207	39	0	1	207	1	207	6.21E-129	360	NA	sp|Q11075|YWV1_CAEEL	28.713	101	65	2	8	105	37	133	1.79E-05	47.4	Uncharacterized protein B0403.1	Caenorhabditis elegans	6239	XP_023331691.1	32.558	172	114	2	4	173	96	267	1.39E-17	85.1	uncharacterized protein LOC111703854	Eurytemora affinis
jg10349	ML085035a	99.65	286	1	0	1	286	1	286	0	597	sp|P49888|ST1E1_HUMAN	sp|Q8JG30|ST1B1_CHICK	28.102	274	164	8	19	268	15	279	1.82E-30	119	Sulfotransferase family cytosolic 1B member 1	Gallus gallus	9031	XP_020892311.1	32.258	310	172	8	1	280	1	302	1.21E-38	144	sulfotransferase 1C2A	Exaiptasia diaphana
jg1035	ML35934a	31.25	48	33	0	166	213	2111	2158	0.62	31.2	NA	sp|P21679|BPD_BP186	27.869	244	160	6	23	262	30	261	9.10E-20	91.7	Probable baseplate hub protein	Escherichia phage 186	29252	XP_037731940.1	36.207	58	34	1	107	161	42	99	1.1	35.8	uncharacterized protein LOC119562895	Drosophila subpulchrella
jg10350	ML085034a	82.464	422	12	2	1	360	1	422	0	614	NA	sp|O74356|YH16_SCHPO	25.197	127	85	4	137	257	92	214	1.3	35	Putative ATP-dependent RNA helicase C25D12.06	Schizosaccharomyces pombe (strain 972 / ATCC 24843)	284812	XP_029190558.1	36.62	71	39	3	256	323	145	212	2.6	37.4	endoplasmic reticulum junction formation protein lunapark-A-like isoform X2	Acropora millepora
jg10350	ML085034a	99.608	255	1	0	1	255	1	255	0	527	NA	sp|Q6DV14|PRDX1_GEKJA	41.667	36	18	1	34	69	76	108	4.7	32	Peroxiredoxin-1	Gekko japonicus	146911	XP_019848708.1	28.125	128	81	4	19	138	219	343	8.7	35.4	PREDICTED: titin-like	Amphimedon queenslandica
jg10351	ML085033a	92.23	296	19	3	155	447	1	295	0	533	NA	sp|M2XHU6|HEXB_DOTSN	26.923	130	76	6	65	182	1733	1855	0.042	40.4	Fatty acid synthase beta subunit hexB	Dothistroma septosporum (strain NZE10 / CBS 128990)	675120	XP_022300711.1	30.645	124	72	4	338	459	100	211	0.008	46.2	VWFA and cache domain-containing protein 1-like	Crassostrea virginica
jg10352	ML085032a	76.05	238	4	1	1	238	1	185	2.45E-119	349	NA	sp|Q9H0J4|QRIC2_HUMAN	27.957	93	59	3	308	394	201	291	0.097	38.9	Glutamine-rich protein 2	Homo sapiens	9606	XP_001978663.2	33.708	89	54	2	303	386	918	1006	0.007	46.6	uncharacterized protein LOC6549885	Drosophila erecta
jg10353	ML085031a	96.848	1047	26	2	1	1040	1	1047	0	2076	sp|Q4LDE5|SVEP1_HUMAN	sp|P0C6B8|SVEP1_RAT	37.975	158	92	3	799	953	1858	2012	7.19E-25	116	Sushi, von Willebrand factor type A, EGF and pentraxin domain-containing protein 1	Rattus norvegicus	10116	XP_013383226.1	37.5	160	97	1	796	952	1695	1854	1.18E-28	132	sushi, von Willebrand factor type A, EGF and pentraxin domain-containing protein 1	Lingula anatina
jg10353	ML085031a	99.427	1047	6	0	1	1047	1	1047	0	2147	sp|Q4LDE5|SVEP1_HUMAN	sp|P0C6B8|SVEP1_RAT	37.975	158	92	3	806	960	1858	2012	7.04E-25	116	Sushi, von Willebrand factor type A, EGF and pentraxin domain-containing protein 1	Rattus norvegicus	10116	XP_013383226.1	37.5	160	97	1	803	959	1695	1854	1.11E-28	132	sushi, von Willebrand factor type A, EGF and pentraxin domain-containing protein 1	Lingula anatina
jg10354	ML085030a	100	41	0	0	1	41	1	41	2.92E-24	94.4	sp|Q3T906|GNPTA_HUMAN	sp|Q54IJ2|CTLHA_DICDI	32.258	62	34	3	36	92	285	343	3.1	29.6	CTL-like protein DDB_G0288717	Dictyostelium discoideum	44689	XP_018011656.1	37.838	37	19	1	3	39	1705	1737	0.51	35.4	PREDICTED: laminin subunit alpha-2-like	Hyalella azteca
jg10354	ML085030a	98.887	1438	12	1	22	1459	37	1470	0	2937	sp|Q3T906|GNPTA_HUMAN	sp|Q3T906|GNPTA_HUMAN	35.622	539	283	18	30	531	58	569	2.32E-85	309	N-acetylglucosamine-1-phosphotransferase subunits alpha/beta	Homo sapiens	9606	XP_037508088.1	30.681	1043	515	30	43	952	77	1044	5.64E-135	451	N-acetylglucosamine-1-phosphotransferase subunits alpha/beta-like	Rhipicephalus sanguineus
jg10354	ML085030a	99.445	541	3	0	891	1431	930	1470	0	1088	sp|Q3T906|GNPTA_HUMAN	sp|Q3T906|GNPTA_HUMAN	35.294	544	288	18	40	546	53	569	2.83E-85	309	N-acetylglucosamine-1-phosphotransferase subunits alpha/beta	Homo sapiens	9606	XP_037508088.1	30.864	891	428	27	58	833	77	894	8.26E-114	392	N-acetylglucosamine-1-phosphotransferase subunits alpha/beta-like	Rhipicephalus sanguineus
jg10355	ML085028a	100	184	0	0	1	184	1	184	3.23E-133	369	sp|P36404|ARL2_HUMAN	sp|P36404|ARL2_HUMAN	82.065	184	33	0	1	184	1	184	2.21E-112	320	ADP-ribosylation factor-like protein 2	Homo sapiens	9606	XP_022103153.1	85.87	184	26	0	1	184	1	184	7.81E-115	329	ADP-ribosylation factor-like protein 2 isoform X2	Acanthaster planci
jg10356	ML11646a	36	75	41	2	8	75	9	83	3.62E-07	44.7	sp|P63162|RSMN_HUMAN	sp|Q9BRA0|LSMD1_HUMAN	50	70	32	1	8	74	45	114	2.89E-20	81.3	N-alpha-acetyltransferase 38, NatC auxiliary subunit	Homo sapiens	9606	XP_034231793.1	57.143	70	29	1	8	77	35	103	4.99E-23	90.9	N-alpha-acetyltransferase 38, NatC auxiliary subunit	Thrips palmi
jg10357	ML085029a	99.219	384	3	0	1	384	1	384	0	798	NA	sp|Q9Y4F3|MARF1_HUMAN	28.571	168	107	3	145	302	334	498	5.65E-16	83.6	Meiosis regulator and mRNA stability factor 1	Homo sapiens	9606	XP_028166039.1	30.085	236	145	4	123	344	44	273	5.89E-24	111	meiosis regulator and mRNA stability factor 1	Ostrinia furnacalis
jg10358	ML085027a	98.911	551	6	0	1	551	1	551	0	1130	NA	sp|Q94BN0|BT2_ARATH	25.455	165	90	8	11	149	8	165	0.79	36.2	BTB/POZ and TAZ domain-containing protein 2	Arabidopsis thaliana	3702	XP_015911833.1	28.736	87	61	1	29	115	107	192	0.012	45.1	BTB and MATH domain-containing protein 42-like	Parasteatoda tepidariorum
jg10359	ML085026a	98.77	488	6	0	33	520	1	488	0	1006	NA	sp|Q9QXW2|FBXW5_MOUSE	27.219	169	105	6	41	208	9	160	6.67E-07	55.8	F-box/WD repeat-containing protein 5	Mus musculus	10090	XP_033749944.1	29.57	186	98	8	41	217	27	188	8.56E-13	78.2	F-box/WD repeat-containing protein 5-like isoform X1	Pecten maximus
jg1036	ML17052a	28.378	74	46	3	9	75	708	781	1.8	27.7	NA	sp|B0ZSH1|TMP_BPHA1	54.032	124	56	1	2	124	726	849	2.77E-37	137	Probable tape measure protein	Halomonas phage phiHAP-1 (isolate -/Gulf of Mexico/-/2001)	1283337	XP_023306299.1	29.134	127	87	2	3	127	1	126	0.001	43.1	uncharacterized protein LOC111688042	Lucilia cuprina
jg10360	ML085025a	99.156	711	6	0	1	711	1	711	0	1478	sp|Q9Y573|IPP_HUMAN	sp|P28575|IPP_MOUSE	24.837	612	375	22	29	601	19	584	6.92E-31	131	Actin-binding protein IPP	Mus musculus	10090	XP_002734502.1	23.762	606	387	20	28	599	24	588	1.31E-25	119	PREDICTED: actin-binding protein IPP-like	Saccoglossus kowalevskii
jg10361	ML085024a	98.928	653	7	0	1	653	1	653	0	1337	NA	sp|Q5ZKF4|HM20A_CHICK	42.708	96	53	2	506	600	206	300	1.53E-11	69.7	High mobility group protein 20A	Gallus gallus	9031	XP_031574462.1	37.333	150	77	2	468	600	157	306	7.69E-14	80.5	high mobility group protein 20A-like isoform X2	Actinia tenebrosa
jg10362	ML085022a	98.904	365	4	0	1	365	1	365	0	749	sp|Q7Z3J2|VP35L_HUMAN	sp|Q5XI83|VP35L_RAT	41.495	388	183	12	1	365	1	367	7.55E-72	245	VPS35 endosomal protein-sorting factor-like	Rattus norvegicus	10116	XP_033730459.1	39.231	390	200	10	1	365	1	378	1.17E-83	267	VPS35 endosomal protein sorting factor-like, partial	Pecten maximus
jg10363	ML12185a	41.007	139	73	4	20	157	25	155	1.35E-22	97.1	sp|P04275|VWF_HUMAN	sp|Q9I928|FUCL4_ANGJA	32.258	93	57	2	20	111	33	120	1.05E-06	51.6	Fucolectin-4	Anguilla japonica	Anguilla japonica OX	XP_028393583.1	34.615	104	56	4	11	111	54	148	5.12E-09	62	fucolectin-like	Dendronephthya gigantea
jg10364	ML085022a	97.802	91	2	0	1	91	373	463	6.13E-59	192	sp|Q7Z3J2|VP35L_HUMAN	sp|Q7Z3J2|VP35L_HUMAN	25.581	86	64	0	6	91	384	469	1.15E-09	56.6	VPS35 endosomal protein-sorting factor-like	Homo sapiens	9606	XP_029646027.1	34.94	83	54	0	9	91	399	481	1.90E-12	67.8	VPS35 endosomal protein sorting factor-like	Octopus sinensis
jg10365	ML085023a	97.044	406	12	0	1	406	13	418	0	823	NA	sp|O86534|LEUC_STRCO	30.579	121	71	2	287	397	122	239	2.2	34.3	3-isopropylmalate dehydratase large subunit	Streptomyces coelicolor (strain ATCC BAA-471 / A3(2) / M145)	100226	XP_013097263.1	27.869	122	70	7	259	371	980	1092	1.3	39.3	PREDICTED: dynein heavy chain 10, axonemal-like	Stomoxys calcitrans
jg10366	ML12911a	49.515	309	153	3	1	307	1	308	7.64E-103	307	sp|P21728|DRD1_HUMAN	sp|Q95M54|OPRM_MACFA	21.839	348	239	13	26	362	75	400	1.19E-10	65.9	Mu-type opioid receptor	Macaca fascicularis	9541	XP_022244479.1	26.829	164	109	5	25	184	18	174	3.36E-09	64.7	octopamine receptor beta-1R-like	Limulus polyphemus
jg10367	ML085022a	99.572	467	2	0	1	467	497	963	0	959	sp|Q7Z3J2|VP35L_HUMAN	sp|Q8BWQ6|VP35L_MOUSE	46.214	383	201	4	7	387	501	880	9.10E-111	352	VPS35 endosomal protein-sorting factor-like	Mus musculus	10090	XP_033107964.1	46.597	382	199	4	8	387	520	898	1.32E-112	360	VPS35 endosomal protein sorting factor-like	Anneissia japonica
jg10368	ML085021a	95.37	108	5	0	129	236	41	148	3.11E-69	208	NA	sp|O13035|SAP_CHICK	25.664	113	80	2	127	235	364	476	0.022	39.3	Prosaposin	Gallus gallus	9031	XP_022699010.1	29.333	75	49	2	166	236	933	1007	0.075	41.6	uncharacterized protein LOC111266096 isoform X4	Varroa jacobsoni
jg10369	ML085020a	93.7	1000	50	4	641	1632	420	1414	0	1670	NA	sp|C9ZN16|FAZ1_TRYB9	30.435	506	343	2	508	1004	986	1491	5.32E-20	101	Flagellar attachment zone protein 1	Trypanosoma brucei gambiense (strain MHOM/CI/86/DAL972)	679716	XP_002632808.1	42.857	406	199	16	548	934	3	394	1.22E-25	122	Hypothetical protein CBG22662	Caenorhabditis briggsae
jg1037	ML01323a	42.857	28	16	0	145	172	176	203	4	28.5	sp|P07451|CAH3_HUMAN	sp|Q8AZL8|RDRP_BSNV	26.957	115	62	5	17	130	700	793	1.3	35	RNA-directed RNA polymerase	Blotched snakehead virus	311176	XP_019853825.1	25.455	110	73	2	279	381	49	156	4	36.2	PREDICTED: transcription factor IIIA-like	Amphimedon queenslandica
jg10370	ML026520a	99.31	290	2	0	375	664	1	290	0	592	NA	sp|S0EN43|BEA1_GIBF5	24.031	129	91	2	142	266	743	868	9.8	33.5	Beauvericin nonribosomal cyclodepsipeptide synthetase BEA1	Gibberella fujikuroi (strain CBS 195.34 / IMI 58289 / NRRL A-6831)	1279085	XP_041369899.1	23.715	253	169	7	131	374	2710	2947	0.000726	50.8	LOW QUALITY PROTEIN: mucin-3A-like	Gigantopelta aegis
jg10371	ML282542a	97.177	248	7	0	2	249	592	839	2.16E-174	504	NA	sp|Q4UNA0|PARC_RICFE	25.581	129	86	6	71	194	367	490	0.34	35.8	DNA topoisomerase 4 subunit A	Rickettsia felis (strain ATCC VR-1525 / URRWXCal2)	315456	XP_033111017.1	27.419	248	158	7	7	249	36	266	1.88E-15	81.6	uncharacterized protein LOC117112070	Anneissia japonica
jg10372	ML026516a	100	451	0	0	1	451	1	451	0	944	sp|Q71U36|TBA1A_HUMAN	sp|P06603|TBA1_DROME	97.039	439	13	0	1	439	1	439	0	875	Tubulin alpha-1 chain	Drosophila melanogaster	7227	XP_001607699.1	97.267	439	12	0	1	439	1	439	0	876	tubulin alpha-1 chain	Nasonia vitripennis
jg10373	ML026516a	99.335	451	3	0	1	451	1	451	0	939	sp|Q71U36|TBA1A_HUMAN	sp|P06603|TBA1_DROME	96.355	439	16	0	1	439	1	439	0	870	Tubulin alpha-1 chain	Drosophila melanogaster	7227	XP_033732349.1	96.591	440	15	0	1	440	1	440	0	876	tubulin alpha chain, testis-specific	Pecten maximus
jg10374	ML026515a	96.335	191	4	1	304	494	21	208	6.35E-132	380	sp|Q9NZI7|UBIP1_HUMAN	sp|Q9NZI6|TF2L1_HUMAN	30.998	471	268	9	48	487	22	466	1.99E-65	222	Transcription factor CP2-like protein 1	Homo sapiens	9606	XP_018903814.1	34.009	444	261	10	79	494	155	594	1.06E-71	244	PREDICTED: transcription factor CP2-like protein 1 isoform X3	Bemisia tabaci
jg10375	ML026513a	99.556	450	2	0	1	450	87	536	0	924	NA	sp|O88582|SOCS2_RAT	31.579	95	52	3	31	119	48	135	1.93E-07	55.1	Suppressor of cytokine signaling 2	Rattus norvegicus	10116	XP_028413323.1	39.13	92	46	4	23	113	53	135	1.48E-07	58.9	growth factor receptor-bound protein 2-like	Dendronephthya gigantea
jg10376	ML026514a	99.753	405	1	0	1	405	1	405	0	815	NA	sp|Q2M3R5|S35G1_HUMAN	26.384	307	215	6	99	397	58	361	6.35E-19	90.9	Solute carrier family 35 member G1	Homo sapiens	9606	XP_022124135.1	30.154	325	212	8	81	395	5	324	3.86E-27	117	solute carrier family 35 member G1	Pieris rapae
jg10377	ML026513a	78.431	102	0	1	1	102	1	80	4.84E-47	157	NA	sp|Q5DU31|ICEF1_MOUSE	22.857	105	71	3	17	120	32	127	0.000477	41.6	Interactor protein for cytohesin exchange factors 1	Mus musculus	10090	XP_023232902.1	32.323	99	60	3	19	110	53	151	0.00022	46.2	uncharacterized protein LOC111632640 isoform X1	Centruroides sculpturatus
jg10378	ML026512a	80	580	38	7	339	909	113	623	0	725	sp|Q9UBW5|BIN2_HUMAN	sp|Q7TQF7|AMPH_MOUSE	28.75	240	168	1	1	240	1	237	8.28E-32	136	Amphiphysin	Mus musculus	10090	XP_021193594.1	25.979	562	285	17	23	553	8	469	4.83E-38	155	myc box-dependent-interacting protein 1	Helicoverpa armigera
jg10379	ML026511a	98.354	243	1	1	1	240	1	243	4.97E-171	469	NA	sp|Q9CY57|CHTOP_MOUSE	58.621	29	12	0	204	232	214	242	0.00029	44.7	Chromatin target of PRMT1 protein	Mus musculus	10090	XP_015768644.1	29.508	244	99	10	17	230	5	205	4.08E-08	58.9	PREDICTED: chromatin target of PRMT1 protein-like isoform X1	Acropora digitifera
jg1038	ML35323a	34.783	46	25	2	25	65	38	83	0.97	26.6	sp|Q9UHC3|ASIC3_HUMAN	sp|P21417|Y23K_BPP22	60.526	38	15	0	18	55	101	138	1.23E-07	49.7	Uncharacterized 22.8 kDa protein in gp15-gp3 intergenic region	Salmonella phage P22	Salmonella phage P22 OX	XP_022321508.1	31.944	72	34	3	8	79	104	160	1.9	33.1	ribosomal RNA processing protein 1 homolog A-like	Crassostrea virginica
jg10380	ML026510a	97.823	643	14	0	1	643	40	682	0	1319	sp|Q8ND04|SMG8_HUMAN	sp|A1A4J7|SMG8_BOVIN	30.246	529	298	13	2	464	130	653	1.20E-53	202	Protein SMG8	Bos taurus	9913	XP_022901917.1	28.471	713	389	23	18	651	54	724	2.93E-72	254	protein SMG8	Onthophagus taurus
jg10381	ML02658a	98.655	446	4	2	1	445	1	445	0	882	NA	sp|Q8NFU4|FDSCP_HUMAN	39.024	41	23	1	31	69	45	85	0.3	34.3	Follicular dendritic cell secreted peptide	Homo sapiens	9606	XP_031334856.1	26.816	179	105	3	15	189	1025	1181	0.048	43.9	protein split ends isoform X4	Photinus pyralis
jg10382	ML02659a	95.604	91	4	0	1	91	1	91	3.72E-42	147	NA	sp|Q5PPG4|ZN639_RAT	31.081	74	40	1	64	126	405	478	0.28	34.3	Zinc finger protein 639	Rattus norvegicus	10116	XP_025077061.1	39.13	46	19	1	108	144	96	141	0.47	37.4	mortality factor 4-like protein 1 isoform X1	Pomacea canaliculata
jg10383	ML02657a	71.689	219	48	2	114	318	26	244	4.09E-103	301	sp|O76038|SEGN_HUMAN	sp|P41044|CAB32_DROME	30.169	295	154	10	20	292	34	298	3.10E-33	127	Calbindin-32	Drosophila melanogaster	7227	XP_023701371.1	31.293	294	151	9	20	292	41	304	1.43E-35	137	calbindin-32 isoform X3	Cryptotermes secundus
jg10384	ML02656a	100	348	0	0	1	348	1	348	0	719	sp|P50613|CDK7_HUMAN	sp|P50613|CDK7_HUMAN	65.894	302	102	1	7	308	8	308	5.48E-146	419	Cyclin-dependent kinase 7	Homo sapiens	9606	XP_023228918.1	65.461	304	104	1	5	308	3	305	8.41E-146	421	cyclin-dependent kinase 7-like	Centruroides sculpturatus
jg10385	ML02655a	98.992	496	5	0	1	496	1	496	0	1019	sp|Q9NVN8|GNL3L_HUMAN	sp|Q9NVN8|GNL3L_HUMAN	45.093	377	195	8	36	407	69	438	1.13E-99	314	Guanine nucleotide-binding protein-like 3-like protein	Homo sapiens	9606	XP_032226059.1	49.867	377	176	7	33	398	66	440	6.66E-117	362	guanine nucleotide-binding protein-like 3 homolog	Nematostella vectensis
jg10386	ML02654a	97.674	172	4	0	1	172	1	172	1.07E-121	339	NA	sp|P42322|CANB1_NAEGR	25.564	133	84	4	4	126	2	129	3.86E-05	45.4	Calcineurin subunit B	Naegleria gruberi	5762	XP_013421789.1	34.078	179	92	10	1	162	1	170	6.39E-12	67	uncharacterized protein LOC106181833	Lingula anatina
jg10387	ML02652a	100	193	0	0	1	193	1	193	1.88E-145	401	sp|Q9BU61|NDUF3_HUMAN	sp|Q6DFN1|NDUF3_XENTR	27.66	141	96	2	27	167	40	174	1.77E-13	68.6	NADH dehydrogenase [ubiquinone] 1 alpha subcomplex assembly factor 3	Xenopus tropicalis	8364	XP_031551350.1	36.036	111	70	1	57	167	57	166	1.63E-16	79.7	NADH dehydrogenase [ubiquinone] 1 alpha subcomplex assembly factor 3-like	Actinia tenebrosa
jg10388	ML02653a	90.093	646	63	1	1	645	1	646	0	1187	sp|Q9P258|RCC2_HUMAN	sp|Q80V86|INT8_MOUSE	29.804	255	160	3	676	920	750	995	9.46E-26	118	Integrator complex subunit 8	Mus musculus	10090	XP_041376535.1	23.622	1016	631	35	23	921	23	1010	1.03E-51	204	integrator complex subunit 8-like	Gigantopelta aegis
jg10389	ML02653a	97.264	402	11	0	1	402	573	974	0	808	sp|Q9P258|RCC2_HUMAN	sp|Q9CYF5|RCC1L_MOUSE	27.976	336	193	11	51	344	95	423	2.91E-21	98.6	RCC1-like G exchanging factor-like protein	Mus musculus	10090	XP_030762553.1	35.052	291	165	7	115	383	118	406	2.74E-35	140	RCC1-like G exchanging factor-like protein isoform X2	Sitophilus oryzae
jg1039	ML190415a	37.5	40	24	1	10	49	478	516	6.5	27.7	NA	sp|Q1RHI6|QUED_RICBR	38.298	47	28	1	50	95	26	72	0.038	37.7	6-carboxy-5,6,7,8-tetrahydropterin synthase	Rickettsia bellii (strain RML369-C)	336407	XP_015770493.1	27.434	113	80	1	185	295	378	490	2.8	37.4	PREDICTED: citron Rho-interacting kinase-like	Acropora digitifera
jg10390	ML02651a	97.872	282	6	0	37	318	1	282	0	573	sp|P35626|ARBK2_HUMAN	sp|P26818|ARBK2_BOVIN	44.096	669	338	11	1	649	1	653	0	542	Beta-adrenergic receptor kinase 2	Bos taurus	9913	XP_011691816.1	44.822	676	340	13	1	654	1	665	0	540	PREDICTED: G protein-coupled receptor kinase 1 isoform X1	Wasmannia auropunctata
jg10391	ML04321a	97.531	243	6	0	27	269	11	253	2.31E-171	474	NA	sp|P00293|PLAS_CUCSA	26.154	65	47	1	141	204	6	70	2.7	31.2	Plastocyanin	Cucumis sativus	3659	XP_011404272.1	29.185	233	128	7	47	268	12	218	7.37E-15	79.3	PREDICTED: uncharacterized protein LOC105312940	Amphimedon queenslandica
jg10392	ML00061a	100	837	0	0	33	869	1	837	0	1680	sp|O75150|BRE1B_HUMAN	sp|Q9VRP9|BRE1_DROME	45.17	383	176	4	514	869	668	1043	3.91E-92	316	E3 ubiquitin-protein ligase Bre1	Drosophila melanogaster	7227	XP_015908906.2	37.916	902	514	15	1	869	1	889	1.30E-166	513	E3 ubiquitin-protein ligase Bre1-like isoform X6	Parasteatoda tepidariorum
jg10393	ML00062a	100	233	0	0	1	233	1	233	1.97E-178	488	sp|P25787|PSA2_HUMAN	sp|P25787|PSA2_HUMAN	75.966	233	55	1	1	232	1	233	4.85E-133	377	Proteasome subunit alpha type-2	Homo sapiens	9606	XP_020898743.1	80.172	232	46	0	1	232	1	232	2.74E-141	400	proteasome subunit alpha type-2	Exaiptasia diaphana
jg10394	ML063314a	51.534	326	146	5	1	318	34	355	1.28E-112	336	NA	sp|P34371|BAT42_CAEEL	27.66	94	62	2	34	121	230	323	0.042	39.3	BTB and MATH domain-containing protein 42	Caenorhabditis elegans	6239	XP_015911833.1	30.588	85	59	0	34	118	117	201	0.000229	49.3	BTB and MATH domain-containing protein 42-like	Parasteatoda tepidariorum
jg10395	ML00063a	99.479	1536	8	0	81	1616	41	1576	0	3173	sp|Q6ZU64|CFA65_HUMAN	sp|F1P4W9|CFA65_CHICK	30.241	1746	1025	40	10	1609	39	1737	0	758	Cilia- and flagella-associated protein 65	Gallus gallus	9031	XP_031572112.1	36.095	1352	792	22	6	1286	15	1365	0	871	cilia- and flagella-associated protein 65-like	Actinia tenebrosa
jg10396	ML046410a	58.252	206	77	2	1	198	89	293	4.37E-78	234	NA	sp|P50533|SMC2_XENLA	34.848	66	36	1	4	62	256	321	5.6	31.6	Structural maintenance of chromosomes protein 2	Xenopus laevis	8355	XP_009008783.1	29.143	175	113	5	23	190	17	187	1.51E-10	64.3	hypothetical protein HELRODRAFT_158471	Helobdella robusta
jg10397	ML174714a	74.653	505	112	6	163	662	244	737	0	791	NA	sp|Q9SIE0|ALKB2_ARATH	28.462	130	68	3	331	435	184	313	0.000591	46.2	DNA oxidative demethylase ALKBH2	Arabidopsis thaliana	3702	XP_014205708.1	27.481	131	84	1	335	454	109	239	5.90E-06	55.8	uncharacterized protein LOC106637438	Copidosoma floridanum
jg10397	ML282539a	56.186	194	75	3	45	237	134	318	2.21E-58	198	NA	sp|P25197|NOLG_RHIME	35.385	65	39	1	154	215	664	728	1	34.7	Nodulation protein NolG	Rhizobium meliloti (strain 1021)	266834	XP_034942485.1	26.49	151	88	6	56	189	457	601	0.29	40	tyrosine-protein phosphatase non-receptor type 23 isoform X2	Chelonus insularis
jg10398	ML1541129a	97.75	1511	34	0	1	1511	1	1511	0	3072	NA	sp|Q9ZT94|POLR2_ARATH	24.894	470	309	14	1056	1499	976	1427	4.58E-26	120	Retrovirus-related Pol polyprotein from transposon RE2	Arabidopsis thaliana	3702	XP_034319149.1	33.512	1119	638	28	418	1514	1	1035	0	573	uncharacterized protein LOC109620710	Crassostrea gigas
jg10398	ML1541129a	99.455	550	3	0	1	550	1	550	0	1138	NA	sp|Q9ZT94|POLR2_ARATH	24.894	470	309	14	860	1303	976	1427	8.07E-26	119	Retrovirus-related Pol polyprotein from transposon RE2	Arabidopsis thaliana	3702	XP_022290359.1	30.541	776	469	19	550	1318	705	1417	1.63E-101	361	uncharacterized protein LOC111101996	Crassostrea virginica
jg10399	ML04731a	79.825	228	46	0	122	349	1	228	2.58E-132	378	NA	sp|Q9NBX4|RTXE_DROME	26.63	184	128	4	208	387	370	550	1.09E-05	51.2	Probable RNA-directed DNA polymerase from transposon X-element	Drosophila melanogaster	7227	XP_033753210.1	31.694	366	210	9	4	364	299	629	2.64E-42	163	uncharacterized protein LOC117336708	Pecten maximus
jg104	ML070250a	29.114	79	42	4	110	180	53	125	2	28.1	sp|Q96GA7|SDSL_HUMAN	sp|Q03055|MTV1_VIBS3	37.5	64	28	2	13	66	140	201	0.067	37	Modification methylase VspI	Vibrio sp. (strain 343)	29496	XP_028165874.1	25.688	109	65	5	4	101	260	363	0.92	37	uncharacterized protein LOC114356735, partial	Ostrinia furnacalis
jg1040	ML03706a	39.394	33	20	0	86	118	558	590	3	27.3	NA	sp|P54004|Y199_SYNY3	27.564	156	88	6	1	136	140	290	3.26E-08	54.3	Putative glutamine amidotransferase slr0199	Synechocystis sp. (strain PCC 6803 / Kazusa)	1111708	XP_018028709.1	41.958	143	82	1	1	142	110	252	3.65E-31	118	PREDICTED: putative glutamine amidotransferase slr0199	Hyalella azteca
jg10400	ML218810a	90.164	183	16	1	1	183	1	181	1.24E-116	332	NA	sp|Q75IR6|ALFL1_ORYSJ	43.75	48	23	2	36	82	207	251	2.90E-05	46.6	PHD finger protein ALFIN-LIKE 1	Oryza sativa subsp. japonica	39947	XP_041363891.1	40	50	26	2	35	83	422	468	0.000138	48.9	uncharacterized protein LOC121379372	Gigantopelta aegis
jg10400	ML218810a	91.919	297	24	0	1	297	1	297	0	563	NA	sp|Q75IR6|ALFL1_ORYSJ	43.75	48	23	2	36	82	207	251	0.00012	46.2	PHD finger protein ALFIN-LIKE 1	Oryza sativa subsp. japonica	39947	XP_019859975.1	22.744	277	166	12	32	290	42	288	0.000278	49.3	PREDICTED: SET domain-containing protein 3-like	Amphimedon queenslandica
jg10401	ML051331a	99.733	374	1	0	55	428	235	608	0	775	sp|Q9Y6N5|SQOR_HUMAN	sp|Q9Y6N5|SQOR_HUMAN	47.073	410	210	3	21	426	42	448	1.42E-133	394	Sulfide:quinone oxidoreductase, mitochondrial	Homo sapiens	9606	XP_003382833.1	50.701	428	199	5	7	426	5	428	2.43E-135	401	PREDICTED: sulfide:quinone oxidoreductase, mitochondrial-like	Amphimedon queenslandica
jg10401	ML051331a	99.733	375	1	0	1	375	234	608	0	775	sp|Q9Y6N5|SQOR_HUMAN	sp|Q9Y6N5|SQOR_HUMAN	47.849	372	190	2	3	373	80	448	3.37E-129	381	Sulfide:quinone oxidoreductase, mitochondrial	Homo sapiens	9606	XP_037092292.1	48.663	374	187	3	2	373	67	437	1.38E-128	382	sulfide:quinone oxidoreductase, mitochondrial-like	Pollicipes pollicipes
jg10402	ML051330a	98.333	120	2	0	1	120	1	120	1.07E-76	244	sp|Q9H0H0|INT2_HUMAN	sp|Q5ZKU4|INT2_CHICK	33.824	68	44	1	60	126	75	142	0.81	32.7	Integrator complex subunit 2	Gallus gallus	9031	XP_012557511.1	32.727	110	63	4	31	132	34	140	0.004	43.1	PREDICTED: integrator complex subunit 2-like	Hydra vulgaris
jg10403	ML051331a	99.465	374	2	0	55	428	235	608	0	776	sp|Q9Y6N5|SQOR_HUMAN	sp|Q9Y6N5|SQOR_HUMAN	46.585	410	212	3	21	426	42	448	1.87E-133	394	Sulfide:quinone oxidoreductase, mitochondrial	Homo sapiens	9606	XP_003382833.1	50.467	428	200	5	7	426	5	428	1.06E-135	402	PREDICTED: sulfide:quinone oxidoreductase, mitochondrial-like	Amphimedon queenslandica
jg10404	ML051330a	96.696	1120	10	1	1	1120	1	1093	0	2224	sp|Q9H0H0|INT2_HUMAN	sp|Q5ZKU4|INT2_CHICK	25.823	759	458	20	402	1068	369	1114	2.33E-54	211	Integrator complex subunit 2	Gallus gallus	9031	XP_002108525.1	24.759	727	485	16	404	1074	369	1089	1.45E-58	228	hypothetical protein TRIADDRAFT_18353	Trichoplax adhaerens
jg10405	ML07085a	70.056	177	53	0	1	177	716	892	5.93E-83	263	NA	sp|Q7Z695|ADCK2_HUMAN	36.17	47	26	2	82	124	142	188	7.3	31.2	Uncharacterized aarF domain-containing protein kinase 2	Homo sapiens	9606	XP_023337391.1	27.389	157	96	4	1	157	31	169	0.001	45.4	uncharacterized protein LOC111708291	Eurytemora affinis
jg10406	ML051329a	98.507	134	2	0	1	134	1	134	1.11E-80	247	NA	sp|Q8BHI4|KBTB3_MOUSE	36.986	73	42	2	59	131	88	156	0.007	39.3	Kelch repeat and BTB domain-containing protein 3	Mus musculus	10090	XP_020618190.1	30.233	86	55	2	34	115	45	129	0.009	42.4	kelch-like protein 28	Orbicella faveolata
jg10407	ML051327a	100	124	0	0	1	124	1	124	2.70E-89	253	NA	sp|Q9V8I2|LTOR2_DROME	40.8	125	71	2	3	124	1	125	5.54E-22	87	Ragulator complex protein LAMTOR2 homolog	Drosophila melanogaster	7227	XP_003382796.1	40.984	122	69	2	3	121	1	122	2.46E-22	90.9	PREDICTED: ragulator complex protein LAMTOR2-like	Amphimedon queenslandica
jg10408	ML051328a	99.363	157	1	0	1	157	1	157	1.59E-105	315	NA	sp|Q8NAB2|KBTB3_HUMAN	27.049	122	71	4	59	166	92	209	0.064	38.1	Kelch repeat and BTB domain-containing protein 3	Homo sapiens	9606	XP_015924867.1	27.778	108	72	3	10	113	181	286	0.13	40.4	TD and POZ domain-containing protein 3-like	Parasteatoda tepidariorum
jg10409	ML00442a	37.5	80	49	1	34	113	125	203	1.93E-13	62.8	NA	sp|Q91Y47|FA11_MOUSE	28.889	135	64	6	8	116	254	382	0.16	34.3	Coagulation factor XI	Mus musculus	10090	XP_034333660.1	28.235	85	59	1	5	89	2	84	0.007	41.2	perlucin-like protein	Crassostrea gigas
jg1041	ML463536a	34.677	248	152	5	6	248	5	247	1.17E-34	124	sp|Q92506|DHB8_HUMAN	sp|A0A1L5BUG8|LINC_SPHIB	40.476	252	138	4	6	251	4	249	4.00E-52	172	2,5-dichloro-2,5-cyclohexadiene-1,4-diol dehydrogenase	Sphingobium indicum (strain DSM 16412 / CCM 7286 / MTCC 6364 / B90A)	861109	XP_017023551.1	42.857	252	139	3	5	252	3	253	5.72E-52	175	PREDICTED: cyclopentanol dehydrogenase-like	Drosophila kikkawai
jg10411	ML128446a	58.14	129	8	2	4	86	1	129	3.40E-42	133	NA	NA	NA	NA	NA	NA	NA	NA	NA	NA	NA	NA	NA	NA	NA	XP_037924844.1	31.944	72	37	1	5	76	53	112	0.43	34.7	uncharacterized protein LOC119660388	Hermetia illucens
jg10412	ML44601a	36.336	333	199	9	1	329	1	324	1.02E-46	162	NA	sp|B6A879|CHI2_YERET	40.426	47	20	2	121	165	203	243	1.6	34.7	Chitinase 2	Yersinia entomophaga	935293	XP_030850051.1	31.888	392	242	11	3	384	49	425	1.33E-45	171	uncharacterized protein LOC115927885	Strongylocentrotus purpuratus
jg10413	ML267517a	28.537	410	260	12	47	435	57	454	9.90E-42	153	NA	sp|P21330|GAGJ_DROME	32.99	97	50	4	333	426	371	455	0.000512	46.2	Nucleic-acid-binding protein from mobile element jockey	Drosophila melanogaster	7227	XP_023238043.1	27.982	218	140	7	219	431	152	357	1.75E-17	90.5	uncharacterized protein LOC111636882	Centruroides sculpturatus
jg10415	ML20167a	98.507	67	1	0	1	67	489	555	8.14E-39	133	sp|O94972|TRI37_HUMAN	sp|Q47208|FDRA_ECOLI	53.571	28	11	1	38	63	132	159	3.6	28.5	Protein FdrA	Escherichia coli (strain K12)	83333	XP_003380775.1	33.962	53	32	1	12	61	1116	1168	1.2	33.1	putative ABC transporter, ATP-binding protein	Trichinella spiralis
jg10416	ML20169a	99.78	454	1	0	1	454	2	455	0	931	NA	sp|A1ZAX0|CCH1R_DROME	20.885	407	253	16	26	400	86	455	0.000767	45.4	Neuropeptide CCHamide-1 receptor	Drosophila melanogaster	7227	XP_011662370.1	23.097	381	242	14	15	382	38	380	5.20E-08	62	neuromedin-B receptor-like	Strongylocentrotus purpuratus
jg10417	ML040731a	22.297	148	93	3	2	129	300	445	8.02E-11	59.3	NA	sp|A0A0U1RQI7|KLF18_HUMAN	25.907	193	136	1	1	186	266	458	9.70E-16	77.8	Kruppel-like factor 18	Homo sapiens	9606	XP_033762205.1	27.717	184	133	0	2	185	49	232	7.36E-36	137	Kruppel-like factor 18	Pecten maximus
jg10418	ML20167a	90.736	367	29	1	1493	1859	131	492	0	661	sp|O94972|TRI37_HUMAN	sp|Q6PCX9|TRI37_MOUSE	63.636	154	56	0	1531	1684	287	440	1.27E-55	215	E3 ubiquitin-protein ligase TRIM37	Mus musculus	10090	XP_032241763.1	63.095	168	57	1	1531	1698	165	327	1.67E-62	239	E3 ubiquitin-protein ligase TRIM37 isoform X3	Nematostella vectensis
jg10419	ML20168a	99.408	338	2	0	1	338	4	341	0	697	sp|O60911|CATL2_HUMAN	sp|O65493|XCP1_ARATH	34.545	330	186	14	20	330	37	355	1.62E-44	159	Cysteine protease XCP1	Arabidopsis thaliana	3702	XP_020631218.1	33.913	345	196	13	1	328	1	330	8.30E-48	170	cathepsin L1-like	Orbicella faveolata
jg1042	ML026010a	26.667	330	193	17	976	1276	48	357	2.35E-16	81.6	NA	sp|C8VK14|HXNY_EMENI	34.891	321	196	9	977	1287	7	324	3.97E-49	182	2-oxoglutarate-Fe(II) type oxidoreductase hxnY	Emericella nidulans (strain FGSC A4 / ATCC 38163 / CBS 112.46 / NRRL 194 / M139)	227321	XP_022807168.1	36.478	318	182	8	976	1279	5	316	1.63E-50	188	probable iron/ascorbate oxidoreductase DDB_G0283291	Stylophora pistillata
jg10420	ML20167a	98.193	166	3	0	110	275	1	166	8.06E-112	333	sp|O94972|TRI37_HUMAN	sp|O94972|TRI37_HUMAN	55.396	278	114	4	1	275	19	289	2.96E-96	307	E3 ubiquitin-protein ligase TRIM37	Homo sapiens	9606	XP_022108333.1	56.159	276	117	3	1	275	19	291	4.10E-100	314	E3 ubiquitin-protein ligase TRIM37-like isoform X2	Acanthaster planci
jg10421	ML43051a	94.981	259	13	0	1	259	1	259	0	498	NA	sp|Q97WX0|CMR2_SACS2	26.126	111	72	3	12	114	661	769	0.011	40.8	CRISPR system CMR subunit Cmr2	Saccharolobus solfataricus (strain ATCC 35092 / DSM 1617 / JCM 11322 / P2)	273057	XP_031336994.1	24.828	145	107	1	115	257	28	172	1.68E-07	57	uncharacterized protein LOC116166261	Photinus pyralis
jg10422	ML005011a	57.883	444	178	3	110	548	63	502	1.21E-177	546	NA	sp|Q67704|RDRP_GVAIS	29.286	140	77	6	312	450	617	735	0.002	44.7	RNA replication protein	Grapevine virus A (isolate Is 151)	651358	XP_025208102.1	26.667	195	114	7	275	452	34	216	1.87E-07	58.9	DNA oxidative demethylase ALKBH2-like	Melanaphis sacchari
jg10423	ML13374a	37.736	53	32	1	2	54	422	473	0.17	29.6	sp|Q9ULK4|MED23_HUMAN	sp|Q3KSP1|DPOL_EBVG	27.473	91	48	2	5	95	870	942	0.16	33.9	DNA polymerase catalytic subunit	Epstein-Barr virus (strain GD1)	10376	XP_018574654.1	36.538	52	26	1	14	58	456	507	8.7	32	asparagine--tRNA ligase, cytoplasmic	Anoplophora glabripennis
jg10424	ML07806a	87.326	576	9	2	446	1003	550	1079	0	1012	NA	sp|P08548|LIN1_NYCCO	27.434	339	230	8	500	832	451	779	2.78E-28	127	LINE-1 reverse transcriptase homolog	Nycticebus coucang	Nycticebus coucang OX	XP_030839582.1	49.231	910	453	7	94	1002	2	903	0	879	uncharacterized protein LOC115923289	Strongylocentrotus purpuratus
jg10424	ML07806a	92.053	302	6	1	1	284	778	1079	0	563	NA	sp|Q10126|YSM6_CAEEL	27.419	248	168	4	23	258	2	249	4.83E-15	76.6	Putative uncharacterized transposon-derived protein F52C9.6	Caenorhabditis elegans	6239	XP_030834486.1	52.747	273	126	3	1	272	624	894	1.35E-88	291	uncharacterized protein LOC115921289	Strongylocentrotus purpuratus
jg10425	ML20164a	76.007	546	50	9	1	539	1	472	0	773	sp|Q02410|APBA1_HUMAN	sp|Q02410|APBA1_HUMAN	35.156	384	224	3	181	539	454	837	4.35E-70	243	Amyloid-beta A4 precursor protein-binding family A member 1	Homo sapiens	9606	XP_035222881.1	34.759	374	233	4	176	539	40	412	9.90E-72	241	protein lin-10-like isoform X4	Stegodyphus dumicola
jg10425	ML20164a	76.994	539	50	8	1	532	1	472	0	781	sp|Q02410|APBA1_HUMAN	sp|Q02410|APBA1_HUMAN	35.156	384	224	3	174	532	454	837	5.19E-70	243	Amyloid-beta A4 precursor protein-binding family A member 1	Homo sapiens	9606	XP_035222881.1	34.759	374	233	4	169	532	40	412	6.56E-72	241	protein lin-10-like isoform X4	Stegodyphus dumicola
jg10426	ML20163a	100	251	0	0	35	285	254	504	3.24E-178	515	sp|Q3SY69|AL1L2_HUMAN	sp|Q63ZT8|AL1L1_XENTR	48.031	254	128	2	32	283	214	465	1.15E-71	240	Cytosolic 10-formyltetrahydrofolate dehydrogenase	Xenopus tropicalis	8364	XP_034308274.1	52	250	118	2	35	284	126	373	6.14E-80	264	mitochondrial 10-formyltetrahydrofolate dehydrogenase-like isoform X6	Crassostrea gigas
jg10427	ML20163a	97.55	449	3	1	230	670	491	939	0	906	sp|Q3SY69|AL1L2_HUMAN	sp|Q6GNL7|AL1L1_XENLA	73.103	435	117	0	236	670	468	902	0	688	Cytosolic 10-formyltetrahydrofolate dehydrogenase	Xenopus laevis	8355	XP_011665590.1	74.942	431	108	0	240	670	498	928	0	707	mitochondrial 10-formyltetrahydrofolate dehydrogenase isoform X1	Strongylocentrotus purpuratus
jg10428	ML14147a	82.443	131	23	0	1	131	1	131	3.46E-78	229	NA	sp|Q73WF0|PDXS_MYCPA	26.263	99	64	3	9	99	155	252	1.1	32.3	Pyridoxal 5'-phosphate synthase subunit PdxS	Mycolicibacterium paratuberculosis (strain ATCC BAA-968 / K-10)	262316	XP_020605311.1	39.844	128	68	2	1	119	131	258	5.02E-22	95.5	uncharacterized protein LOC110044132	Orbicella faveolata
jg10429	ML33071a	98.204	167	3	0	2	168	57	223	2.96E-120	337	NA	sp|Q0BJW6|TRPD_FRATO	30	90	53	4	79	162	177	262	1.1	33.1	Anthranilate phosphoribosyltransferase	Francisella tularensis subsp. holarctica (strain OSU18)	393011	XP_023934219.1	38.636	44	27	0	48	91	417	460	3	35.4	WASH complex subunit 5	Bicyclus anynana
jg1043	ML07114a	35.821	67	38	2	54	115	14	80	0.41	32.3	sp|Q8TE73|DYH5_HUMAN	sp|P76223|YNJB_ECOLI	45.238	378	197	3	29	406	19	386	3.09E-106	321	Protein YnjB	Escherichia coli (strain K12)	83333	XP_015749459.1	26.718	131	82	3	193	314	76	201	0.041	43.1	PREDICTED: uncharacterized protein LOC107329244	Acropora digitifera
jg10430	ML20163a	100	100	0	0	1	100	212	311	9.45E-66	211	sp|Q3SY69|AL1L2_HUMAN	sp|Q3SY69|AL1L2_HUMAN	50	100	48	2	1	100	198	295	7.67E-24	97.4	Mitochondrial 10-formyltetrahydrofolate dehydrogenase	Homo sapiens	9606	XP_029197029.1	59	100	41	0	1	100	204	303	1.98E-32	125	cytosolic 10-formyltetrahydrofolate dehydrogenase-like	Acropora millepora
jg10431	ML141715a	29.437	231	136	4	1	206	2022	2250	4.18E-31	119	sp|Q4LDE5|SVEP1_HUMAN	sp|A2AVA0|SVEP1_MOUSE	23.832	214	126	7	12	198	2282	2485	1.15E-06	52	Sushi, von Willebrand factor type A, EGF and pentraxin domain-containing protein 1	Mus musculus	10090	XP_014663654.1	25.417	240	123	10	11	206	295	522	3.91E-12	71.6	PREDICTED: LOW QUALITY PROTEIN: sushi, von Willebrand factor type A, EGF and pentraxin domain-containing protein 1-like	Priapulus caudatus
jg10432	ML20163a	93.182	88	6	0	4	91	121	208	4.91E-55	181	sp|Q3SY69|AL1L2_HUMAN	sp|Q63ZT8|AL1L1_XENTR	69.318	88	27	0	4	91	85	172	6.51E-39	139	Cytosolic 10-formyltetrahydrofolate dehydrogenase	Xenopus tropicalis	8364	XP_022107249.1	75	88	22	0	4	91	105	192	8.79E-43	154	LOW QUALITY PROTEIN: cytosolic 10-formyltetrahydrofolate dehydrogenase-like	Acanthaster planci
jg10433	ML20164a	68.238	403	57	8	6	406	139	472	6.97E-174	493	sp|Q02410|APBA1_HUMAN	sp|Q02410|APBA1_HUMAN	34.783	391	223	4	41	406	454	837	2.00E-67	232	Amyloid-beta A4 precursor protein-binding family A member 1	Homo sapiens	9606	XP_035222887.1	34.177	395	242	5	22	406	19	405	1.20E-70	233	protein lin-10-like isoform X5	Stegodyphus dumicola
jg10434	ML05098a	21.705	129	74	5	12	123	395	513	0.3	32	sp|P26010|ITB7_HUMAN	sp|Q27409|FP1_MYTGA	23.97	267	185	14	3	252	423	688	0.001	44.3	Adhesive plaque matrix protein	Mytilus galloprovincialis	29158	XP_018020016.1	30.526	285	189	2	3	283	115	394	4.50E-30	123	PREDICTED: SH3 domain-containing protein C23A1.17-like	Hyalella azteca
jg10435	ML20163a	100	728	0	0	1	728	212	939	0	1501	sp|Q3SY69|AL1L2_HUMAN	sp|Q63ZT8|AL1L1_XENTR	63.014	730	265	3	1	728	176	902	0	953	Cytosolic 10-formyltetrahydrofolate dehydrogenase	Xenopus tropicalis	8364	XP_018026048.1	72.667	450	123	0	279	728	382	831	0	688	PREDICTED: mitochondrial 10-formyltetrahydrofolate dehydrogenase-like	Hyalella azteca
jg10436	ML141715a	32.189	233	149	5	1	228	2022	2250	3.32E-35	135	sp|Q4LDE5|SVEP1_HUMAN	sp|P20023|CR2_HUMAN	22.333	300	202	10	8	279	40	336	1.77E-10	65.5	Complement receptor type 2	Homo sapiens	9606	XP_019863590.1	27.682	289	175	16	9	284	661	928	3.10E-15	83.6	PREDICTED: sushi, von Willebrand factor type A, EGF and pentraxin domain-containing protein 1-like isoform X2	Amphimedon queenslandica
jg10437	ML20163a	100	176	0	0	1	176	33	208	8.16E-124	370	sp|Q3SY69|AL1L2_HUMAN	sp|P28037|AL1L1_RAT	69.886	176	49	1	1	176	1	172	4.40E-84	268	Cytosolic 10-formyltetrahydrofolate dehydrogenase	Rattus norvegicus	10116	XP_003383996.1	69.886	176	49	1	1	176	36	207	1.59E-85	269	PREDICTED: cytosolic 10-formyltetrahydrofolate dehydrogenase-like	Amphimedon queenslandica
jg10438	ML20162a	98.032	559	11	0	161	719	493	1051	0	1141	sp|Q9UBH6|XPR1_HUMAN	sp|Q9UBH6|XPR1_HUMAN	39.678	683	369	16	1	666	1	657	3.66E-152	461	Xenotropic and polytropic retrovirus receptor 1	Homo sapiens	9606	XP_040570423.1	40.876	685	356	15	1	667	1	654	3.23E-162	489	xenotropic and polytropic retrovirus receptor 1 homolog	Lepeophtheirus salmonis
jg10439	ML20161a	99.628	269	1	0	1	269	1	269	0	565	NA	sp|P57097|MERTK_RAT	27.692	65	44	1	12	73	65	129	2.8	33.1	Tyrosine-protein kinase Mer	Rattus norvegicus	10116	XP_032233849.1	26.05	238	134	11	6	235	7	210	2.70E-09	62.8	uncharacterized protein LOC116616096	Nematostella vectensis
jg1044	ML016715a	30.088	113	76	2	3	114	41	151	1.79E-11	58.5	sp|Q9BZC7|ABCA2_HUMAN	sp|P76909|YNJD_ECOLI	49.123	114	58	0	3	116	86	199	1.57E-28	106	Uncharacterized ABC transporter ATP-binding protein YnjD	Escherichia coli (strain K12)	83333	XP_016998786.1	39.831	118	62	2	4	114	66	181	1.10E-19	88.2	PREDICTED: sulfate/thiosulfate import ATP-binding protein CysA-like, partial	Drosophila takahashii
jg10440	ML00342a	100	158	0	0	1	158	1	158	3.05E-116	324	NA	sp|O35648|CETN3_MOUSE	23.913	138	105	0	15	152	22	159	2.13E-09	56.6	Centrin-3	Mus musculus	10090	XP_022334734.1	28.358	134	96	0	21	154	11	144	1.75E-11	64.7	neo-calmodulin-like	Crassostrea virginica
jg10441	ML00341a	99.071	861	6	1	738	1598	14	872	0	1783	sp|O94759|TRPM2_HUMAN	sp|A7T1N0|TMP2L_NEMVE	31.861	1607	902	41	80	1580	30	1549	0	742	Transient receptor potential cation channel subfamily M member-like 2	Nematostella vectensis	45351	XP_020911280.1	33.128	1624	873	49	81	1580	55	1589	0	771	transient receptor potential cation channel subfamily M member 2 isoform X1	Exaiptasia diaphana
jg10442	ML111734a	94.925	532	24	2	1	532	1	529	0	1046	NA	sp|O45293|GALT8_CAEEL	33.333	234	146	6	130	357	108	337	4.37E-32	132	Probable N-acetylgalactosaminyltransferase 8	Caenorhabditis elegans	6239	XP_028144322.1	24.803	508	335	18	106	597	126	602	1.05E-37	154	polypeptide N-acetylgalactosaminyltransferase 3-like	Diabrotica virgifera virgifera
jg10443	ML04391a	68.182	308	31	4	1	241	1	308	3.26E-137	394	NA	sp|Q9FT74|RQL1_ARATH	27.816	435	220	16	5	384	211	606	8.31E-25	110	ATP-dependent DNA helicase Q-like 1	Arabidopsis thaliana	3702	XP_022338577.1	30.123	405	250	14	1	386	13	403	1.92E-37	147	uncharacterized protein LOC111134068	Crassostrea virginica
jg10444	ML038027a	100	550	0	0	1	550	1	550	0	1150	sp|Q99759|M3K3_HUMAN	sp|Q99759|M3K3_HUMAN	42.857	266	142	4	283	543	359	619	1.44E-62	219	Mitogen-activated protein kinase kinase kinase 3	Homo sapiens	9606	XP_030832477.1	43.939	264	144	3	283	545	103	363	1.31E-69	234	mitogen-activated protein kinase kinase kinase 2-like	Strongylocentrotus purpuratus
jg10445	ML038028a	98.635	293	4	0	1	293	4	296	0	592	sp|Q9NXG2|THUM1_HUMAN	sp|Q24K03|THUM1_BOVIN	38.636	264	139	8	5	253	15	270	7.36E-47	164	THUMP domain-containing protein 1	Bos taurus	9913	XP_027041809.1	36.782	261	141	7	4	250	9	259	7.63E-44	158	THUMP domain-containing protein 1-like	Pocillopora damicornis
jg10446	ML038029a	92.495	493	11	2	1	477	1	483	0	847	NA	sp|Q9WUV0|ORC5_MOUSE	27.251	422	249	12	96	477	31	434	8.89E-35	138	Origin recognition complex subunit 5	Mus musculus	10090	XP_032795186.1	30.476	420	249	14	79	476	16	414	3.62E-49	179	origin recognition complex subunit 5-like	Daphnia magna
jg10447	ML038030a	97.207	358	10	0	1	358	1	358	0	724	NA	sp|Q9WVK8|CP46A_MOUSE	32.151	451	284	11	21	468	23	454	7.69E-64	218	Cholesterol 24-hydroxylase	Mus musculus	10090	XP_032232421.1	31.496	508	319	12	4	503	7	493	1.05E-74	250	cholesterol 24-hydroxylase-like	Nematostella vectensis
jg10448	ML038032a	98.425	508	8	0	1	508	1	508	0	1038	sp|Q9Y6A2|CP46A_HUMAN	sp|Q9WVK8|CP46A_MOUSE	33.548	465	285	12	12	475	16	457	2.79E-71	238	Cholesterol 24-hydroxylase	Mus musculus	10090	XP_031566479.1	32.485	511	303	16	8	507	18	497	1.31E-75	253	cholesterol 24-hydroxylase-like	Actinia tenebrosa
jg10449	ML038033a	98.812	505	6	0	1	505	1	505	0	1035	sp|Q9Y6A2|CP46A_HUMAN	sp|Q9WVK8|CP46A_MOUSE	31.416	452	292	12	25	475	26	460	1.59E-60	209	Cholesterol 24-hydroxylase	Mus musculus	10090	XP_033624371.1	32.207	503	313	15	1	495	10	492	1.89E-66	228	cholesterol 24-hydroxylase-like	Asterias rubens
jg1045	ML200260a	27.193	114	59	2	301	405	97	195	0.079	36.2	NA	sp|T2KMF4|PLH4_FORAG	27.16	486	307	10	465	940	922	1370	5.93E-38	158	Histidine kinase P4	Formosa agariphila (strain DSM 15362 / KCTC 12365 / LMG 23005 / KMM 3901)	1347342	XP_018015300.1	26.837	313	197	7	467	769	527	817	1.38E-20	105	PREDICTED: uncharacterized protein LOC108672148	Hyalella azteca
jg10450	ML038034a	98.806	335	4	0	1	335	1	335	0	667	sp|Q969S0|S35B4_HUMAN	sp|Q7ZW46|S35B4_DANRE	41.83	306	169	4	29	325	9	314	2.47E-77	243	UDP-xylose and UDP-N-acetylglucosamine transporter	Danio rerio	7955	XP_020632746.1	45.066	304	160	4	25	321	5	308	4.59E-80	253	UDP-xylose and UDP-N-acetylglucosamine transporter-like	Orbicella faveolata
jg10451	ML21892a	37.838	37	19	1	26	58	1422	1458	1.7	28.1	NA	sp|Q75EY7|GPI11_ASHGO	32.184	87	56	3	69	152	122	208	3.08E-05	45.8	Glycosylphosphatidylinositol anchor biosynthesis protein 11	Ashbya gossypii (strain ATCC 10895 / CBS 109.51 / FGSC 9923 / NRRL Y-1056)	284811	XP_022095668.1	30.952	126	61	4	54	157	101	222	5.55E-08	57	phosphatidylinositol-glycan biosynthesis class F protein-like	Acanthaster planci
jg10452	ML038035a	98.566	279	4	0	1	279	76	354	0	563	sp|Q9H2P9|DPH5_HUMAN	sp|Q9H2P9|DPH5_HUMAN	56.159	276	118	3	1	274	1	275	1.91E-112	328	Diphthine methyl ester synthase	Homo sapiens	9606	XP_013415188.1	62.774	274	99	3	1	272	1	273	6.06E-123	358	diphthine methyl ester synthase	Lingula anatina
jg10453	ML038036a	98.675	151	2	0	1	151	1	151	1.36E-107	302	NA	sp|Q96GS4|BORC6_HUMAN	24.272	103	70	2	41	139	256	354	1.58E-07	52.8	BLOC-1-related complex subunit 6	Homo sapiens	9606	XP_011414386.2	33.019	106	71	0	37	142	286	391	9.03E-14	73.9	BLOC-1-related complex subunit 6	Crassostrea gigas
jg10454	ML038037a	99.647	283	1	0	1	283	1	283	0	580	sp|Q13011|ECH1_HUMAN	sp|O35459|ECH1_MOUSE	50.376	266	130	1	19	282	53	318	4.38E-94	283	Delta(3,5)-Delta(2,4)-dienoyl-CoA isomerase, mitochondrial	Mus musculus	10090	XP_023325095.1	53.43	277	122	3	3	275	17	290	4.87E-98	296	delta(3,5)-Delta(2,4)-dienoyl-CoA isomerase, mitochondrial-like	Eurytemora affinis
jg10455	ML034670a	26.087	46	34	0	54	99	424	469	1.6	29.3	sp|Q8TAQ2|SMRC2_HUMAN	sp|O94495|ELP5_SCHPO	26.95	141	92	4	89	229	156	285	0.09	37.4	Elongator complex protein 5	Schizosaccharomyces pombe (strain 972 / ATCC 24843)	284812	XP_037513656.1	30.769	169	101	7	76	235	96	257	0.000276	48.5	elongator complex protein 5-like	Rhipicephalus sanguineus
jg10456	ML038040a	92.823	209	3	2	740	936	45	253	7.97E-124	374	NA	sp|A1X158|FP1V1_PERVI	32.692	208	115	4	88	284	57	250	4.23E-13	76.6	Foot protein 1 variant 1	Perna viridis	73031	XP_033752086.1	42.262	168	86	4	139	305	1869	2026	9.15E-16	90.5	LOW QUALITY PROTEIN: mucin-17-like	Pecten maximus
jg10457	ML038041a	87.316	339	12	2	1	337	1	310	0	588	NA	sp|E9Q6B2|CC85C_MOUSE	33.333	63	37	1	107	169	329	386	0.042	39.3	Coiled-coil domain-containing protein 85C	Mus musculus	10090	XP_013138040.1	27.485	171	93	7	162	306	491	656	2.7	37.4	PREDICTED: snRNA-activating protein complex subunit 4 homolog	Papilio polytes
jg10457	ML038041a	97.742	310	5	1	1	308	1	310	0	617	NA	sp|A6GZI7|CINAL_FLAPJ	29.825	57	36	2	240	293	355	410	2.9	33.1	CinA-like protein	Flavobacterium psychrophilum (strain ATCC 49511 / DSM 21280 / CIP 103535 / JIP02/86)	402612	XP_037929783.1	28.378	74	53	0	10	83	30	103	2.2	35	larval cuticle protein 65Ag1-like	Teleopsis dalmanni
jg10458	ML070819a	97.895	285	6	0	1	285	327	611	0	577	NA	sp|P14381|YTX2_XENLA	23.256	258	180	8	143	382	526	783	2.19E-05	50.8	Transposon TX1 uncharacterized 149 kDa protein	Xenopus laevis	Xenopus laevis OX	XP_031563670.1	43.644	472	252	10	1	465	89	553	1.73E-127	387	uncharacterized protein LOC116299180	Actinia tenebrosa
jg10458	ML17931a	98.454	194	3	0	1	194	43	236	1.30E-141	394	NA	sp|P0ACP0|CYTR_SHIFL	35.714	56	27	1	47	93	44	99	0.11	36.6	HTH-type transcriptional repressor CytR	Shigella flexneri	623	XP_029198212.1	41.5	200	112	4	1	198	77	273	8.22E-48	165	uncharacterized protein LOC114963237	Acropora millepora
jg10459	ML061719a	61.446	83	32	0	164	246	65	147	6.93E-31	114	NA	sp|Q8IZC6|CORA1_HUMAN	30.894	123	60	4	31	153	328	425	0.006	42	Collagen alpha-1(XXVII) chain	Homo sapiens	9606	NP_572154.1	28.696	115	78	3	33	147	1216	1326	0.001	47.8	uncharacterized protein Dmel_CG15570	Drosophila melanogaster
jg1046	ML00221a	43.243	37	20	1	168	204	693	728	1	29.6	sp|Q99613|EIF3C_HUMAN	sp|O34542|YFLK_BACSU	37.441	211	125	3	3	211	8	213	3.84E-45	152	Uncharacterized protein YflK	Bacillus subtilis (strain 168)	224308	XP_018008370.1	36.97	165	96	2	3	159	7	171	4.63E-30	115	PREDICTED: uncharacterized protein YflK-like	Hyalella azteca
jg10460	ML02152a	99.754	407	1	0	185	591	1	407	0	858	sp|Q9P283|SEM5B_HUMAN	sp|Q60519|SEM5B_MOUSE	27.366	486	307	15	45	504	78	543	3.86E-43	169	Semaphorin-5B	Mus musculus	10090	XP_037933380.1	27.778	468	290	16	42	478	72	522	4.52E-46	182	semaphorin-5B	Teleopsis dalmanni
jg10461	ML475515a	31.667	300	177	8	40	328	33	315	6.42E-36	133	NA	sp|P70612|CXCR1_RAT	30.833	120	67	5	215	330	216	323	0.001	44.7	C-X-C chemokine receptor type 1	Rattus norvegicus	10116	XP_018792041.1	21.767	317	217	11	38	336	87	390	0.001	48.5	PREDICTED: neuropeptide CCHamide-2 receptor	Bactrocera latifrons
jg10462	ML17011a	30.973	226	135	6	59	275	124	337	3.93E-18	82.8	NA	sp|Q8BMP4|GPER1_MOUSE	25	124	83	3	153	272	219	336	0.059	38.5	G-protein coupled estrogen receptor 1	Mus musculus	10090	XP_038059202.1	32.584	89	47	2	188	276	269	344	0.004	45.8	histamine H2 receptor-like isoform X2	Patiria miniata
jg10463	ML02152a	99.107	336	3	0	4	339	408	743	0	698	sp|Q9P283|SEM5B_HUMAN	sp|Q7Z5N4|SDK1_HUMAN	38.542	96	50	3	4	93	478	570	2.01E-09	62.8	Protein sidekick-1	Homo sapiens	9606	XP_029708824.1	28.188	149	99	4	13	154	684	831	8.19E-10	67.4	leucine-rich repeats and immunoglobulin-like domains protein 2	Aedes albopictus
jg10464	ML02153a	99.848	656	1	0	4	659	1011	1666	0	1283	sp|Q92614|MY18A_HUMAN	sp|Q9JMH9|MY18A_MOUSE	31.343	603	388	11	9	596	1413	2004	7.73E-50	191	Unconventional myosin-XVIIIa	Mus musculus	10090	XP_006817918.1	34.4	500	321	3	4	500	941	1436	2.53E-58	220	PREDICTED: unconventional myosin-XVIIIa	Saccoglossus kowalevskii
jg10465	ML00157a	28.947	684	365	25	5	640	7	617	4.08E-64	234	NA	sp|Q7Z407|CSMD3_HUMAN	29.114	237	150	11	676	908	3190	3412	1.41E-09	66.2	CUB and sushi domain-containing protein 3	Homo sapiens	9606	XP_038056069.1	29.596	223	139	12	681	903	1228	1432	1.57E-13	82.8	uncharacterized protein LOC119728066	Patiria miniata
jg10466	ML02153a	91.8	1000	1	3	9	974	60	1012	0	1900	sp|Q92614|MY18A_HUMAN	sp|Q92614|MY18A_HUMAN	32.233	1030	618	19	8	973	398	1411	5.80E-147	485	Unconventional myosin-XVIIIa	Homo sapiens	9606	XP_023703144.1	36.654	1034	562	23	8	973	542	1550	0	602	unconventional myosin-XVIIIa isoform X3	Cryptotermes secundus
jg10467	ML02777a	29.245	106	55	4	66	152	113	217	2.59E-05	42.7	sp|Q12959|DLG1_HUMAN	sp|Q92614|MY18A_HUMAN	36	100	43	3	68	146	218	317	2.69E-08	55.8	Unconventional myosin-XVIIIa	Homo sapiens	9606	XP_013085615.1	35.652	115	56	1	52	148	212	326	2.74E-11	68.2	PREDICTED: LOW QUALITY PROTEIN: unconventional myosin-XVIIIa-like	Biomphalaria glabrata
jg10468	ML00198a	97.619	126	3	0	1	126	400	525	1.39E-83	257	NA	sp|Q0UI00|ELCA_PHANO	36.111	36	23	0	75	110	1777	1812	1.4	32.3	Non-reducing polyketide synthase elcA (Fragment)	Phaeosphaeria nodorum (strain SN15 / ATCC MYA-4574 / FGSC 10173)	321614	XP_029653893.1	26.549	113	79	1	19	127	154	266	3.54E-06	51.6	uncharacterized protein LOC115227112	Octopus sinensis
jg10468	ML24285a	53.086	567	262	3	7	573	128	690	0	621	NA	sp|O00370|LORF2_HUMAN	23.167	341	218	10	19	328	343	670	1.52E-07	58.5	LINE-1 retrotransposable element ORF2 protein	Homo sapiens	Homo sapiens OX	XP_033117090.1	50.825	303	142	3	240	540	1	298	2.55E-101	316	uncharacterized protein LOC117117021	Anneissia japonica
jg10469	ML02153a	100	60	0	0	1	60	1	60	4.66E-38	134	sp|Q92614|MY18A_HUMAN	sp|Q92614|MY18A_HUMAN	37.931	58	35	1	3	60	343	399	3.99E-05	43.9	Unconventional myosin-XVIIIa	Homo sapiens	9606	XP_029651739.1	34.483	58	38	0	3	60	47	104	3.96E-06	50.4	unconventional myosin-XVIIIa isoform X5	Octopus sinensis
jg10469	ML02153a	96.721	61	2	0	1	61	1	61	7.31E-38	131	sp|Q92614|MY18A_HUMAN	sp|Q92614|MY18A_HUMAN	36.508	63	39	1	3	65	343	404	1.05E-06	47	Unconventional myosin-XVIIIa	Homo sapiens	9606	XP_029651736.1	35.714	56	36	0	3	58	400	455	2.67E-06	49.3	unconventional myosin-XVIIIa isoform X2	Octopus sinensis
jg1047	ML09223a	37.255	51	31	1	10	59	67	117	1.5	29.3	sp|P22681|CBL_HUMAN	sp|E3RNJ5|AMPP2_PYRTT	29.348	92	56	3	211	301	83	166	3	33.9	Probable Xaa-Pro aminopeptidase PTT_10145	Pyrenophora teres f. teres (strain 0-1)	861557	XP_023225080.1	29.487	78	43	3	34	107	41	110	2.1	35.8	guanine nucleotide-binding protein subunit alpha-11-like	Centruroides sculpturatus
jg10470	ML00198a	94.101	356	20	1	1	356	1	355	0	693	NA	sp|Q588U8|CFDP2_TRAJA	28.938	273	158	9	31	298	239	480	9.31E-25	108	Craniofacial development protein 2	Tragulus javanicus	9849	XP_029654511.1	37.634	279	156	7	29	300	12	279	3.51E-42	157	craniofacial development protein 2-like	Octopus sinensis
jg10471	ML222511a	13.636	132	113	1	95	226	383	513	0.000486	40	NA	NA	NA	NA	NA	NA	NA	NA	NA	NA	NA	NA	NA	NA	NA	XP_033741791.1	31.797	217	144	1	10	222	7	223	3.84E-32	125	uncharacterized protein LOC117328356 isoform X3	Pecten maximus
jg10472	ML306121a	99.415	171	1	0	1	171	1	171	3.61E-124	345	NA	sp|Q9GP33|RAB4A_ECHMU	34.375	128	73	5	23	147	51	170	2.13E-11	63.2	Probable Ras-related protein Rab-4A	Echinococcus multilocularis	Echinococcus multilocularis OX	XP_026467349.1	33.077	130	83	3	18	146	44	170	3.01E-14	75.5	ras-like GTP-binding protein RhoL	Ctenocephalides felis
jg10473	ML306122a	91.875	160	6	1	1	153	48	207	9.11E-98	284	NA	sp|P02469|LAMB1_MOUSE	23.5	200	144	5	6	202	1464	1657	0.002	43.5	Laminin subunit beta-1	Mus musculus	10090	XP_022785782.1	20.779	231	162	4	29	258	2369	2579	0.001	47.8	laminin subunit alpha-like	Stylophora pistillata
jg10474	ML17409a	60.656	122	44	3	1	120	597	716	2.73E-43	149	sp|P78536|ADA17_HUMAN	sp|Q9VAC5|ADA17_DROME	35.789	95	57	1	2	96	598	688	6.30E-18	82	ADAM 17-like protease	Drosophila melanogaster	7227	XP_015928052.1	36.29	124	70	2	2	125	480	594	1.78E-20	92.4	ADAM 17-like protease	Parasteatoda tepidariorum
jg10475	ML306123a	97.817	504	7	1	1	504	1	500	0	1007	sp|P78536|ADA17_HUMAN	sp|P78536|ADA17_HUMAN	37.822	505	270	16	100	579	113	598	3.88E-93	306	Disintegrin and metalloproteinase domain-containing protein 17	Homo sapiens	9606	XP_041473325.1	36.957	598	340	17	3	578	5	587	6.16E-109	349	ADAM 17-like protease	Lytechinus variegatus
jg10475	ML306123a	99.016	508	5	0	1	508	1	508	0	1038	sp|P78536|ADA17_HUMAN	sp|P78536|ADA17_HUMAN	37.915	422	227	12	100	499	113	521	7.97E-77	260	Disintegrin and metalloproteinase domain-containing protein 17	Homo sapiens	9606	XP_041473325.1	36.68	518	295	14	3	499	5	510	1.47E-89	296	ADAM 17-like protease	Lytechinus variegatus
jg10476	ML306124a	99.756	410	1	0	1	410	1	410	0	848	sp|P43034|LIS1_HUMAN	sp|Q9PTR5|LIS1_CHICK	68.127	411	129	2	1	410	1	410	0	607	Lissencephaly-1 homolog	Gallus gallus	9031	XP_022096304.1	68.613	411	125	3	1	410	1	408	0	603	lissencephaly-1 homolog isoform X2	Acanthaster planci
jg10477	ML306126a	100	200	0	0	1	200	1	200	1.21E-151	417	sp|Q15363|TMED2_HUMAN	sp|A7SXK3|TMED_NEMVE	61.929	197	71	3	5	200	10	203	2.50E-86	256	Transmembrane emp24 domain-containing protein	Nematostella vectensis	45351	XP_041348449.1	63.819	199	72	0	2	200	6	204	7.00E-92	273	transmembrane emp24 domain-containing protein 2-like	Gigantopelta aegis
jg10478	ML306127a	91.702	1169	46	3	1	1169	1	1118	0	1992	sp|P40818|UBP8_HUMAN	sp|P40818|UBP8_HUMAN	40.722	388	199	7	786	1155	734	1108	1.94E-86	307	Ubiquitin carboxyl-terminal hydrolase 8	Homo sapiens	9606	XP_020901418.1	27.151	1267	717	46	2	1155	9	1182	1.77E-112	385	ubiquitin carboxyl-terminal hydrolase 8 isoform X1	Exaiptasia diaphana
jg10479	ML005137a	98.592	355	5	0	19	373	192	546	0	717	sp|Q9NWL6|ASND1_HUMAN	sp|Q5ZJN0|ASND1_CHICK	47.573	309	116	3	102	365	326	633	6.83E-87	278	Asparagine synthetase domain-containing protein 1	Gallus gallus	9031	XP_002114253.1	47.198	339	146	7	41	365	242	561	5.71E-89	284	hypothetical protein TRIADDRAFT_50459	Trichoplax adhaerens
jg1048	ML11978a	27.66	94	60	3	119	207	75	165	1.1	28.9	sp|Q6NUT3|MFS12_HUMAN	sp|Q54I80|PANC_DICDI	23.353	167	91	7	35	200	46	176	1.1	33.9	Pantoate--beta-alanine ligase	Dictyostelium discoideum	44689	XP_023344609.1	31.746	63	42	1	25	86	179	241	0.007	44.3	uncharacterized protein LOC111713869	Eurytemora affinis
jg10480	ML005135a	94.758	248	13	0	1	248	1	248	4.90E-171	481	NA	sp|B9MEZ2|GPMA_ACIET	26.829	123	88	2	66	186	60	182	0.61	35.8	2,3-bisphosphoglycerate-dependent phosphoglycerate mutase	Acidovorax ebreus (strain TPSY)	535289	XP_033611589.1	30.693	101	58	3	9	104	38	131	0.000192	52	neuron navigator 3 isoform X1	Cryptotermes secundus
jg10481	ML005134a	100	181	0	0	1	181	1	181	2.81E-137	379	sp|O15145|ARPC3_HUMAN	sp|Q9JM76|ARPC3_MOUSE	59.116	181	69	3	1	179	1	178	2.10E-72	219	Actin-related protein 44230 complex subunit 3	Mus musculus	10090	XP_019876080.1	62.36	178	63	3	3	179	8	182	2.81E-76	232	PREDICTED: LOW QUALITY PROTEIN: actin-related protein 2/3 complex subunit 3-like	Aethina tumida
jg10482	ML005133a	98.79	248	3	0	8	255	2	249	0	514	NA	sp|Q0VAA2|LR74A_HUMAN	33.11	299	195	2	70	367	48	342	4.14E-40	154	Leucine-rich repeat-containing protein 74A	Homo sapiens	9606	XP_025108206.1	31.983	469	298	4	67	514	118	586	4.87E-69	238	leucine-rich repeat-containing protein 74B-like isoform X2	Pomacea canaliculata
jg10483	ML005132a	99.791	479	1	0	1	479	1	479	0	1001	sp|O75439|MPPB_HUMAN	sp|Q3SZ71|MPPB_BOVIN	55.876	451	187	3	17	466	38	477	2.58E-175	504	Mitochondrial-processing peptidase subunit beta	Bos taurus	9913	XP_041348334.1	61.839	435	163	2	33	466	35	467	0	535	mitochondrial-processing peptidase subunit beta-like	Gigantopelta aegis
jg10484	ML005131a	99.059	850	8	0	1	850	1	850	0	1742	sp|Q9NWZ3|IRAK4_HUMAN	sp|Q1RMT8|IRAK4_BOVIN	31.677	483	267	14	13	474	13	453	8.15E-53	194	Interleukin-1 receptor-associated kinase 4	Bos taurus	9913	XP_027238401.1	36.728	324	187	7	166	481	221	534	4.75E-56	208	interleukin-1 receptor-associated kinase 4-like isoform X4	Penaeus vannamei
jg10485	ML005129a	99.44	357	2	0	1	357	1	357	0	744	NA	sp|Q7LL04|YQK1_SCHPO	32.787	122	63	5	187	304	164	270	1.28E-06	53.1	UPF0676 protein C1494.01	Schizosaccharomyces pombe (strain 972 / ATCC 24843)	284812	XP_038053832.1	25.839	298	179	10	7	298	18	279	9.92E-12	72	2-oxoglutarate-dependent dioxygenase htyE-like isoform X2	Patiria miniata
jg10486	ML005128a	100	116	0	0	16	131	1	116	1.70E-85	244	sp|Q12824|SNF5_HUMAN	sp|Q6DFM1|SNF5_XENTR	65.116	129	44	1	2	129	245	373	6.25E-53	173	SWI/SNF-related matrix-associated actin-dependent regulator of chromatin subfamily B member 1	Xenopus tropicalis	8364	XP_037036816.1	72.174	115	31	1	16	129	248	362	1.37E-54	180	SWI/SNF-related matrix-associated actin-dependent regulator of chromatin subfamily B member 1	Bradysia coprophila
jg10487	ML215412a	27.761	335	214	9	30	340	33	363	1.08E-28	115	NA	sp|Q924T9|CLTR2_RAT	25.256	293	193	9	48	340	34	300	2.98E-13	73.6	Cysteinyl leukotriene receptor 2	Rattus norvegicus	10116	XP_022093677.1	22.981	322	209	12	25	338	32	322	2.60E-13	78.2	somatostatin receptor type 2-like	Acanthaster planci
jg10488	ML005127a	100	275	0	0	1	275	1	275	0	567	sp|Q12824|SNF5_HUMAN	sp|Q9Z0H3|SNF5_MOUSE	45.62	274	120	8	16	276	9	266	1.61E-68	221	SWI/SNF-related matrix-associated actin-dependent regulator of chromatin subfamily B member 1	Mus musculus	10090	XP_028396474.1	51.128	266	116	6	14	276	16	270	6.77E-81	255	SWI/SNF-related matrix-associated actin-dependent regulator of chromatin subfamily B member 1-A-like	Dendronephthya gigantea
jg10489	ML137111a	55.629	302	132	1	6	307	54	353	6.91E-112	330	NA	sp|P49287|MTR1B_RAT	24.768	323	207	13	26	335	53	352	2.91E-10	64.7	Melatonin receptor type 1B	Rattus norvegicus	10116	XP_001622750.2	25.965	285	186	6	20	290	27	300	1.76E-15	83.2	melanopsin	Nematostella vectensis
jg1049	ML002638a	26.442	208	130	7	66	258	290	489	0.000114	43.1	sp|Q03154|ACY1_HUMAN	sp|P54969|ILL1_ARATH	40.741	324	183	4	8	327	89	407	1.26E-72	234	IAA-amino acid hydrolase ILR1-like 1	Arabidopsis thaliana	3702	XP_023306493.1	37.87	338	206	3	3	338	50	385	1.04E-67	224	uncharacterized protein LOC111688240	Lucilia cuprina
jg10490	ML005336a	22.656	128	88	2	105	232	123	239	0.11	33.5	sp|Q9H490|PIGU_HUMAN	sp|Q54IA4|PIGM_DICDI	41.422	408	192	7	11	380	31	429	2.14E-94	292	GPI mannosyltransferase 1	Dictyostelium discoideum	44689	XP_031559675.1	44.961	387	191	5	8	375	15	398	2.24E-103	317	GPI mannosyltransferase 1-like	Actinia tenebrosa
jg10491	ML005125a	95.172	290	14	0	1	290	1	290	0	546	NA	sp|P13363|ACT_PHYME	30.345	145	76	5	143	284	247	369	0.000839	44.3	Actin	Phytophthora megasperma	Phytophthora megasperma OX	XP_018026385.1	35.088	57	34	1	6	59	54	110	0.014	42.7	PREDICTED: uncharacterized protein LOC108681821, partial	Hyalella azteca
jg10492	ML005124a	96.802	344	9	1	1	342	1	344	0	663	NA	sp|P54141|SRB6_CAEEL	23.256	172	104	6	62	229	65	212	3	33.1	Serpentine receptor class beta-6	Caenorhabditis elegans	6239	XP_020609368.1	28.846	104	63	4	68	170	50	143	0.064	42	substance-K receptor-like	Orbicella faveolata
jg10493	ML005123a	98.925	93	1	0	1	93	1	93	5.58E-65	189	sp|P61024|CKS1_HUMAN	sp|P61025|CKS1_MOUSE	68.919	74	23	0	7	80	4	77	2.02E-32	110	Cyclin-dependent kinases regulatory subunit 1	Mus musculus	10090	XP_031637945.1	70.833	72	21	0	5	76	2	73	1.42E-34	119	cyclin-dependent kinases regulatory subunit 2-like	Contarinia nasturtii
jg10494	ML005122a	100	235	0	0	1	235	1	235	8.82E-175	479	sp|Q9ULM3|YETS2_HUMAN	sp|Q9ULM3|YETS2_HUMAN	51.969	127	59	2	86	211	208	333	4.61E-38	144	YEATS domain-containing protein 2	Homo sapiens	9606	XP_019924687.2	56.098	123	52	2	86	207	172	293	5.50E-42	158	YEATS domain-containing protein 2	Crassostrea gigas
jg10495	ML02112a	96.368	936	13	2	1	933	1	918	0	1842	sp|P32754|HPPD_HUMAN	sp|C0PF72|ARGJ_MAIZE	21.642	134	91	4	581	703	81	211	1.8	35.8	Arginine biosynthesis bifunctional protein ArgJ, chloroplastic	Zea mays	Zea mays OX	XP_038066896.1	24.007	604	379	25	340	896	69	639	5.34E-20	102	uncharacterized protein LOC119736931	Patiria miniata
jg10496	ML17051a	94.737	57	3	0	32	88	2	58	2.46E-30	112	sp|Q5FYB0|ARSJ_HUMAN	sp|Q3AWX3|LEPA_SYNS9	33.75	80	44	4	10	81	320	398	0.98	31.6	Elongation factor 4	Synechococcus sp. (strain CC9902)	316279	XP_014672937.1	45.455	33	18	0	24	56	145	177	0.44	35.8	PREDICTED: THAP domain-containing protein 4-like	Priapulus caudatus
jg10496	ML17051a	95.342	365	17	0	32	396	2	366	0	717	sp|Q5FYB0|ARSJ_HUMAN	sp|Q5XIC8|ALKB3_RAT	31.579	152	88	4	139	279	131	277	9.69E-13	71.6	Alpha-ketoglutarate-dependent dioxygenase alkB homolog 3	Rattus norvegicus	10116	XP_021364625.1	33.333	177	104	6	110	279	101	270	3.47E-17	87.8	alpha-ketoglutarate-dependent dioxygenase alkB homolog 3-like	Mizuhopecten yessoensis
jg10497	ML005121a	99.566	461	2	0	1	461	1	461	0	946	NA	sp|Q90215|OPSD2_ANGAN	24.51	102	75	2	143	243	104	204	0.004	43.1	Rhodopsin, freshwater form	Anguilla anguilla	Anguilla anguilla OX	XP_032218500.1	29.762	84	53	1	142	219	92	175	0.003	47	melatonin receptor type 1B-like	Nematostella vectensis
jg10498	ML02431a	96.296	135	5	0	1	135	185	319	4.48E-89	262	NA	sp|Q9N593|CDC27_CAEEL	34.545	55	31	2	3	53	303	356	5.4	30.8	Cell division cycle protein 27 homolog	Caenorhabditis elegans	6239	XP_025415313.1	29.577	71	50	0	33	103	2882	2952	0.38	38.1	zinc finger homeobox protein 3 isoform X1	Sipha flava
jg10499	ML005210a	53.727	322	128	1	2	323	3	303	3.88E-122	364	NA	sp|Q56P03|EAPP_HUMAN	33.333	48	31	1	67	113	229	276	0.46	35.8	E2F-associated phosphoprotein	Homo sapiens	9606	XP_011499879.1	28.926	121	73	4	14	132	394	503	2.7	37.4	PREDICTED: uncharacterized protein LOC105363792 isoform X1	Ceratosolen solmsi marchali
jg105	ML002115a	32.308	65	43	1	630	694	192	255	0.17	35	NA	sp|P75452|Y110_MYCPN	28.401	588	345	22	361	905	32	586	1.89E-52	201	Uncharacterized protein MPN_110	Mycoplasma pneumoniae (strain ATCC 29342 / M129)	272634	XP_037778625.1	28.477	151	86	7	923	1066	6	141	8.2	38.5	cortactin-binding protein 2-like	Penaeus monodon
jg1050	ML10904a	34.056	323	199	8	422	735	66	383	9.48E-44	162	NA	sp|Q9KED4|ECTB_BACHD	48.941	425	210	4	1	422	6	426	4.93E-144	432	Diaminobutyrate--2-oxoglutarate transaminase	Bacillus halodurans (strain ATCC BAA-125 / DSM 18197 / FERM 7344 / JCM 9153 / C-125)	272558	XP_022833449.1	34.16	363	209	10	48	408	1	335	1.10E-49	184	uncharacterized protein LOC111361307	Spodoptera litura
jg10500	ML005120a	93.989	183	11	0	1	183	1	183	4.10E-121	345	NA	sp|Q9XZH7|MIC4_TOXGO	25.41	244	155	8	24	250	140	373	1.12E-05	49.7	Micronemal protein 4	Toxoplasma gondii	5811	XP_040580977.1	26.54	211	135	9	21	224	499	696	6.69E-06	54.3	uncharacterized protein LOC121129334	Lepeophtheirus salmonis
jg10501	ML030239a	98.413	126	2	0	33	158	1	126	1.33E-89	266	sp|P12694|ODBA_HUMAN	sp|A5A6H9|ODBA_PANTR	41.509	159	90	2	6	163	30	186	1.25E-36	134	2-oxoisovalerate dehydrogenase subunit alpha, mitochondrial	Pan troglodytes	9598	XP_022828201.1	47.826	161	76	3	6	158	9	169	2.53E-43	154	2-oxoisovalerate dehydrogenase subunit alpha, mitochondrial isoform X2	Spodoptera litura
jg10502	ML02649a	25.085	295	162	17	1	284	3	249	0.000531	40	NA	sp|B7WFQ1|USOM2_ACRMI	25.862	174	97	8	103	261	84	240	1.5	34.3	Uncharacterized skeletal organic matrix protein 2	Acropora millepora	Acropora millepora OX	XP_020905259.1	24.227	194	117	6	107	285	68	246	0.009	43.9	uncharacterized protein LOC110243454	Exaiptasia diaphana
jg10503	ML21887a	28.788	66	44	1	30	95	488	550	1.4	27.3	NA	sp|B8D738|TGT_BUCAT	27.957	93	59	3	16	101	131	222	0.17	34.3	Queuine tRNA-ribosyltransferase	Buchnera aphidicola subsp. Acyrthosiphon pisum (strain Tuc7)	561501	XP_020619253.1	29.825	57	40	0	15	71	216	272	1.1	35	protein BTN1-like	Orbicella faveolata
jg10504	ML005119a	97.796	499	11	0	1	499	1	499	0	1000	sp|P24557|THAS_HUMAN	sp|Q9Y6A2|CP46A_HUMAN	30.621	467	288	13	13	467	16	458	1.86E-58	204	Cholesterol 24-hydroxylase	Homo sapiens	9606	XP_015767901.1	29.216	510	331	14	1	497	8	500	2.40E-61	215	PREDICTED: cholesterol 24-hydroxylase-like isoform X2	Acropora digitifera
jg10505	ML005118a	99.462	372	2	0	839	1210	770	1141	0	762	sp|Q9HCH3|CPNE5_HUMAN	sp|Q9HCH3|CPNE5_HUMAN	37.821	156	85	4	4	152	24	174	4.05E-19	96.7	Copine-5	Homo sapiens	9606	XP_015780152.1	50	116	55	2	4	116	20	135	2.26E-23	112	PREDICTED: copine-3-like	Acropora digitifera
jg10506	ML005117a	98.02	404	8	0	103	506	234	637	0	825	sp|Q8WY54|PPM1E_HUMAN	sp|Q8WY54|PPM1E_HUMAN	46.961	362	182	4	39	396	135	490	2.56E-107	339	Protein phosphatase 1E	Homo sapiens	9606	XP_032241858.1	40.732	437	234	7	5	439	8	421	2.18E-114	352	protein phosphatase 1E	Nematostella vectensis
jg10507	ML005116a	94.641	1157	62	0	647	1803	231	1387	0	1796	NA	NA	NA	NA	NA	NA	NA	NA	NA	NA	NA	NA	NA	NA	NA	XP_030841581.1	25.401	374	259	5	1084	1443	433	800	0.29	43.9	uncharacterized protein LOC115924065	Strongylocentrotus purpuratus
jg10508	ML06631a	96.914	162	5	0	625	786	1	162	5.95E-111	333	NA	sp|Q9I7U4|TITIN_DROME	31.915	47	32	0	278	324	7217	7263	0.94	37	Titin	Drosophila melanogaster	7227	XP_009162299.1	27.473	91	63	1	646	733	63	153	0.67	40.8	hypothetical protein T265_00290	Opisthorchis viverrini
jg10509	ML06632a	99.564	688	3	0	1	688	1	688	0	1390	sp|O95613|PCNT_HUMAN	sp|O95613|PCNT_HUMAN	44.086	93	44	3	395	479	3127	3219	2.40E-11	71.2	Pericentrin	Homo sapiens	9606	XP_038044310.1	28.395	324	148	14	385	681	4762	5028	7.94E-14	83.2	A-kinase anchor protein 9-like isoform X3	Patiria miniata
jg1051	ML358827a	31.638	354	238	4	37	386	157	510	1.69E-57	195	sp|P05091|ALDH2_HUMAN	sp|Q55585|GABD_SYNY3	45.855	386	209	0	1	386	69	454	3.03E-115	346	Probable succinate-semialdehyde dehydrogenase [NADP(+)]	Synechocystis sp. (strain PCC 6803 / Kazusa)	1111708	XP_017087137.1	36.34	388	240	3	3	386	71	455	6.47E-83	266	PREDICTED: succinate-semialdehyde dehydrogenase [NADP(+)]-like	Drosophila bipectinata
jg10510	ML06634a	96.825	441	8	1	221	655	56	496	0	815	NA	sp|Q60675|LAMA2_MOUSE	21.098	583	359	20	6	575	1642	2136	1.30E-07	59.3	Laminin subunit alpha-2	Mus musculus	10090	XP_015523109.1	26.031	388	229	10	232	567	471	852	0.002	49.3	PREDICTED: flagellar attachment zone protein 1-like	Neodiprion lecontei
jg10510	ML06634a	98.186	441	8	0	221	661	56	496	0	834	NA	sp|Q60675|LAMA2_MOUSE	21.098	583	359	20	6	575	1642	2136	1.45E-07	59.3	Laminin subunit alpha-2	Mus musculus	10090	XP_015523109.1	26.173	405	239	11	232	584	471	867	0.000204	52.8	PREDICTED: flagellar attachment zone protein 1-like	Neodiprion lecontei
jg10511	ML06633a	95.344	451	20	1	1	451	1	450	0	878	NA	sp|P86276|GDL1_CARPA	32.143	56	36	2	194	249	146	199	7	32.7	GDSL esterase/lipase	Carica papaya	Carica papaya OX	XP_009043833.1	28.571	133	83	5	3	131	25	149	7.35E-09	62.8	hypothetical protein LOTGIDRAFT_227927	Lottia gigantea
jg10512	ML073046a	27.322	183	113	7	26	193	155	332	1.22E-09	56.6	NA	sp|Q43143|PMEU1_SOLLC	29.577	71	43	2	73	137	118	187	0.62	35	Pectinesterase/pectinesterase inhibitor U1	Solanum lycopersicum	4081	XP_022253443.1	33.333	87	50	3	24	109	609	688	2.8	36.6	insulin-degrading enzyme-like, partial	Limulus polyphemus
jg10513	ML02362a	34.286	560	329	9	141	690	5	535	1.34E-92	296	NA	sp|P21331|GAGJ_DROFU	25	232	132	9	449	672	252	449	0.000381	47.4	Nucleic-acid-binding protein from mobile element jockey	Drosophila funebris	7221	XP_023221194.1	29.167	168	104	5	523	686	225	381	8.21E-16	87	uncharacterized protein LOC111622954	Centruroides sculpturatus
jg10513	ML13932a	30.962	478	252	13	125	572	83	512	9.21E-48	174	NA	sp|Q6P5E8|DGKQ_MOUSE	28.986	138	79	8	82	209	18	146	0.1	39.3	Diacylglycerol kinase theta	Mus musculus	10090	XP_037269882.1	36.364	44	26	1	125	166	287	330	0.17	42.7	histone acetyltransferase KAT6B-like	Rhipicephalus microplus
jg10514	ML35491a	61.395	430	166	0	370	799	3	432	0	554	NA	sp|P21328|RTJK_DROME	23.584	759	503	28	19	739	121	840	3.31E-25	116	RNA-directed DNA polymerase from mobile element jockey	Drosophila melanogaster	7227	XP_029210603.1	38.129	834	491	16	34	860	4	819	2.24E-160	494	uncharacterized protein LOC114974566	Acropora millepora
jg10515	ML12701a	100	79	0	0	1	79	138	216	5.52E-53	163	NA	sp|Q68WC5|NTRYL_RICTY	26.389	72	44	2	7	69	456	527	2	30	Putative sensor histidine kinase NtrY-like	Rickettsia typhi (strain ATCC VR-144 / Wilmington)	257363	XP_031553055.1	36.364	44	28	0	30	73	295	338	2.2	33.1	DNA repair protein RAD50-like	Actinia tenebrosa
jg10516	ML086442a	37.805	164	97	1	67	225	85	248	2.48E-24	96.3	NA	sp|Q20025|PROF2_CAEEL	25.781	128	83	3	31	158	4	119	0.75	33.1	Profilin-2	Caenorhabditis elegans	6239	XP_020915058.1	32	75	45	2	156	228	189	259	0.04	41.6	uncharacterized protein LOC110252575	Exaiptasia diaphana
jg10517	ML359313a	99.504	605	3	0	41	645	19	623	0	1246	NA	sp|P15918|RAG1_HUMAN	24.008	479	291	26	190	636	559	996	5.13E-08	60.1	V(D)J recombination-activating protein 1	Homo sapiens	9606	XP_038066896.1	31.882	643	369	16	58	667	59	665	1.04E-94	313	uncharacterized protein LOC119736931	Patiria miniata
jg10518	ML12702a	95.661	484	17	2	85	568	318	797	0	926	NA	sp|P61430|SYCP2_ARATH	26.71	307	164	11	650	902	228	527	0.35	38.5	Synaptonemal complex protein 2	Arabidopsis thaliana	3702	XP_014239249.1	21.779	326	220	9	602	906	166	477	0.29	42.7	uncharacterized protein LOC106660814 isoform X2	Cimex lectularius
jg10519	ML25961a	96.46	113	4	0	1	113	1	113	5.83E-78	224	NA	sp|Q9SRV7|SY131_ARATH	27.451	102	71	3	15	113	38	139	0.22	33.9	Putative syntaxin-131	Arabidopsis thaliana	3702	XP_039484521.1	29.73	37	26	0	54	90	543	579	3.3	33.9	organic cation transporter protein isoform X4	Drosophila santomea
jg1052	ML233312a	32.787	61	38	2	11	69	102	161	1.1	29.3	NA	sp|P32987|YBP3_ACIAM	24.8	125	80	4	41	165	12	122	0.01	38.5	Uncharacterized 17.7 kDa protein in bps2 3'region	Acidianus ambivalens	Acidianus ambivalens OX	XP_039301529.1	33.333	51	31	1	90	137	49	99	0.38	38.1	uncharacterized protein LOC120356638	Nilaparvata lugens
jg10520	ML12702a	96.35	274	10	0	73	346	50	323	0	547	NA	sp|Q3UHD3|MTUS2_MOUSE	30.508	59	41	0	112	170	1121	1179	0.016	41.2	Microtubule-associated tumor suppressor candidate 2 homolog	Mus musculus	10090	XP_029198461.1	24.742	194	122	6	3	185	1986	2166	1.1	39.3	LOW QUALITY PROTEIN: golgin subfamily A member 4-like	Acropora millepora
jg10521	ML03257a	98.995	1493	15	0	1	1493	437	1929	0	3086	NA	sp|P10394|POL4_DROME	32.591	494	313	10	232	721	276	753	2.18E-64	244	Retrovirus-related Pol polyprotein from transposon 412	Drosophila melanogaster	7227	XP_011859426.1	26.301	1076	694	27	227	1252	205	1231	8.66E-95	342	PREDICTED: uncharacterized protein LOC105556922	Vollenhovia emeryi
jg10522	ML03257a	99.02	408	4	0	1	408	1	408	0	840	NA	sp|Q8WW36|ZCH13_HUMAN	38.095	84	44	3	331	407	67	149	5.71E-06	49.7	Zinc finger CCHC domain-containing protein 13	Homo sapiens	9606	XP_038069806.1	26.172	256	165	10	136	382	11	251	1.37E-12	77	uncharacterized protein K02A2.6-like	Patiria miniata
jg10523	ML17746a	99.22	1025	8	0	287	1311	3	1027	0	2116	sp|O94759|TRPM2_HUMAN	sp|A0A0R4IMY7|TRPM2_DANRE	22.895	1140	692	37	207	1252	60	1106	3.79E-51	202	Transient receptor potential cation channel subfamily M member 2	Danio rerio	7955	XP_013398789.1	23.485	1205	721	36	150	1246	21	1132	7.02E-68	259	transient receptor potential cation channel subfamily M member 2	Lingula anatina
jg10524	ML17744a	98.382	865	14	0	1	865	1	865	0	1770	sp|Q14833|GRM4_HUMAN	sp|Q1ZZH0|GRM4_MACFA	24.502	502	307	21	386	848	420	888	2.29E-18	94.7	Metabotropic glutamate receptor 4	Macaca fascicularis	9541	XP_027048820.1	21.053	779	505	23	103	813	101	837	1.30E-24	119	metabotropic glutamate receptor 4-like	Pocillopora damicornis
jg10525	ML17743a	85.906	149	21	0	58	206	751	899	8.75E-82	259	NA	sp|D3YXG0|HMCN1_MOUSE	35.714	70	37	3	20	85	3221	3286	1.6	33.5	Hemicentin-1	Mus musculus	10090	XP_037567911.1	32.099	81	49	3	10	89	568	643	0.51	38.5	LOW QUALITY PROTEIN: Down syndrome cell adhesion molecule-like protein Dscam2	Dermacentor silvarum
jg10526	ML17742a	69.802	202	57	1	137	334	171	372	2.48E-100	299	NA	sp|P84742|PBL1F_EUGGR	31.507	73	45	2	32	103	193	261	1.4	34.7	Photoactivated adenylate cyclase subunit beta-like protein 1224-5/1F	Euglena gracilis	3039	XP_034332444.1	20.707	198	133	4	81	264	719	906	1.1	38.9	receptor-type tyrosine-protein phosphatase F isoform X2	Crassostrea gigas
jg10527	ML139111a	27.66	47	34	0	19	65	308	354	3.3	25	sp|Q9UJY5|GGA1_HUMAN	sp|Q2FUW4|ASP2_STAA8	27.907	86	41	3	5	70	393	477	2.5	29.3	Accessory Sec system protein Asp2	Staphylococcus aureus (strain NCTC 8325 / PS 47)	93061	NA	NA	NA	NA	NA	NA	NA	NA	NA	NA	NA	NA	NA
jg10528	ML17742a	94.764	191	10	0	509	699	182	372	1.34E-131	392	NA	sp|Q8WZ42|TITIN_HUMAN	26.866	134	92	2	207	338	8136	8265	2.3	35.4	Titin	Homo sapiens	9606	XP_034301112.1	37.349	83	41	4	438	516	991	1066	0.76	40.8	titin isoform X3	Crassostrea gigas
jg10529	ML17742a	74.874	199	49	1	464	661	174	372	6.12E-104	320	NA	sp|D3ZZ80|OBSL1_RAT	26.341	205	108	9	78	247	343	539	0.17	39.3	Obscurin-like protein 1	Rattus norvegicus	10116	XP_030830043.1	26.267	217	123	11	66	269	4843	5035	0.015	46.6	titin isoform X1	Strongylocentrotus purpuratus
jg1053	ML033240a	33.333	51	32	1	317	365	344	394	1.6	30	sp|Q9GZX3|CHST6_HUMAN	sp|P46547|PIP_AERSO	42.469	405	227	4	1	404	9	408	5.41E-107	325	Proline iminopeptidase	Aeromonas sobria	646	XP_029715394.1	34.615	416	231	13	4	416	11	388	1.95E-58	202	uncharacterized protein LOC115259029	Aedes albopictus
jg10530	ML17741a	95.833	480	20	0	538	1017	743	1222	0	954	sp|Q6YHU6|THADA_HUMAN	sp|A8C756|THADA_MOUSE	32.057	418	236	11	487	856	1038	1455	1.89E-44	179	Thyroid adenoma-associated protein homolog	Mus musculus	10090	XP_038077653.1	28.996	707	396	20	284	903	784	1471	4.00E-65	248	LOW QUALITY PROTEIN: thyroid adenoma-associated protein homolog	Patiria miniata
jg10531	ML17741a	96.825	189	6	0	29	217	409	597	2.45E-115	376	sp|Q6YHU6|THADA_HUMAN	sp|A8C754|THADA_CHICK	25.134	374	236	8	344	684	384	746	1.14E-20	101	Thyroid adenoma-associated protein homolog	Gallus gallus	9031	XP_021353017.1	28.402	338	205	10	353	663	400	727	4.88E-23	113	thyroid adenoma-associated protein homolog	Mizuhopecten yessoensis
jg10532	ML00042a	98.198	111	2	0	1	111	1	111	3.49E-78	238	NA	sp|P06354|RR2_MARPO	33.333	42	28	0	14	55	128	169	2.8	30.4	30S ribosomal protein S2, chloroplastic	Marchantia polymorpha	3197	XP_022784959.1	44.211	95	44	3	13	107	234	319	7.89E-14	72.8	uncharacterized protein LOC111325421	Stylophora pistillata
jg10532	ML00042a	98.318	535	9	0	1	535	1	535	0	1093	NA	sp|Q9NBX4|RTXE_DROME	26.749	486	329	10	296	768	365	836	4.36E-30	132	Probable RNA-directed DNA polymerase from transposon X-element	Drosophila melanogaster	7227	XP_006825930.1	30.474	886	534	21	12	874	61	887	9.93E-106	354	PREDICTED: RNA-directed DNA polymerase from mobile element jockey-like	Saccoglossus kowalevskii
jg10532	ML019147a	98.71	155	2	0	1	155	1	155	1.60E-107	335	sp|P23508|CRCM_HUMAN	sp|Q1RJX4|ODPA_RICBR	30.952	42	29	0	21	62	40	81	2.8	31.6	Pyruvate dehydrogenase E1 component subunit alpha	Rickettsia bellii (strain RML369-C)	336407	XP_022784959.1	35.294	153	83	6	9	155	177	319	1.92E-15	79.3	uncharacterized protein LOC111325421	Stylophora pistillata
jg10533	ML019146a	97.947	487	9	1	1	486	1	487	0	990	NA	sp|Q96K80|ZC3HA_HUMAN	33.929	56	20	2	272	313	44	96	0.16	38.1	Zinc finger CCCH domain-containing protein 10	Homo sapiens	9606	XP_013078863.1	32.609	92	53	4	207	293	102	189	0.53	40	PREDICTED: uncharacterized protein LOC106064787	Biomphalaria glabrata
jg10534	ML019149a	96.963	461	12	1	1	459	1	461	0	906	NA	sp|Q5B5B0|PAN1_EMENI	27.928	111	70	4	83	191	648	750	4.7	33.5	Actin cytoskeleton-regulatory complex protein pan1	Emericella nidulans (strain FGSC A4 / ATCC 38163 / CBS 112.46 / NRRL 194 / M139)	227321	NA	NA	NA	NA	NA	NA	NA	NA	NA	NA	NA	NA	NA
jg10535	ML28071a	78.723	94	10	1	13	96	1	94	3.21E-48	149	NA	sp|Q32KR6|FDFT_BOVIN	28.07	57	38	2	31	84	65	121	7.5	28.9	Squalene synthase	Bos taurus	9913	XP_015514014.1	33.333	60	40	0	4	63	292	351	2.4	33.5	PREDICTED: vacuolar protein sorting-associated protein 33B	Neodiprion lecontei
jg10536	ML00613a	20.408	147	95	5	83	225	480	608	0.000135	42.7	NA	sp|Q8IXT5|RB12B_HUMAN	32.27	282	158	10	46	309	586	852	1.31E-10	66.2	RNA-binding protein 12B	Homo sapiens	9606	XP_037793952.1	38.095	273	93	8	5	277	50	246	3.01E-12	72.4	coiled-coil domain-containing protein 8-like	Penaeus monodon
jg10537	ML00613a	20.879	182	127	5	9	180	423	597	1.62E-10	58.5	NA	sp|Q8IXT5|RB12B_HUMAN	38.095	189	102	5	3	181	581	764	7.60E-16	78.6	RNA-binding protein 12B	Homo sapiens	9606	XP_033745609.1	37.278	169	90	5	24	179	17	182	3.42E-14	75.5	titin homolog	Pecten maximus
jg10538	ML00613a	23.577	123	81	5	119	229	489	610	1.35E-08	53.9	NA	sp|Q8IXT5|RB12B_HUMAN	36.638	232	129	5	10	236	589	807	3.07E-20	92.4	RNA-binding protein 12B	Homo sapiens	9606	XP_033745609.1	33.19	232	129	7	10	232	33	247	2.40E-17	85.1	titin homolog	Pecten maximus
jg10539	ML00613a	20.93	215	146	10	32	224	393	605	1.30E-07	51.2	NA	sp|Q8IXT5|RB12B_HUMAN	35.652	230	130	5	5	225	584	804	2.77E-18	87	RNA-binding protein 12B	Homo sapiens	9606	XP_033745609.1	32.599	227	129	6	10	224	33	247	1.46E-16	83.2	titin homolog	Pecten maximus
jg1054	ML116411a	43.59	117	46	4	38	153	1	98	7.86E-22	84.7	sp|P36969|GPX4_HUMAN	sp|P06610|BTUE_ECOLI	49.438	178	83	3	5	177	6	181	2.44E-53	171	Thioredoxin/glutathione peroxidase BtuE	Escherichia coli (strain K12)	83333	XP_019759380.1	53.757	173	79	1	6	177	7	179	2.82E-61	193	PREDICTED: uncharacterized protein LOC109537209	Dendroctonus ponderosae
jg10540	ML08108a	20.833	96	71	2	8	102	220	311	1.9	26.9	sp|O60242|AGRB3_HUMAN	sp|Q50329|ATPA_MYCPN	28.049	82	53	2	30	110	391	467	4.8	30	ATP synthase subunit alpha	Mycoplasma pneumoniae (strain ATCC 29342 / M129)	272634	XP_031329661.1	33.333	60	31	3	1	51	24	83	1.3	35	vesicular inhibitory amino acid transporter	Photinus pyralis
jg10541	ML06861a	99.684	316	1	0	424	739	7	322	0	657	NA	sp|Q9I2Q2|METH_PSEAE	28.986	69	37	3	229	290	1094	1157	0.75	37	Methionine synthase	Pseudomonas aeruginosa (strain ATCC 15692 / DSM 22644 / CIP 104116 / JCM 14847 / LMG 12228 / 1C / PRS 101 / PAO1)	208964	XP_008554272.1	25.044	563	380	15	2	549	170	705	2.09E-46	184	PREDICTED: uncharacterized protein LOC103576028	Microplitis demolitor
jg10542	ML231810a	36.111	72	35	3	51	122	384	444	0.007	36.2	sp|Q9UGM3|DMBT1_HUMAN	sp|Q9UKF5|ADA29_HUMAN	28.916	83	52	3	68	148	740	817	0.002	41.6	Disintegrin and metalloproteinase domain-containing protein 29	Homo sapiens	9606	XP_021199455.1	33.028	109	67	3	91	193	154	262	0.25	38.9	uncharacterized protein LOC110383055	Helicoverpa armigera
jg10543	ML04641a	31.481	54	20	2	33	69	529	582	0.32	31.2	NA	sp|Q9Z5I9|IF2_MYCLE	30.667	75	31	2	17	91	118	171	0.26	35.8	Translation initiation factor IF-2	Mycobacterium leprae (strain TN)	272631	XP_018017577.1	33.333	84	48	2	16	97	660	737	0.018	43.1	PREDICTED: uncharacterized protein LOC108674175 isoform X3	Hyalella azteca
jg10544	ML26792a	31.429	70	42	2	149	216	513	578	0.18	33.5	NA	sp|A1DP58|UTP10_NEOFI	26.027	146	86	4	73	203	1111	1249	4	33.9	U3 small nucleolar RNA-associated protein 10	Neosartorya fischeri (strain ATCC 1020 / DSM 3700 / CBS 544.65 / FGSC A1164 / JCM 1740 / NRRL 181 / WB 181)	331117	XP_012262776.1	27.826	115	79	2	144	254	1167	1281	1.8	38.5	major antigen-like isoform X1	Athalia rosae
jg10545	ML083024a	26.531	49	36	0	26	74	738	786	2.4	26.2	sp|A7KAX9|RHG32_HUMAN	sp|Q1RHL9|EFTU_RICBR	48.387	31	13	1	9	36	226	256	2.7	30	Elongation factor Tu	Rickettsia bellii (strain RML369-C)	336407	XP_019851102.1	35.294	51	31	2	42	91	3076	3125	3.4	33.1	PREDICTED: uncharacterized protein LOC109581441	Amphimedon queenslandica
jg10546	ML03136a	75.263	380	93	1	1	380	599	977	0	613	NA	sp|Q9HJ68|RADA_THEAC	34.146	41	27	0	274	314	245	285	1.5	34.3	DNA repair and recombination protein RadA	Thermoplasma acidophilum (strain ATCC 25905 / DSM 1728 / JCM 9062 / NBRC 15155 / AMRC-C165)	273075	XP_041483869.1	28.571	336	212	11	8	332	432	750	4.48E-26	117	uncharacterized protein LOC121430620	Lytechinus variegatus
jg10547	ML12368a	55.422	83	34	1	243	325	27	106	7.17E-22	90.1	NA	sp|Q6ZWJ8|KCP_HUMAN	24.787	823	372	47	28	623	138	940	3.80E-30	130	Kielin/chordin-like protein	Homo sapiens	9606	XP_036364651.1	47.531	648	306	14	3	622	2	643	0	542	kielin/chordin-like protein isoform X1	Octopus sinensis
jg10548	ML12366a	70.629	143	4	1	1	105	108	250	2.45E-64	194	NA	sp|C5FW30|SPCA_ARTOC	37.5	40	24	1	61	100	286	324	1.5	31.2	Carboxypeptidase S1 homolog A	Arthroderma otae (strain ATCC MYA-4605 / CBS 113480)	554155	XP_033731479.1	41.818	55	32	0	1	55	616	670	0.000579	44.3	uncharacterized protein LOC117321118	Pecten maximus
jg10549	ML00613a	24.8	125	85	2	158	280	493	610	3.79E-11	63.2	NA	sp|Q8IXT5|RB12B_HUMAN	31.959	291	170	7	16	293	586	861	4.98E-17	85.1	RNA-binding protein 12B	Homo sapiens	9606	XP_018018571.1	30.565	301	184	9	1	286	81	371	5.96E-16	84.3	PREDICTED: acidic phosphoprotein-like	Hyalella azteca
jg1055	ML028019a	25	120	77	5	16	133	40	148	0.001	38.1	NA	sp|Q07505|DLHH_YEAST	37.917	240	135	8	1	228	18	255	7.88E-44	151	Putative carboxymethylenebutenolidase	Saccharomyces cerevisiae (strain ATCC 204508 / S288c)	559292	XP_023294831.1	22.843	197	124	7	37	228	120	293	8.29E-05	49.7	uncharacterized protein LOC111677858	Lucilia cuprina
jg10550	ML00613a	23.158	95	63	2	43	137	523	607	4.63E-07	48.9	NA	sp|Q8IXT5|RB12B_HUMAN	35.533	197	105	6	15	204	586	767	8.79E-12	67	RNA-binding protein 12B	Homo sapiens	9606	XP_037793952.1	45.685	197	87	6	5	198	67	246	4.16E-12	69.7	coiled-coil domain-containing protein 8-like	Penaeus monodon
jg10551	ML00476a	99.138	116	1	0	1	116	1	116	3.85E-80	237	NA	sp|Q5A061|YME2_CANAL	28.571	56	38	1	52	107	498	551	0.83	32.7	Mitochondrial escape protein 2	Candida albicans (strain SC5314 / ATCC MYA-2876)	237561	XP_032590717.1	30.097	103	67	3	36	135	135	235	3.7	33.9	uncharacterized protein LOC116805047	Drosophila grimshawi
jg10552	ML35603a	78.571	182	36	1	33	211	966	1147	2.29E-96	303	NA	sp|Q8UHA7|RNH_AGRFC	40.323	62	34	1	18	79	81	139	1.38E-05	47	Ribonuclease H	Agrobacterium fabrum (strain C58 / ATCC 33970)	176299	XP_028171407.1	36.453	203	129	0	1	203	93	295	1.18E-39	144	uncharacterized protein LOC114360810	Ostrinia furnacalis
jg10553	ML00774a	56.79	81	35	0	278	358	59	139	2.28E-12	65.1	NA	sp|Q5XGC9|SRFB1_XENTR	37.374	198	118	1	174	365	188	385	2.37E-24	109	Serum response factor-binding protein 1	Xenopus tropicalis	8364	XP_021351457.1	53.632	468	211	1	6	467	186	653	1.45E-115	361	uncharacterized protein LOC110449138, partial	Mizuhopecten yessoensis
jg10554	ML00774a	51.648	91	44	0	437	527	44	134	4.32E-13	68.6	NA	sp|Q5XGC9|SRFB1_XENTR	35.644	202	124	4	857	1057	189	385	4.06E-20	99	Serum response factor-binding protein 1	Xenopus tropicalis	8364	XP_021351457.1	54.978	693	303	2	376	1059	11	703	0	556	uncharacterized protein LOC110449138, partial	Mizuhopecten yessoensis
jg10555	ML086416a	96.242	612	16	1	687	1291	1	612	0	1213	NA	sp|Q4UMH6|Y381_RICFE	34.048	373	235	4	3	374	796	1158	1.41E-59	228	Putative ankyrin repeat protein RF_0381	Rickettsia felis (strain ATCC VR-1525 / URRWXCal2)	315456	XP_041466129.1	43.564	404	211	3	9	405	190	583	2.45E-92	320	ankyrin repeat domain-containing protein 50-like	Lytechinus variegatus
jg10556	ML14858a	56.122	98	39	2	2	96	398	494	1.37E-29	113	NA	sp|Q20498|RRC1_CAEEL	31.148	61	41	1	3	63	438	497	0.72	33.9	GTPase-activating protein rrc-1	Caenorhabditis elegans	6239	XP_031838965.1	37.5	56	32	2	62	117	2	54	2.6	35.8	zinc finger MYND domain-containing protein 10 isoform X2	Nomia melanderi
jg10557	ML08324a	43.478	414	178	10	1	412	3	362	9.88E-98	297	NA	sp|Q5ZJY3|GARL3_CHICK	30.645	62	36	1	214	275	279	333	2.4	34.7	GTPase-activating Rap/Ran-GAP domain-like protein 3	Gallus gallus	9031	XP_014672921.1	31.325	83	40	3	232	314	619	684	0.071	43.1	PREDICTED: zinc finger CCCH domain-containing protein 3-like	Priapulus caudatus
jg10559	ML26792a	31.429	70	42	2	171	238	513	578	0.24	33.1	NA	sp|A1DP58|UTP10_NEOFI	22.667	225	138	6	28	225	1034	1249	3.9	33.9	U3 small nucleolar RNA-associated protein 10	Neosartorya fischeri (strain ATCC 1020 / DSM 3700 / CBS 544.65 / FGSC A1164 / JCM 1740 / NRRL 181 / WB 181)	331117	XP_014277353.1	31.148	122	69	5	160	275	266	378	2.4	38.1	inter-alpha-trypsin inhibitor heavy chain H4-like	Halyomorpha halys
jg1056	ML017928a	39.394	33	20	0	71	103	326	358	2.2	28.1	sp|Q9BZH6|WDR11_HUMAN	sp|P0A1S6|YAEQ_SALTY	45.752	153	77	2	1	152	17	164	6.89E-42	141	Uncharacterized protein YaeQ	Salmonella typhimurium (strain LT2 / SGSC1412 / ATCC 700720)	99287	XP_018010991.1	48.701	154	74	3	1	151	17	168	5.77E-46	154	PREDICTED: uncharacterized protein YaeQ-like	Hyalella azteca
jg10560	ML04641a	31.481	54	20	2	33	69	529	582	0.32	31.2	NA	sp|Q9Z5I9|IF2_MYCLE	30.667	75	31	2	17	91	118	171	0.26	35.8	Translation initiation factor IF-2	Mycobacterium leprae (strain TN)	272631	XP_018017577.1	33.333	84	48	2	16	97	660	737	0.018	43.1	PREDICTED: uncharacterized protein LOC108674175 isoform X3	Hyalella azteca
jg10561	ML231810a	36.111	72	35	3	51	122	384	444	0.007	36.2	sp|Q9UGM3|DMBT1_HUMAN	sp|Q9UKF5|ADA29_HUMAN	28.916	83	52	3	68	148	740	817	0.002	41.6	Disintegrin and metalloproteinase domain-containing protein 29	Homo sapiens	9606	XP_021199455.1	33.028	109	67	3	91	193	154	262	0.25	38.9	uncharacterized protein LOC110383055	Helicoverpa armigera
jg10562	ML06861a	99.684	316	1	0	424	739	7	322	0	657	NA	sp|Q9I2Q2|METH_PSEAE	28.986	69	37	3	229	290	1094	1157	0.75	37	Methionine synthase	Pseudomonas aeruginosa (strain ATCC 15692 / DSM 22644 / CIP 104116 / JCM 14847 / LMG 12228 / 1C / PRS 101 / PAO1)	208964	XP_008554272.1	25.044	563	380	15	2	549	170	705	2.09E-46	184	PREDICTED: uncharacterized protein LOC103576028	Microplitis demolitor
jg10563	ML012316a	99.658	292	1	0	6	297	677	968	0	602	sp|Q12768|WASC5_HUMAN	sp|Q5R5P0|WASC5_PONAB	45.035	282	149	3	6	283	793	1072	1.14E-71	243	WASH complex subunit 5	Pongo abelii	9601	XP_025109144.1	44.257	296	160	3	7	298	801	1095	9.78E-73	249	LOW QUALITY PROTEIN: WASH complex subunit 5-like	Pomacea canaliculata
jg10564	ML12368a	55.422	83	34	1	408	490	27	106	4.93E-22	90.5	NA	sp|Q6ZWJ8|KCP_HUMAN	24.444	765	339	43	28	573	138	882	3.40E-24	111	Kielin/chordin-like protein	Homo sapiens	9606	XP_036364653.1	47.603	605	279	13	3	572	2	603	2.70E-173	510	kielin/chordin-like protein isoform X3	Octopus sinensis
jg10565	ML12366a	95.105	143	7	0	1	143	108	250	2.84E-100	287	NA	sp|Q9SM27|MY104_ARATH	29.545	88	52	3	54	133	288	373	0.5	33.5	Transcription factor MYB104	Arabidopsis thaliana	3702	XP_033731479.1	31.858	113	75	1	1	113	616	726	8.60E-09	59.7	uncharacterized protein LOC117321118	Pecten maximus
jg10566	ML00774a	59.259	81	33	0	635	715	59	139	1.54E-13	70.5	NA	sp|P07898|PGCA_CHICK	27.624	362	262	0	589	950	1362	1723	5.06E-19	98.6	Aggrecan core protein	Gallus gallus	9031	XP_021351457.1	53.731	737	300	6	349	1085	11	706	0	570	uncharacterized protein LOC110449138, partial	Mizuhopecten yessoensis
jg10567	ML086416a	99.02	612	6	0	563	1174	1	612	0	1256	NA	sp|Q4UMH6|Y381_RICFE	36.655	281	172	4	9	288	831	1106	1.27E-47	189	Putative ankyrin repeat protein RF_0381	Rickettsia felis (strain ATCC VR-1525 / URRWXCal2)	315456	XP_041466127.1	48.729	236	119	2	49	283	61	295	1.16E-65	237	ankyrin repeat domain-containing protein 50-like	Lytechinus variegatus
jg10567	ML086417a	83.505	194	32	0	1	194	1	194	1.38E-109	323	NA	sp|Q4UMH6|Y381_RICFE	36.162	271	167	4	9	278	831	1096	2.54E-46	170	Putative ankyrin repeat protein RF_0381	Rickettsia felis (strain ATCC VR-1525 / URRWXCal2)	315456	XP_028395311.1	50.638	235	112	3	49	282	9	240	3.94E-71	232	uncharacterized protein LOC114519385	Dendronephthya gigantea
jg10568	ML012317a	98.148	54	0	1	38	91	84	136	4.11E-31	105	NA	NA	NA	NA	NA	NA	NA	NA	NA	NA	NA	NA	NA	NA	NA	XP_011427933.2	41.935	31	18	0	2	32	1115	1145	5.8	32.3	lysine-specific demethylase 2A	Crassostrea gigas
jg10569	ML012316a	99.793	966	2	0	90	1055	3	968	0	1997	sp|Q12768|WASC5_HUMAN	sp|Q12768|WASC5_HUMAN	56.197	1057	448	8	41	1085	63	1116	0	1189	WASH complex subunit 5	Homo sapiens	9606	XP_032238304.1	60.756	688	262	5	22	703	44	729	0	869	WASH complex subunit 5, partial	Nematostella vectensis
jg1057	ML030215a	25	172	97	8	160	307	109	272	0.21	33.5	sp|Q9ULZ9|MMP17_HUMAN	sp|P22525|YCBB_ECOLI	37.456	283	173	4	220	500	317	597	1.44E-59	210	Probable L,D-transpeptidase YcbB	Escherichia coli (strain K12)	83333	XP_023306718.1	34.301	379	226	7	152	511	175	549	2.58E-60	214	uncharacterized protein LOC111688437	Lucilia cuprina
jg10570	ML435818a	26.852	108	45	4	54	127	203	310	0.006	34.7	NA	sp|B1VDN7|METK_CORU7	28.125	96	61	4	33	120	183	278	2	31.2	S-adenosylmethionine synthase	Corynebacterium urealyticum (strain ATCC 43042 / DSM 7109)	504474	XP_022703640.1	23.656	93	62	1	3	95	58	141	0.36	37	protein spaetzle 3-like	Varroa jacobsoni
jg10571	ML040511a	31.707	41	23	1	8	43	668	708	3	25.8	NA	sp|Q7ZVM1|WASC5_DANRE	57.692	78	33	0	1	78	1	78	1.48E-23	95.9	WASH complex subunit 5	Danio rerio	7955	XP_006817605.1	61.538	78	30	0	1	78	1	78	1.20E-25	105	PREDICTED: WASH complex subunit strumpellin-like	Saccoglossus kowalevskii
jg10572	ML012314a	97.746	355	4	1	1	351	153	507	0	713	NA	sp|P53040|TAF6_YEAST	30.233	86	50	3	3	83	238	318	0.031	40	Transcription initiation factor TFIID subunit 6	Saccharomyces cerevisiae (strain ATCC 204508 / S288c)	559292	XP_014240402.1	25.424	177	127	3	13	184	229	405	4.37E-05	52.8	transcription initiation factor TFIID subunit 6 isoform X2	Cimex lectularius
jg10573	ML005023a	45.253	316	162	5	2	312	4	313	8.20E-87	262	sp|Q7Z5J1|DHI1L_HUMAN	sp|Q6PUF3|DHI1L_DANRE	30.033	303	166	7	14	312	7	267	7.17E-30	117	Hydroxysteroid 11-beta-dehydrogenase 1-like protein	Danio rerio	7955	XP_006820988.1	27.778	270	152	4	39	304	31	261	4.25E-24	105	PREDICTED: hydroxysteroid 11-beta-dehydrogenase 1-like protein-like	Saccoglossus kowalevskii
jg10574	ML012315a	99.091	330	3	0	1	330	1	330	0	664	NA	sp|Q6PUF3|DHI1L_DANRE	27.076	277	155	4	54	324	24	259	4.18E-20	92	Hydroxysteroid 11-beta-dehydrogenase 1-like protein	Danio rerio	7955	XP_002739497.2	28.832	274	151	6	61	329	31	265	1.89E-22	101	PREDICTED: hydroxysteroid 11-beta-dehydrogenase 1-like protein-like	Saccoglossus kowalevskii
jg10575	ML012314a	98.675	151	2	0	1	151	1	151	2.49E-103	304	NA	sp|Q1WRY8|GUAA_LACS1	28.07	57	39	1	86	142	117	171	1.3	32.3	GMP synthase [glutamine-hydrolyzing]	Lactobacillus salivarius (strain UCC118)	362948	XP_017880088.1	28.09	89	46	3	16	104	400	470	5.3	34.3	protein phosphatase 1 regulatory subunit 37	Ceratina calcarata
jg10576	ML012312a	99.573	234	1	0	1	234	1	234	6.08E-169	476	NA	sp|Q1L8F9|CL066_DANRE	23.967	484	295	18	38	513	20	438	9.72E-20	95.1	KICSTOR complex protein C12orf66 homolog	Danio rerio	7955	XP_002166095.1	25.326	383	228	13	146	514	90	428	5.12E-17	90.5	PREDICTED: UPF0536 protein C12orf66 homolog	Hydra vulgaris
jg10577	ML012311a	99.444	180	1	0	153	332	1	180	1.12E-125	365	NA	sp|Q15542|TAF5_HUMAN	37.786	262	138	8	204	455	453	699	3.64E-40	159	Transcription initiation factor TFIID subunit 5	Homo sapiens	9606	XP_002428096.1	30.607	428	261	9	68	460	73	499	8.63E-44	170	WD-repeat protein, putative	Pediculus humanus corporis
jg10578	ML012310a	99.666	599	2	0	1	599	1	599	0	1219	NA	sp|Q8EQ45|EX7S_OCEIH	39.744	78	39	4	249	318	1	78	0.11	35.8	Exodeoxyribonuclease 7 small subunit	Oceanobacillus iheyensis (strain DSM 14371 / CIP 107618 / JCM 11309 / KCTC 3954 / HTE831)	221109	XP_020909702.1	22.172	221	146	5	25	229	11	221	6.83E-06	57	uncharacterized protein LOC110247582 isoform X2	Exaiptasia diaphana
jg10579	ML01239a	99.118	340	3	0	1	340	1	340	0	700	NA	sp|Q8NET6|CHSTD_HUMAN	21.831	284	190	9	69	327	57	333	1.91E-09	61.6	Carbohydrate sulfotransferase 13	Homo sapiens	9606	XP_033105740.1	26.471	306	186	11	56	330	53	350	3.07E-18	91.3	carbohydrate sulfotransferase 10-like	Anneissia japonica
jg1058	ML034617a	35.938	64	41	0	188	251	82	145	2.08E-05	46.2	sp|Q96CM3|RUSD4_HUMAN	sp|A6VWM5|RLMM_MARMS	93.569	311	20	0	244	554	40	350	0	619	Ribosomal RNA large subunit methyltransferase M	Marinomonas sp. (strain MWYL1)	400668	XP_016946872.1	40.881	159	92	2	5	163	2	158	7.69E-30	122	PREDICTED: uncharacterized protein YdaM-like, partial	Drosophila biarmipes
jg10580	ML01238a	97.49	478	10	1	1	476	1	478	0	962	NA	sp|Q91048|PTK7_CHICK	35.135	37	24	0	388	424	60	96	3.2	34.3	Inactive tyrosine-protein kinase 7	Gallus gallus	9031	XP_012558624.1	26.087	138	81	4	284	405	511	643	0.53	40.4	PREDICTED: ankycorbin-like	Hydra vulgaris
jg10581	ML01237a	98.456	1166	15	1	58	1220	155	1320	0	2367	sp|Q9UHC1|MLH3_HUMAN	sp|Q9UHC1|MLH3_HUMAN	30.686	277	161	9	941	1188	1132	1406	6.47E-30	133	DNA mismatch repair protein Mlh3	Homo sapiens	9606	XP_030854543.1	38.281	256	130	8	981	1211	1377	1629	1.68E-39	168	DNA mismatch repair protein Mlh3	Strongylocentrotus purpuratus
jg10582	ML01237a	66.204	216	14	3	1	216	1	157	7.22E-74	243	sp|Q9UHC1|MLH3_HUMAN	sp|Q53H96|P5CR3_HUMAN	40.164	244	145	1	1	244	19	261	1.73E-54	179	Pyrroline-5-carboxylate reductase 3	Homo sapiens	9606	XP_009066161.1	42.46	252	144	1	1	252	10	260	2.46E-64	207	hypothetical protein LOTGIDRAFT_169622	Lottia gigantea
jg10583	ML01236a	99.701	335	1	0	1	335	1	335	0	696	NA	sp|Q6PA72|LST8_XENLA	31.25	320	189	10	20	321	14	320	6.10E-35	132	Target of rapamycin complex subunit lst8	Xenopus laevis	8355	XP_002736782.1	34.062	320	180	11	20	323	15	319	1.18E-42	156	PREDICTED: target of rapamycin complex subunit lst8-like isoform X1	Saccoglossus kowalevskii
jg10584	ML01234a	99.645	845	3	0	203	1047	62	906	0	1730	NA	sp|Q64096|MCF2L_MOUSE	22.283	184	131	3	740	914	635	815	5.70E-06	54.3	Guanine nucleotide exchange factor DBS	Mus musculus	10090	XP_020892964.1	23.951	405	251	14	594	956	637	1026	2.33E-12	79.3	puratrophin-1 isoform X2	Exaiptasia diaphana
jg10585	ML01233a	98.588	425	6	0	1	425	1	425	0	852	NA	sp|Q8K3B1|FBSP1_MOUSE	48.649	37	19	0	4	40	39	75	0.029	40	F-box/SPRY domain-containing protein 1	Mus musculus	10090	XP_009162619.1	51.02	49	23	1	1	49	1	48	0.000731	49.3	hypothetical protein T265_00551	Opisthorchis viverrini
jg10586	ML01232a	99.522	209	1	0	8	216	24	232	1.04E-152	422	sp|O96011|PX11B_HUMAN	sp|Q148K5|PX11B_BOVIN	29.487	234	136	2	5	209	16	249	5.42E-25	101	Peroxisomal membrane protein 11B	Bos taurus	9913	XP_005094067.1	38.117	223	118	4	5	211	23	241	4.72E-43	151	peroxisomal membrane protein 11B	Aplysia californica
jg10587	ML218952a	98.367	245	4	0	45	289	109	353	2.18E-177	493	NA	sp|Q9P8W0|LIP5_CANAL	22.778	180	123	5	31	197	271	447	0.015	40.4	Lipase 5	Candida albicans (strain SC5314 / ATCC MYA-2876)	237561	XP_041467357.1	26.543	162	98	6	93	240	15	169	0.000691	48.1	uncharacterized protein LOC121417690	Lytechinus variegatus
jg10588	ML218953a	93.548	279	1	1	1	279	178	439	0	526	NA	sp|B8H9D7|RUVA_PSECP	38.298	47	26	1	241	287	41	84	5.1	32	Holliday junction ATP-dependent DNA helicase RuvA	Pseudarthrobacter chlorophenolicus (strain ATCC 700700 / DSM 12829 / CIP 107037 / JCM 12360 / KCTC 9906 / NCIMB 13794 / A6)	452863	XP_021376032.1	27.572	243	156	6	55	284	11	246	1.06E-15	81.6	uncharacterized protein LOC110464894	Mizuhopecten yessoensis
jg10589	ML032315a	44.41	322	175	2	24	341	15	336	5.98E-92	280	NA	sp|P43140|ADA1A_RAT	22.905	358	226	11	39	362	35	376	2.62E-09	62.4	Alpha-1A adrenergic receptor	Rattus norvegicus	10116	XP_006820690.1	30.612	147	91	4	28	169	25	165	1.16E-08	64.3	PREDICTED: 5-hydroxytryptamine receptor 1A-alpha-like	Saccoglossus kowalevskii
jg1059	ML038831a	26.549	226	136	9	31	248	746	949	1.22E-09	58.2	sp|Q9BZC7|ABCA2_HUMAN	sp|A2RKA7|NUPA_LACLM	36.481	233	145	2	40	270	275	506	5.57E-42	154	Nucleoside import ATP-binding protein NupA	Lactococcus lactis subsp. cremoris (strain MG1363)	416870	XP_018007138.1	51.22	246	120	0	22	267	259	504	2.19E-79	255	PREDICTED: uncharacterized ABC transporter ATP-binding protein YufO-like	Hyalella azteca
jg10590	ML01231a	98.616	289	1	1	1	286	1	289	0	577	NA	sp|Q8N567|ZCHC9_HUMAN	41.954	174	82	5	123	286	107	271	2.51E-34	128	Zinc finger CCHC domain-containing protein 9	Homo sapiens	9606	XP_006814021.1	37.025	316	159	13	1	286	1	306	2.80E-40	148	PREDICTED: zinc finger CCHC domain-containing protein 9-like	Saccoglossus kowalevskii
jg10591	ML11852a	41.304	46	24	1	14	59	12	54	2.20E-05	42	sp|Q8NEE6|DRC6_HUMAN	sp|Q9D581|EFC10_MOUSE	29.286	140	81	3	4	135	3	132	7.56E-16	72	EF-hand calcium-binding domain-containing protein 10	Mus musculus	10090	XP_020603105.1	50.394	127	63	0	9	135	4	130	5.06E-41	139	EF-hand calcium-binding domain-containing protein 10-like	Orbicella faveolata
jg10591	ML11852a	41.304	46	24	1	14	59	12	54	3.90E-05	42	sp|Q8NEE6|DRC6_HUMAN	sp|A6NFE3|EFC10_HUMAN	34.211	114	70	2	13	124	10	120	1.04E-14	69.7	EF-hand calcium-binding domain-containing protein 10	Homo sapiens	9606	XP_029206774.1	50	116	58	0	9	124	4	119	2.03E-35	125	EF-hand calcium-binding domain-containing protein 10-like	Acropora millepora
jg10592	ML23957a	40.645	155	85	2	1	149	10	163	1.71E-41	142	sp|P04180|LCAT_HUMAN	sp|Q9FZI8|LCAT1_ARATH	34.81	158	90	4	5	149	11	168	2.30E-17	80.9	Lecithin-cholesterol acyltransferase-like 1	Arabidopsis thaliana	3702	XP_031572943.1	39.552	134	79	2	17	149	32	164	1.13E-26	109	group XV phospholipase A2-like	Actinia tenebrosa
jg10593	ML07696a	98.442	321	2	1	244	564	339	656	0	669	NA	sp|B3SRQ2|MYD88_SALSA	33.673	98	59	2	464	560	6	98	1.42E-07	56.6	Myeloid differentiation primary response protein MyD88	Salmo salar	8030	XP_033760618.1	38.321	274	107	10	2	228	125	383	1.12E-15	86.3	uncharacterized protein LOC117342546	Pecten maximus
jg10594	ML030918a	30.556	72	46	2	25	95	24	92	1.34E-05	41.6	sp|P57768|SNX16_HUMAN	sp|Q4FZZ1|PXK_RAT	46.512	86	45	1	10	95	13	97	8.25E-20	86.3	PX domain-containing protein kinase-like protein	Rattus norvegicus	10116	XP_013382247.1	49.425	87	43	1	9	95	8	93	3.70E-21	93.2	PX domain-containing protein kinase-like protein isoform X2	Lingula anatina
jg10595	ML07695a	90.61	426	39	1	2	426	21	446	0	785	NA	sp|Q63564|SV2B_RAT	27.184	206	124	5	33	213	101	305	1.86E-10	66.6	Synaptic vesicle glycoprotein 2B	Rattus norvegicus	10116	XP_023236763.1	26.923	182	115	4	52	219	83	260	1.33E-08	62.8	synaptic vesicle glycoprotein 2C-like	Centruroides sculpturatus
jg10595	ML07695a	97.531	81	2	0	1	81	366	446	4.85E-52	167	NA	sp|Q9Z351|KCNQ2_MOUSE	52.174	23	11	0	58	80	95	117	1.7	30	Potassium voltage-gated channel subfamily KQT member 2	Mus musculus	10090	XP_022160119.1	25.926	81	58	1	4	82	593	673	0.17	36.2	hapless 2-like	Myzus persicae
jg10596	ML07695a	97.982	446	8	1	1	445	1	446	0	883	NA	sp|Q63564|SV2B_RAT	27.67	206	123	5	52	232	101	305	5.24E-11	68.6	Synaptic vesicle glycoprotein 2B	Rattus norvegicus	10116	XP_023220840.1	23.293	249	154	7	21	234	23	269	8.65E-09	65.1	synaptic vesicle glycoprotein 2C-like isoform X2	Centruroides sculpturatus
jg10597	ML37451a	24.242	66	39	1	157	211	2	67	1.7	28.5	NA	sp|Q8R1P4|ATG10_MOUSE	26.415	53	35	1	113	165	55	103	3	32.7	Ubiquitin-like-conjugating enzyme ATG10	Mus musculus	10090	NA	NA	NA	NA	NA	NA	NA	NA	NA	NA	NA	NA	NA
jg10598	ML09107a	98.077	52	1	0	38	89	1	52	3.31E-31	114	sp|Q7Z7A4|PXK_HUMAN	sp|Q8BX57|PXK_MOUSE	45.238	84	46	0	6	89	99	182	2.06E-20	90.1	PX domain-containing protein kinase-like protein	Mus musculus	10090	XP_013382239.1	45.238	84	46	0	5	88	94	177	2.28E-19	90.5	PX domain-containing protein kinase-like protein isoform X1	Lingula anatina
jg10599	ML09108a	96.645	626	21	0	1	626	1	626	0	1266	NA	sp|Q9NFH9|HCYB_APHSP	33.444	601	345	17	49	619	48	623	9.40E-96	310	Hemocyanin B chain	Aphonopelma sp.	29932	XP_022111514.1	34.51	623	344	13	48	611	61	678	9.13E-103	333	hemocyanin AA6 chain-like	Acanthaster planci
jg106	ML13564a	45.455	33	18	0	112	144	1144	1176	0.26	30.4	NA	sp|A2BGG1|MTMRC_DANRE	32.258	62	40	1	21	80	525	586	1.1	32.7	Myotubularin-related protein 12	Danio rerio	7955	XP_022337769.1	33.735	83	34	5	6	81	411	479	0.61	37	neural cell adhesion molecule L1-like isoform X3	Crassostrea virginica
jg1060	ML29271a	27.679	112	67	6	141	245	129	233	0.24	32	NA	sp|D4GPW1|TSGCD_HALVD	35.593	295	160	5	3	268	35	328	7.43E-37	136	Putative glucose ABC transporter permease protein TsgC13	Haloferax volcanii (strain ATCC 29605 / DSM 3757 / JCM 8879 / NBRC 14742 / NCIMB 2012 / VKM B-1768 / DS2)	309800	XP_018007161.1	46.296	270	138	1	3	265	35	304	3.61E-71	227	PREDICTED: uncharacterized ABC transporter permease protein YufQ-like	Hyalella azteca
jg10600	ML02641a	97.321	112	3	0	1	112	41	152	4.30E-79	231	NA	sp|Q99P84|PLCE1_RAT	25.217	115	68	4	5	107	1215	1323	0.27	34.3	1-phosphatidylinositol 4,5-bisphosphate phosphodiesterase epsilon-1	Rattus norvegicus	10116	XP_029654199.1	33.962	106	59	1	1	106	81	175	4.09E-13	68.9	uncharacterized protein LOC115227543	Octopus sinensis
jg10601	ML28022a	99.02	102	1	0	1	102	41	142	1.28E-73	213	NA	sp|Q47BA6|DSBB_DECAR	32.203	59	35	3	33	89	58	113	0.1	33.9	Disulfide bond formation protein B	Dechloromonas aromatica (strain RCB)	159087	XP_014784343.1	33.333	75	44	2	18	89	39	110	0.007	40	PREDICTED: uncharacterized protein LOC106879348	Octopus bimaculoides
jg10602	ML09109a	99.408	507	2	1	1	506	1	507	0	1019	sp|P43268|ETV4_HUMAN	sp|Q9CXC9|ETV5_MOUSE	45.946	111	54	1	351	455	368	478	2.00E-25	112	ETS translocation variant 5	Mus musculus	10090	XP_017487495.1	57.143	84	36	0	347	430	88	171	9.86E-26	110	PREDICTED: protein C-ets-2-like	Rhagoletis zephyria
jg10603	ML09107a	97.297	333	9	0	7	339	47	379	0	669	sp|Q7Z7A4|PXK_HUMAN	sp|Q4FZZ1|PXK_RAT	38.312	308	184	2	6	311	176	479	1.37E-61	211	PX domain-containing protein kinase-like protein	Rattus norvegicus	10116	XP_030827989.1	39.474	304	177	3	14	314	184	483	9.59E-64	218	PX domain-containing protein kinase-like protein isoform X3	Strongylocentrotus purpuratus
jg10604	ML091011a	79.751	563	38	6	1	563	1	487	0	884	sp|Q15477|SKIV2_HUMAN	sp|Q15477|SKIV2_HUMAN	41.418	1171	630	17	49	1179	92	1246	0	816	Helicase SKI2W	Homo sapiens	9606	XP_037294202.1	50.083	605	282	7	221	813	183	779	0	586	LOW QUALITY PROTEIN: helicase SKI2W	Manduca sexta
jg10605	ML038025a	31.092	119	72	3	221	334	192	305	4.82E-09	56.2	sp|Q9BRP1|PDD2L_HUMAN	sp|Q2YDC9|PDCD2_BOVIN	39.489	352	187	15	2	345	5	338	3.95E-64	210	Programmed cell death protein 2	Bos taurus	9913	XP_032511471.1	35.754	358	206	9	1	345	1	347	8.12E-73	235	programmed cell death protein 2	Danaus plexippus plexippus
jg10606	ML008122a	30.097	206	128	6	9	205	20	218	9.19E-29	106	NA	sp|Q9ZQR8|LURP1_ARATH	28.049	82	54	2	8	84	6	87	1.7	32.7	Protein LURP1	Arabidopsis thaliana	3702	XP_023323452.1	28.966	145	90	6	54	194	78	213	0.19	39.3	uncharacterized protein LOC111697614 isoform X2	Eurytemora affinis
jg10607	ML011720a	29.286	140	92	5	34	171	5	139	5.27E-11	58.9	sp|P62330|ARF6_HUMAN	sp|P47758|SRPRB_MOUSE	32.381	210	129	4	40	236	59	268	5.30E-26	105	Signal recognition particle receptor subunit beta	Mus musculus	10090	XP_018407436.1	34.298	242	147	6	4	236	7	245	9.51E-39	140	PREDICTED: signal recognition particle receptor subunit beta	Cyphomyrmex costatus
jg10608	ML02331a	97.712	306	7	0	1	306	1	306	0	619	sp|Q53GQ0|DHB12_HUMAN	sp|Q28IU1|DHB12_XENTR	39.803	304	175	6	9	305	18	320	5.88E-67	215	Very-long-chain 3-oxoacyl-CoA reductase	Xenopus tropicalis	8364	XP_038053154.1	43.131	313	168	6	4	307	10	321	3.86E-75	239	very-long-chain 3-oxoacyl-CoA reductase-B-like isoform X2	Patiria miniata
jg10609	ML02911a	32.5	40	26	1	43	81	674	713	0.6	29.3	NA	sp|Q96AA3|RFT1_HUMAN	41.958	143	80	1	7	146	11	153	1.61E-29	115	Protein RFT1 homolog	Homo sapiens	9606	XP_033104445.1	42.069	145	81	1	7	148	12	156	1.54E-29	118	protein RFT1 homolog	Anneissia japonica
jg1061	ML20163a	35.593	59	33	2	4	61	882	936	4.8	28.5	sp|Q3SY69|AL1L2_HUMAN	sp|Q2YKI6|PBP_BRUA2	54.36	344	154	2	12	355	10	350	1.61E-137	397	Purine-binding protein BAB2_0673	Brucella abortus (strain 2308)	359391	XP_018007174.1	49.55	333	167	1	23	354	59	391	1.90E-112	338	PREDICTED: purine-binding protein BAB2_0673-like	Hyalella azteca
jg10610	ML02332a	98.429	1082	17	0	1	1082	562	1643	0	2230	sp|Q9HBX9|RXFP1_HUMAN	sp|P46023|GR101_LYMST	25.278	360	181	9	626	979	762	1039	5.24E-26	119	G-protein coupled receptor GRL101	Lymnaea stagnalis	Lymnaea stagnalis OX	XP_022097859.1	27.671	365	198	13	626	979	1151	1460	4.93E-25	120	uncharacterized protein LOC110983163	Acanthaster planci
jg10611	ML01017a	35.417	48	28	2	19	65	944	989	1.3	26.9	sp|Q99973|TEP1_HUMAN	sp|Q96AA3|RFT1_HUMAN	58.974	39	16	0	46	84	238	276	8.13E-07	48.5	Protein RFT1 homolog	Homo sapiens	9606	XP_038054403.1	46.591	88	34	4	10	84	198	285	9.73E-12	65.9	protein RFT1 homolog	Patiria miniata
jg10612	ML012016a	49.737	571	263	5	1	561	26	582	4.81E-178	514	NA	sp|Q9UT92|YL47_SCHPO	22.004	459	338	5	14	471	93	532	2.61E-21	100	Uncharacterized transporter C323.07c	Schizosaccharomyces pombe (strain 972 / ATCC 24843)	284812	XP_002737052.1	23.02	543	381	10	30	555	58	580	2.07E-23	111	PREDICTED: multidrug and toxin extrusion protein 1-like	Saccoglossus kowalevskii
jg10613	ML02332a	80.392	51	7	1	1	51	1	48	1.01E-18	79	sp|Q9HBX9|RXFP1_HUMAN	sp|Q9SUC9|UGPI7_ARATH	33.333	87	50	4	12	95	112	193	0.41	32.7	Uncharacterized GPI-anchored protein At4g28100	Arabidopsis thaliana	3702	XP_018021500.1	42.647	68	39	0	3	70	43	110	5.30E-05	45.8	PREDICTED: vegetative cell wall protein gp1-like	Hyalella azteca
jg10614	ML219315a	41.379	29	16	1	105	132	297	325	2	29.3	NA	sp|Q0D2E8|RFT1_XENTR	38.235	238	145	1	9	244	275	512	4.87E-40	148	Protein RFT1 homolog	Xenopus tropicalis	8364	XP_028408270.1	40.977	266	153	3	9	272	282	545	8.18E-52	183	protein RFT1 homolog	Dendronephthya gigantea
jg10615	ML02333a	100	247	0	0	1	247	1	247	0	514	sp|Q9H8W4|PKHF2_HUMAN	sp|Q7ZUV1|PKHF2_DANRE	53.846	234	106	2	1	233	1	233	5.12E-86	258	Pleckstrin homology domain-containing family F member 2	Danio rerio	7955	XP_033112809.1	58.636	220	89	2	1	219	1	219	1.68E-92	279	pleckstrin homology domain-containing family F member 2-like	Anneissia japonica
jg10616	ML02334a	100	126	0	0	1	126	1	126	2.96E-90	256	sp|Q9BXW4|MLP3C_HUMAN	sp|Q9BXW4|MLP3C_HUMAN	56.41	117	51	0	10	126	11	127	1.09E-43	142	Microtubule-associated proteins 1A/1B light chain 3C	Homo sapiens	9606	XP_011415834.1	60.8	125	49	0	1	125	1	125	2.83E-46	151	microtubule-associated proteins 1A/1B light chain 3C	Crassostrea gigas
jg10617	ML02335a	98.377	493	8	0	380	872	229	721	0	995	sp|O75899|GABR2_HUMAN	sp|O75899|GABR2_HUMAN	27.305	846	469	29	31	867	71	779	3.43E-76	270	Gamma-aminobutyric acid type B receptor subunit 2	Homo sapiens	9606	XP_031551281.1	29.537	799	432	28	34	818	41	722	7.75E-79	279	gamma-aminobutyric acid type B receptor subunit 2-like	Actinia tenebrosa
jg10618	ML202613a	86.264	182	23	1	1	180	1	182	1.06E-109	310	NA	sp|Q9CIE4|DNLJ_LACLA	30.233	86	54	2	12	97	329	408	1.8	32.7	DNA ligase	Lactococcus lactis subsp. lactis (strain IL1403)	272623	XP_028404121.1	28.571	98	55	5	29	126	14	96	1.6	35.4	uncharacterized protein LOC114526806	Dendronephthya gigantea
jg10619	ML06225a	85.393	178	18	1	1	170	1	178	3.64E-109	310	NA	sp|Q9HSL6|MUTS2_HALSA	31.579	95	62	2	9	102	259	351	0.044	37.7	DNA mismatch repair protein MutS 2	Halobacterium salinarum (strain ATCC 700922 / JCM 11081 / NRC-1)	64091	XP_013189132.1	30.769	143	88	5	24	163	26	160	8.27E-06	52	PREDICTED: uncharacterized protein LOC106133808, partial	Amyelois transitella
jg1062	ML120721a	23.784	370	220	9	1	308	23	392	2.01E-19	87.8	NA	sp|A6VWL7|ADE_MARMS	86.462	325	44	0	1	325	11	335	0	590	Adenine deaminase	Marinomonas sp. (strain MWYL1)	400668	XP_003087251.1	57.432	296	126	0	19	314	1	296	6.81E-122	358	hypothetical protein CRE_28015	Caenorhabditis remanei
jg10620	ML048121a	33.214	280	178	4	15	291	24	297	5.65E-46	159	NA	sp|O15973|OPSD1_MIZYE	26.627	338	202	13	16	321	47	370	6.75E-11	67	Rhodopsin, GQ-coupled	Mizuhopecten yessoensis	6573	XP_032791760.1	24.444	315	220	9	15	316	28	337	3.07E-15	82.8	opsin-5-like	Daphnia magna
jg10621	ML06227a	100	55	0	0	1	55	715	769	2.25E-30	119	sp|Q9UBX1|CATF_HUMAN	sp|Q02792|XRN2_YEAST	27.273	110	68	5	85	186	469	574	1.2	34.7	5'-3' exoribonuclease 2	Saccharomyces cerevisiae (strain ATCC 204508 / S288c)	559292	XP_023324948.1	29.371	143	86	5	90	225	381	515	0.047	42.7	uncharacterized protein LOC111698761 isoform X1	Eurytemora affinis
jg10622	ML07698a	79.464	112	22	1	1	112	623	733	9.41E-57	186	NA	sp|A0A1B4XBJ9|SDNB_SORAA	41.463	41	24	0	4	44	374	414	2	31.2	Cytochrome P450 monooxygenase sdnB	Sordaria araneosa	573841	XP_015034108.2	41.86	43	24	1	71	113	359	400	0.33	36.6	mediator of RNA polymerase II transcription subunit 15	Drosophila willistoni
jg10623	ML05511a	99.685	635	2	0	1	635	1	635	0	1301	NA	sp|P23425|GAG_VILV2	43.478	46	24	2	545	589	385	429	0.002	44.7	Gag polyprotein	Maedi visna virus (strain 1514 / clone LV1-1KS2)	11744	XP_023215217.1	33.835	133	80	2	501	633	241	365	2.18E-17	91.3	uncharacterized protein LOC111618029	Centruroides sculpturatus
jg10623	ML05511a	99.765	426	1	0	1	426	1	426	0	857	NA	sp|Q88UU2|ATPG_LACPL	32.911	79	49	2	306	381	68	145	0.15	37.7	ATP synthase gamma chain	Lactobacillus plantarum (strain ATCC BAA-793 / NCIMB 8826 / WCFS1)	220668	XP_034313547.1	30.081	123	58	6	51	162	70	175	6.1	37	E3 ubiquitin-protein ligase TRIM56-like	Crassostrea gigas
jg10624	ML06227a	91.176	306	18	2	4	309	353	649	0	589	sp|Q9UBX1|CATF_HUMAN	sp|Q9R013|CATF_MOUSE	50.649	308	145	3	23	330	162	462	5.01E-100	305	Cathepsin F	Mus musculus	10090	XP_014675448.1	56.066	305	126	2	26	330	4	300	4.66E-120	353	PREDICTED: cathepsin F-like	Priapulus caudatus
jg10625	ML06227a	100	376	0	0	1	376	1	376	0	774	sp|Q9UBX1|CATF_HUMAN	sp|A4IIC5|S39A3_XENTR	29.124	388	182	13	8	388	6	307	1.77E-32	128	Zinc transporter ZIP3	Xenopus tropicalis	8364	XP_002740474.1	31.111	360	177	7	37	393	47	338	6.78E-44	162	PREDICTED: zinc transporter ZIP1-like	Saccoglossus kowalevskii
jg10626	ML06228a	85.44	364	26	1	1	337	123	486	0	615	sp|P55265|DSRAD_HUMAN	sp|Q28FE8|ADAT1_XENTR	32.237	152	91	5	62	212	230	370	4.70E-13	73.2	tRNA-specific adenosine deaminase 1	Xenopus tropicalis	8364	XP_015833987.1	37.073	205	105	6	50	251	164	347	1.29E-24	108	PREDICTED: tRNA-specific adenosine deaminase 1 isoform X2	Tribolium castaneum
jg10626	ML06228a	88.272	486	30	1	1	459	1	486	0	832	sp|P55265|DSRAD_HUMAN	sp|Q9V3R6|ADAT1_DROME	28.097	452	238	15	6	446	10	385	4.64E-32	129	tRNA-specific adenosine deaminase 1	Drosophila melanogaster	7227	XP_015833987.1	35.849	371	198	10	8	373	12	347	9.57E-57	197	PREDICTED: tRNA-specific adenosine deaminase 1 isoform X2	Tribolium castaneum
jg10627	ML06229a	97.338	263	7	0	1	263	1	263	0	537	NA	sp|Q9NPL8|TIDC1_HUMAN	30.534	131	81	4	64	194	92	212	2.90E-05	48.1	Complex I assembly factor TIMMDC1, mitochondrial	Homo sapiens	9606	XP_030761692.1	22.535	213	146	6	17	226	42	238	0.001	47	RPII140-upstream gene protein	Sitophilus oryzae
jg10628	ML062210a	99.829	584	1	0	1	584	430	1013	0	1219	sp|Q9UNE2|RPH3L_HUMAN	sp|Q14184|DOC2B_HUMAN	40.83	289	162	6	276	561	127	409	1.34E-54	193	Double C2-like domain-containing protein beta	Homo sapiens	9606	XP_038053749.1	35.06	579	327	18	8	556	21	580	3.23E-96	311	double C2-like domain-containing protein beta isoform X3	Patiria miniata
jg10629	ML062210a	95.592	431	11	2	1	431	1	423	0	849	sp|Q9UNE2|RPH3L_HUMAN	sp|P82343|RENBP_MOUSE	41.294	402	215	7	30	420	14	405	2.12E-101	311	N-acylglucosamine 2-epimerase	Mus musculus	10090	XP_033115461.1	39.386	391	233	3	39	425	7	397	5.94E-106	325	N-acylglucosamine 2-epimerase-like isoform X2	Anneissia japonica
jg1063	ML10895a	33.333	69	32	2	131	191	217	279	0.95	30.8	sp|O75600|KBL_HUMAN	sp|C5CLI6|DCUP_VARPS	29.231	130	79	6	307	432	26	146	2.4	34.3	Uroporphyrinogen decarboxylase	Variovorax paradoxus (strain S110)	543728	XP_013108411.1	27.82	133	82	3	307	439	375	493	0.88	39.7	PREDICTED: mucin-19	Stomoxys calcitrans
jg10630	ML26494a	20.37	54	43	0	6	59	41	94	4.8	26.6	NA	sp|P20951|RDRP_PMV	28.571	56	39	1	170	225	376	430	6.1	32	RNA replication protein	Papaya mosaic potexvirus	Papaya mosaic potexvirus OX	XP_020607318.1	33.929	56	37	0	156	211	582	637	2.5	37	nucleoporin NUP188 homolog	Orbicella faveolata
jg10631	ML062211a	100	130	0	0	1	130	1	130	1.36E-94	267	NA	sp|Q9JKP8|CHRC1_MOUSE	40.594	101	54	1	18	118	16	110	3.22E-19	80.5	Chromatin accessibility complex protein 1	Mus musculus	10090	XP_028405921.1	42.593	108	54	1	18	125	11	110	3.52E-25	98.2	chromatin accessibility complex protein 1-like	Dendronephthya gigantea
jg10632	ML062213a	93.333	570	7	1	1	570	1	539	0	1026	sp|Q02818|NUCB1_HUMAN	sp|Q0P569|NUCB1_BOVIN	38.284	303	162	8	14	293	30	330	3.33E-42	161	Nucleobindin-1	Bos taurus	9913	XP_041471491.1	41.584	303	155	7	30	313	56	355	5.14E-56	201	nucleobindin-2-like isoform X2	Lytechinus variegatus
jg10633	ML03032a	72.549	51	13	1	26	75	3	53	4.02E-21	79.7	NA	sp|Q9STV0|GWD2_ARATH	55	20	9	0	40	59	402	421	7	29.6	Alpha-glucan water dikinase 2	Arabidopsis thaliana	3702	XP_026332812.1	28.44	109	63	2	9	117	67	160	0.62	35.8	protein NDUFAF4 homolog	Hyposmocoma kahamanoa
jg10634	ML01422a	71.697	2392	513	27	419	2778	874	3133	0	3342	sp|Q9H611|PIF1_HUMAN	sp|Q5AXT5|PIF1_EMENI	26.139	505	267	14	1908	2362	257	705	8.80E-28	127	ATP-dependent DNA helicase PIF1	Emericella nidulans (strain FGSC A4 / ATCC 38163 / CBS 112.46 / NRRL 194 / M139)	227321	XP_014299180.1	38.095	1071	589	28	1334	2392	5	1013	0	673	PREDICTED: uncharacterized protein LOC103578710	Microplitis demolitor
jg10635	ML062215a	98.462	65	1	0	1	65	1	65	1.05E-36	131	NA	sp|Q9H1Y3|OPN3_HUMAN	25.087	287	159	11	40	306	59	309	8.81E-10	63.5	Opsin-3	Homo sapiens	9606	XP_041464353.1	22.955	379	215	12	31	376	48	382	7.27E-11	70.9	adenosine receptor A2b-like	Lytechinus variegatus
jg10636	ML062216a	98.201	278	5	0	133	410	2	279	0	562	sp|Q96HL8|SH3Y1_HUMAN	sp|Q3SZ01|SH3Y1_BOVIN	36.07	402	188	6	6	406	5	338	5.50E-68	222	SH3 domain-containing YSC84-like protein 1	Bos taurus	9913	XP_033099236.1	38.799	433	228	10	2	409	1	421	6.24E-82	263	SH3 domain-containing YSC84-like protein 1	Anneissia japonica
jg10637	ML062217a	82.337	368	11	3	1	368	1	314	0	595	sp|Q96GN5|CDA7L_HUMAN	sp|Q96GN5|CDA7L_HUMAN	59.13	115	47	0	2	116	333	447	5.41E-41	152	Cell division cycle-associated 7-like protein	Homo sapiens	9606	XP_011497025.1	58.261	115	48	0	1	115	186	300	2.11E-42	155	PREDICTED: uncharacterized protein LOC105361515	Ceratosolen solmsi marchali
jg10638	ML062218a	97	400	10	1	1	398	1	400	0	791	NA	sp|Q5QD28|TAAR5_PANTR	23.009	339	206	11	4	329	21	317	0.000498	45.4	Trace amine-associated receptor 5	Pan troglodytes	9598	XP_020914250.1	23.121	346	210	15	10	335	10	319	0.000405	49.7	somatostatin receptor type 4-like	Exaiptasia diaphana
jg10639	ML145831a	39.024	41	25	0	66	106	685	725	1.8	27.3	sp|Q9HC84|MUC5B_HUMAN	sp|Q396Y3|SDHD_BURL3	28.07	57	36	1	22	78	52	103	1.3	32	Probable D-serine dehydratase	Burkholderia lata (strain ATCC 17760 / DSM 23089 / LMG 22485 / NCIMB 9086 / R18194 / 383)	482957	XP_028415092.1	43.137	51	29	0	7	57	7	57	0.011	41.2	WD repeat-containing protein 76-like isoform X1	Dendronephthya gigantea
jg1064	ML019110a	38.298	47	19	2	100	138	128	172	1.6	30	NA	sp|P39587|YWBD_BACSU	27.925	265	180	6	8	266	84	343	5.91E-25	106	Putative ribosomal RNA large subunit methyltransferase YwbD	Bacillus subtilis (strain 168)	224308	XP_022833517.1	27.931	290	175	9	24	295	96	369	4.93E-21	99	uncharacterized protein LOC111361372	Spodoptera litura
jg10640	ML062219a	93.501	1031	23	3	4	1024	73	1069	0	1976	sp|Q6P1X5|TAF2_HUMAN	sp|Q24325|TAF2_DROME	37.914	997	560	18	10	967	15	991	0	643	Transcription initiation factor TFIID subunit 2	Drosophila melanogaster	7227	XP_029194499.1	39.841	1009	565	15	3	979	4	1002	0	683	transcription initiation factor TFIID subunit 2-like isoform X1	Acropora millepora
jg10641	ML00362a	97.196	214	6	0	1	214	438	651	7.32E-154	440	NA	sp|B0BPX9|DPO4_ACTPJ	21.622	148	86	5	28	173	49	168	0.93	33.9	DNA polymerase IV	Actinobacillus pleuropneumoniae serotype 3 (strain JL03)	434271	XP_027234406.1	30.415	217	138	5	4	214	340	549	7.25E-21	96.7	uncharacterized protein LOC113825773	Penaeus vannamei
jg10641	ML14986a	97.973	148	3	0	1	148	28	175	7.08E-108	308	NA	sp|Q8LKW0|TERT_ORYSJ	30	70	37	3	6	63	931	1000	0.096	36.2	Telomerase reverse transcriptase	Oryza sativa subsp. japonica	39947	XP_037774311.1	45.139	144	76	2	7	148	7	149	1.87E-32	120	uncharacterized protein LOC119570765, partial	Penaeus monodon
jg10642	ML062219a	90.476	42	4	0	108	149	14	55	1.50E-18	84	sp|Q6P1X5|TAF2_HUMAN	sp|Q5BIS9|AAKB1_BOVIN	42.723	213	91	4	41	243	79	270	3.08E-47	160	5'-AMP-activated protein kinase subunit beta-1	Bos taurus	9913	XP_039285634.1	40.164	244	126	4	3	243	44	270	2.71E-52	176	5'-AMP-activated protein kinase subunit beta-1 isoform X1	Nilaparvata lugens
jg10643	ML062220a	100	162	0	0	1	162	1	162	1.81E-117	328	sp|P63208|SKP1_HUMAN	sp|Q71U00|SKP1_XENLA	82.716	162	27	1	1	161	1	162	4.21E-85	249	S-phase kinase-associated protein 1	Xenopus laevis	8355	XP_037277774.1	79.503	161	33	0	1	161	1	161	7.65E-89	262	S-phase kinase-associated protein 1	Rhipicephalus microplus
jg10644	ML35701a	73.721	1134	158	16	1	1020	1	1108	0	1604	NA	sp|Q64735|CR1L_MOUSE	22.796	329	220	15	647	950	81	400	1.81E-07	58.9	Complement component receptor 1-like protein	Mus musculus	10090	XP_030840810.1	27.737	411	245	23	642	1013	3	400	1.29E-21	106	C4b-binding protein alpha chain-like	Strongylocentrotus purpuratus
jg10645	ML35702a	98.352	728	12	0	30	757	8	735	0	1483	NA	sp|Q02049|VE1_HPV25	20.896	134	87	4	653	768	257	389	1.5	36.2	Replication protein E1	Human papillomavirus 25	10609	XP_011267183.2	24.409	254	161	14	176	415	25	261	0.38	42	protein borderless isoform X1	Camponotus floridanus
jg10646	ML37551a	99.471	189	1	0	133	321	1	189	2.54E-136	387	NA	sp|P22443|CP19A_RAT	29.915	117	58	6	150	246	88	200	0.65	35.4	Aromatase	Rattus norvegicus	10116	XP_026464851.1	25.532	188	117	8	63	238	43	219	0.000601	47.8	DNA oxidative demethylase ALKBH2-like	Ctenocephalides felis
jg10647	ML35702a	90.244	615	16	2	216	828	814	1386	0	1125	NA	sp|Q6FKA5|MED14_CANGA	27.778	72	52	0	362	433	63	134	1.6	36.2	Mediator of RNA polymerase II transcription subunit 14	Candida glabrata (strain ATCC 2001 / CBS 138 / JCM 3761 / NBRC 0622 / NRRL Y-65)	284593	XP_041470945.1	22.593	270	170	12	135	403	502	733	0.15	43.5	nephrin-like	Lytechinus variegatus
jg10648	ML35703a	99.506	405	2	0	1	405	101	505	0	829	NA	sp|Q9V431|API5_DROME	25.059	427	285	10	1	402	100	516	1.25E-31	129	Apoptosis inhibitor 5 homolog	Drosophila melanogaster	7227	XP_018906928.1	26.005	423	280	9	1	404	102	510	3.24E-37	148	PREDICTED: apoptosis inhibitor 5	Bemisia tabaci
jg10649	ML04618a	41.37	365	186	7	1	355	1	347	6.70E-76	239	NA	sp|Q9Y5X5|NPFF2_HUMAN	25.781	128	83	3	40	160	177	299	0.15	38.1	Neuropeptide FF receptor 2	Homo sapiens	9606	XP_033112622.1	27.885	208	125	9	20	213	1887	2083	0.000121	52	uncharacterized protein LOC117113409, partial	Anneissia japonica
jg1065	ML074252a	24.715	263	159	9	40	264	22	283	1.63E-06	50.8	sp|P15848|ARSB_HUMAN	sp|P44135|Y1246_HAEIN	59.777	358	140	3	1	358	244	597	1.10E-146	450	Uncharacterized protein HI_1246	Haemophilus influenzae (strain ATCC 51907 / DSM 11121 / KW20 / Rd)	71421	XP_023305274.1	52.055	219	104	1	350	568	130	347	3.93E-65	228	uncharacterized protein LOC111686789	Lucilia cuprina
jg10650	ML35703a	100	100	0	0	1	100	1	100	7.67E-67	207	NA	sp|Q5ZMW3|API5_CHICK	51.064	94	45	1	1	94	1	93	1.76E-24	99	Apoptosis inhibitor 5	Gallus gallus	9031	XP_015753014.1	62	100	37	1	1	100	1	99	4.43E-33	123	PREDICTED: LOW QUALITY PROTEIN: apoptosis inhibitor 5-A-like	Acropora digitifera
jg10651	ML35704a	98	350	7	0	1	350	1	350	0	715	NA	sp|P77775|YFCH_ECOLI	32.595	316	190	8	7	320	2	296	2.22E-43	154	Epimerase family protein YfcH	Escherichia coli (strain K12)	83333	XP_013379327.1	37.152	323	176	8	1	321	1	298	5.04E-59	198	epimerase family protein SDR39U1	Lingula anatina
jg10652	ML35705a	97.368	456	12	0	1	456	1	456	0	922	sp|Q8IV08|PLD3_HUMAN	sp|Q2KJJ8|PLD3_BOVIN	42.718	412	217	12	32	440	81	476	1.95E-105	325	5'-3' exonuclease PLD3	Bos taurus	9913	XP_036363216.1	40.632	443	246	7	6	441	15	447	8.12E-119	360	5'-3' exonuclease PLD3 isoform X1	Octopus sinensis
jg10653	ML35706a	100	364	0	0	1	364	1	364	0	757	sp|O43837|IDH3B_HUMAN	sp|O13302|IDH1_AJECA	51.515	363	164	3	8	361	26	385	2.29E-125	369	Isocitrate dehydrogenase [NAD] subunit 1, mitochondrial	Ajellomyces capsulatus	5037	XP_028391286.1	54.31	348	141	3	25	360	57	398	8.92E-129	380	isocitrate dehydrogenase [NAD] subunit beta, mitochondrial-like	Dendronephthya gigantea
jg10653	ML35706a	96.389	360	13	0	1	360	1	360	0	725	sp|O43837|IDH3B_HUMAN	sp|O13302|IDH1_AJECA	51.105	362	165	3	8	360	26	384	1.44E-125	369	Isocitrate dehydrogenase [NAD] subunit 1, mitochondrial	Ajellomyces capsulatus	5037	XP_027203471.1	54.328	335	148	1	31	360	55	389	1.20E-129	382	probable isocitrate dehydrogenase [NAD] subunit beta, mitochondrial	Dermatophagoides pteronyssinus
jg10654	ML022418a	56.291	151	65	1	1	150	6	156	8.25E-60	186	NA	sp|Q6P6J4|ALKB2_MOUSE	26.136	88	57	2	2	83	149	234	0.009	38.5	DNA oxidative demethylase ALKBH2	Mus musculus	10090	XP_022254558.1	30.682	88	53	2	2	83	230	315	7.75E-06	50.8	DNA oxidative demethylase ALKBH2-like isoform X1	Limulus polyphemus
jg10655	ML04887a	30.769	78	46	3	13	85	56	130	1.1	26.9	NA	sp|P41795|EUTG_SALTY	37.931	58	26	2	18	73	115	164	3.4	29.6	Ethanolamine utilization protein EutG	Salmonella typhimurium (strain LT2 / SGSC1412 / ATCC 700720)	99287	XP_033214144.1	41.026	39	23	0	21	59	665	703	1.4	34.3	calcium-activated potassium channel slowpoke isoform X6	Belonocnema treatae
jg10656	ML074223a	92.857	294	18	1	1	291	1	294	0	550	NA	sp|O95996|APCL_HUMAN	30.588	85	54	1	75	154	627	711	1.1	34.7	Adenomatous polyposis coli protein 2	Homo sapiens	9606	XP_040358836.1	33.898	118	66	4	168	277	463	576	4.08E-06	55.1	uncharacterized protein LOC121047566	Ixodes scapularis
jg10656	ML25995a	97.973	148	3	0	1	148	1	148	6.49E-100	298	NA	sp|P52359|CEP2_HHV7J	25.191	131	83	4	10	127	99	227	0.32	34.3	Cytoplasmic envelopment protein 2	Human herpesvirus 7 (strain JI)	57278	XP_021966242.1	31.884	69	41	1	93	161	136	198	0.79	37	glutamic acid-rich protein	Folsomia candida
jg10657	ML009010a	90.499	1042	6	3	1	1042	1	949	0	1915	NA	sp|P55202|ANPRB_ANGJA	38.554	166	88	6	874	1038	516	668	6.30E-19	96.7	Atrial natriuretic peptide receptor 2	Anguilla japonica	7937	XP_026465470.1	28.669	293	181	8	750	1038	545	813	9.30E-26	122	atrial natriuretic peptide receptor 1-like isoform X1	Ctenocephalides felis
jg10657	ML009010a	91.65	1030	5	2	1	1030	1	949	0	1927	NA	sp|P55202|ANPRB_ANGJA	38.554	166	88	6	862	1026	516	668	6.61E-19	96.7	Atrial natriuretic peptide receptor 2	Anguilla japonica	7937	XP_026465470.1	28.669	293	181	8	738	1026	545	813	8.92E-26	122	atrial natriuretic peptide receptor 1-like isoform X1	Ctenocephalides felis
jg10658	ML009011a	97.755	579	13	0	1	579	1	579	0	1176	NA	sp|P06617|TR2M_PSESS	48.333	60	31	0	5	64	40	99	4.15E-06	53.5	Tryptophan 2-monooxygenase	Pseudomonas savastanoi	29438	NP_001191524.1	21.769	588	347	25	5	569	39	536	5.25E-07	60.1	aplysianin A precursor	Aplysia californica
jg10659	ML009012a	99.783	461	1	0	112	572	1	461	0	956	NA	sp|Q6IWZ0|OXLA_APLCA	23.939	330	200	15	258	564	230	531	1.00E-06	55.5	L-amino-acid oxidase	Aplysia californica	Aplysia californica OX	NP_001191524.1	22.487	587	340	24	5	565	39	536	8.86E-09	65.5	aplysianin A precursor	Aplysia californica
jg1066	ML274439a	23.864	88	67	0	22	109	619	706	1.4	28.9	sp|O60264|SMCA5_HUMAN	sp|D3ZTV3|FLRT2_RAT	31.818	66	44	1	126	191	358	422	0.057	37.4	Leucine-rich repeat transmembrane protein FLRT2	Rattus norvegicus	10116	XP_019852585.1	26	200	120	8	16	195	2112	2303	0.37	38.9	PREDICTED: laminin subunit alpha-like	Amphimedon queenslandica
jg10660	ML083721a	27.946	297	148	6	24	317	934	1167	1.95E-27	113	NA	sp|Q19768|GCY13_CAEEL	25.287	348	237	10	8	344	664	999	4.27E-23	104	Receptor-type guanylate cyclase gcy-13	Caenorhabditis elegans	6239	XP_023309722.1	25.926	351	238	10	3	345	713	1049	2.01E-27	121	atrial natriuretic peptide receptor 1	Anoplophora glabripennis
jg10661	ML009013a	99.417	343	2	0	1	343	1	343	0	712	NA	sp|Q5VYX0|RNLS_HUMAN	30.904	343	214	13	3	328	4	340	1.39E-44	159	Renalase	Homo sapiens	9606	XP_014668572.1	33.429	350	212	12	3	336	24	368	1.25E-55	191	PREDICTED: renalase-like isoform X1	Priapulus caudatus
jg10662	ML009014a	99.465	747	4	0	1	747	1	747	0	1502	sp|O43290|SNUT1_HUMAN	sp|O43290|SNUT1_HUMAN	36.634	707	381	20	84	746	117	800	1.20E-104	341	U4/U6.U5 tri-snRNP-associated protein 1	Homo sapiens	9606	XP_013775725.1	37.668	746	360	25	51	732	111	815	4.77E-114	370	U4/U6.U5 tri-snRNP-associated protein 1-like	Limulus polyphemus
jg10663	ML11852a	97.5	120	3	0	11	130	571	690	1.43E-74	238	sp|Q8NEE6|DRC6_HUMAN	sp|Q8CDU4|DRC6_MOUSE	37.968	187	113	1	13	199	553	736	3.40E-35	135	Dynein regulatory complex subunit 6	Mus musculus	10090	XP_015751097.1	52.217	203	93	1	11	213	542	740	1.81E-62	213	PREDICTED: F-box/LRR-repeat protein 13-like	Acropora digitifera
jg10664	ML11853a	97.556	450	11	0	1	450	1	450	0	910	NA	sp|Q9D695|SPB7_MOUSE	32.759	58	37	1	48	105	324	379	6.8	32.7	Serpin B7	Mus musculus	10090	XP_038063817.1	31.313	99	55	3	82	178	735	822	1.2	39.3	ER degradation-enhancing alpha-mannosidase-like protein 3	Patiria miniata
jg10665	ML11854a	92.615	325	8	2	250	574	177	485	0	617	NA	sp|P06400|RB_HUMAN	28.814	118	77	3	364	481	84	194	0.18	38.5	Retinoblastoma-associated protein	Homo sapiens	9606	XP_017859081.1	29.412	102	70	2	25	124	150	251	0.007	46.2	PREDICTED: protein roadkill-like	Drosophila arizonae
jg10666	ML11852a	94.444	396	8	1	19	414	193	574	0	764	sp|Q8NEE6|DRC6_HUMAN	sp|Q8NEE6|DRC6_HUMAN	33.06	366	228	4	49	414	155	503	1.18E-67	231	Dynein regulatory complex subunit 6	Homo sapiens	9606	XP_031571423.1	46.196	368	183	2	47	414	230	582	2.63E-106	337	dynein regulatory complex subunit 6-like	Actinia tenebrosa
jg10667	ML11855a	96.804	219	7	0	1	219	1	219	1.17E-160	442	NA	sp|Q98967|CYT_ONCKE	33.721	86	44	4	84	167	21	95	0.047	36.6	Cystatin	Oncorhynchus keta	Oncorhynchus keta OX	XP_011145705.2	32.743	113	53	5	84	191	596	690	0.008	44.3	uncharacterized protein LOC105186896	Harpegnathos saltator
jg10668	ML11852a	79.621	211	33	3	1	211	1	201	3.33E-106	321	sp|Q8NEE6|DRC6_HUMAN	sp|Q8CDU4|DRC6_MOUSE	20.192	208	155	3	1	207	1	198	6.32E-06	50.1	Dynein regulatory complex subunit 6	Mus musculus	10090	XP_027058946.1	33.18	217	134	3	1	214	1	209	3.03E-31	124	dynein regulatory complex subunit 6-like, partial	Pocillopora damicornis
jg10669	ML08241a	49.916	595	257	12	59	636	66	636	8.94E-177	535	NA	sp|Q58DM4|ALKB2_BOVIN	23.581	229	148	9	239	447	49	270	6.24E-06	52	DNA oxidative demethylase ALKBH2	Bos taurus	9913	XP_041453298.1	30.345	145	89	4	297	432	153	294	1.74E-07	60.5	alpha-ketoglutarate-dependent dioxygenase alkB homolog 3-like	Lytechinus variegatus
jg10669	ML181013a	59.316	263	96	5	52	308	35	292	1.18E-91	274	NA	sp|A0A1B0GVZ9|TM269_HUMAN	28.205	78	54	1	55	132	50	125	3.3	32.7	Transmembrane protein 269	Homo sapiens	9606	XP_030036602.2	24.719	178	114	4	89	249	123	297	0.63	39.3	4-coumarate--CoA ligase 1-like	Manduca sexta
jg1067	ML087111a	26.087	69	36	2	359	415	632	697	0.29	32.7	NA	sp|O32060|YRBD_BACSU	53.145	461	191	6	1	457	43	482	5.92E-158	459	Putative sodium/proton-dependent alanine carrier protein YrbD	Bacillus subtilis (strain 168)	224308	XP_023304965.1	47.895	190	82	5	1	187	1	176	2.47E-44	159	uncharacterized protein LOC111686815	Lucilia cuprina
jg10670	ML18951a	94.665	806	4	3	1	804	1	769	0	1561	sp|P10242|MYB_HUMAN	sp|P01103|MYB_CHICK	61.026	195	72	2	63	254	33	226	1.45E-74	258	Transcriptional activator Myb	Gallus gallus	9031	XP_027038026.1	63.372	172	62	1	65	236	26	196	2.80E-70	251	myb-related protein B-like isoform X2	Pocillopora damicornis
jg10671	ML04865a	27.778	72	42	2	93	155	300	370	0.086	33.5	NA	sp|B8JMH0|CAF17_DANRE	35.806	310	164	10	22	297	41	349	6.66E-50	171	Putative transferase CAF17 homolog, mitochondrial	Danio rerio	7955	XP_023320087.1	38.854	314	143	10	30	298	33	342	1.33E-56	192	putative transferase CAF17 homolog, mitochondrial	Eurytemora affinis
jg10672	ML08593b	99.805	512	1	0	1	512	1	512	0	1072	sp|P27037|AVR2A_HUMAN	sp|Q90669|AVR2A_CHICK	31.011	445	263	12	72	501	67	482	3.75E-60	209	Activin receptor type-2A	Gallus gallus	9031	XP_037047429.1	33.718	433	251	12	78	498	72	480	2.00E-63	221	activin receptor type-2B isoform X3	Bradysia coprophila
jg10673	ML08594a	97.664	214	5	0	1	214	1	214	7.63E-152	419	NA	sp|O27498|ILVD_METTH	28.723	94	64	1	109	199	438	531	0.31	35.4	Dihydroxy-acid dehydratase	Methanothermobacter thermautotrophicus (strain ATCC 29096 / DSM 1053 / JCM 10044 / NBRC 100330 / Delta H)	187420	XP_012566342.1	28.358	67	43	2	27	89	199	264	2.5	36.6	PREDICTED: importin-7-like	Hydra vulgaris
jg10674	ML08595a	96.186	236	9	0	147	382	1	236	1.43E-168	469	NA	sp|Q9ENK7|VP10_CTFVL	28.571	105	53	4	140	225	195	296	2.8	33.9	Microtubule-associated protein VP10	Colorado tick fever virus (strain USA/Florio N-7180)	Colorado tick fever virus (strain USA/Florio N-7180) OX	XP_024499139.1	21.583	139	92	7	4	136	135	262	0.87	39.3	Nonaspanin (TM9SF) family-containing protein	Strongyloides ratti
jg10675	ML08596a	82.759	58	10	0	1	58	1	58	1.61E-25	93.6	NA	NA	NA	NA	NA	NA	NA	NA	NA	NA	NA	NA	NA	NA	NA	XP_003114895.1	37.5	48	28	2	10	56	166	212	3.5	32	hypothetical protein CRE_28594	Caenorhabditis remanei
jg10676	ML08596a	92	200	10	1	95	288	59	258	5.02E-130	369	NA	sp|P35580|MYH10_HUMAN	36.923	65	36	3	185	247	1287	1348	1.7	34.3	Myosin-10	Homo sapiens	9606	XP_036369544.1	34.188	117	73	3	1	117	257	369	3.92E-10	67	protein P200-like isoform X2	Octopus sinensis
jg10677	ML057617a	24.138	145	97	5	8	149	137	271	0.49	29.6	NA	sp|Q2W402|RNFH_MAGSA	34.615	52	30	2	62	112	12	60	0.9	31.6	Protein RnfH	Magnetospirillum magneticum (strain AMB-1 / ATCC 700264)	342108	XP_014787865.1	38.298	94	54	1	29	122	20	109	1.31E-10	62	PREDICTED: uncharacterized protein LOC106881861	Octopus bimaculoides
jg10678	ML08597a	92.074	757	45	3	53	809	6	747	0	1346	NA	sp|P51046|MR1AA_DANRE	30.645	124	77	3	3	124	7	123	6.90E-06	52.8	Melatonin receptor type 1A-A	Danio rerio	7955	XP_031565614.1	32.632	95	62	1	30	124	12	104	3.65E-06	57.8	beta-1 adrenergic receptor-like	Actinia tenebrosa
jg10679	ML08598a	98.473	393	6	0	1	393	1	393	0	792	NA	sp|O15973|OPSD1_MIZYE	25.21	357	231	12	7	336	33	380	6.93E-10	64.3	Rhodopsin, GQ-coupled	Mizuhopecten yessoensis	6573	XP_021357501.1	25.21	357	231	12	7	336	33	380	1.21E-08	63.9	rhodopsin, GQ-coupled	Mizuhopecten yessoensis
jg10679	ML08598a	99.115	113	1	0	1	113	281	393	8.07E-81	241	NA	sp|Q90837|ERG_CHICK	32.877	73	40	3	34	99	373	443	0.22	33.9	Transcriptional regulator Erg	Gallus gallus	9031	XP_033742805.1	28.261	46	33	0	1	46	336	381	0.77	35.4	histamine H3 receptor-like	Pecten maximus
jg1068	ML26704a	60	20	8	0	9	28	269	288	2.1	26.9	NA	sp|B8FH31|ARLY_DESAL	25	80	53	1	1	80	312	384	3.2	30.8	Argininosuccinate lyase	Desulfatibacillum aliphaticivorans	218208	XP_027852346.1	32.727	55	36	1	29	83	347	400	3.1	34.3	neural Wiskott-Aldrich syndrome protein-like	Aphis gossypii
jg10680	ML19127a	99.497	199	1	0	94	292	1	199	3.85E-147	410	NA	sp|A6LS73|SYR_CLOB8	26.984	189	117	6	48	227	346	522	0.31	36.2	Arginine--tRNA ligase	Clostridium beijerinckii (strain ATCC 51743 / NCIMB 8052)	290402	XP_029837417.1	26.455	189	112	7	14	188	1	176	0.000207	48.9	uncharacterized protein LOC115321353	Ixodes scapularis
jg10681	ML079729a	97.895	285	4	1	1	283	1	285	0	576	NA	sp|Q6NS38|ALKB2_HUMAN	29.891	184	102	6	210	380	88	257	2.92E-11	67.8	DNA oxidative demethylase ALKBH2	Homo sapiens	9606	XP_009023066.1	29.448	163	91	3	237	381	135	291	1.09E-13	79	hypothetical protein HELRODRAFT_185055	Helobdella robusta
jg10682	ML131719a	36.364	33	17	1	27	59	91	119	2.6	25.8	sp|Q93099|HGD_HUMAN	sp|A2RUV5|HFM1_XENTR	33.898	59	38	1	17	74	42	100	0.76	31.2	Probable ATP-dependent DNA helicase HFM1	Xenopus tropicalis	8364	XP_037810591.1	33.846	65	38	1	14	78	1362	1421	4.7	32.3	low-density lipoprotein receptor-related protein 4	Lucilia sericata
jg10683	ML085910a	99.206	252	2	0	1	252	1	252	0	505	NA	sp|Q91WN1|DNJC9_MOUSE	45.817	251	128	4	9	252	10	259	2.82E-69	216	DnaJ homolog subfamily C member 9	Mus musculus	10090	XP_002154105.1	46.058	241	124	4	10	245	11	250	8.51E-61	198	PREDICTED: dnaJ homolog subfamily C member 9-like	Hydra vulgaris
jg10684	ML08599a	97.386	153	4	0	1	153	1	153	4.59E-108	315	sp|Q5JPI9|EFMT2_HUMAN	sp|Q9D853|EFMT2_MOUSE	41.872	203	114	3	6	205	30	231	1.31E-41	148	EEF1A lysine methyltransferase 2	Mus musculus	10090	XP_034244381.1	47.393	211	102	6	2	205	9	217	1.96E-51	176	EEF1A lysine methyltransferase 2	Thrips palmi
jg10685	ML085911a	95.538	493	22	0	1	493	177	669	0	966	sp|Q3SY77|UD3A2_HUMAN	sp|Q63ZR6|UD3A1_XENLA	29.71	414	250	18	99	494	118	508	7.81E-31	128	UDP-glucuronosyltransferase 3A1	Xenopus laevis	8355	XP_028135378.1	27.823	496	312	15	17	488	23	496	5.25E-36	146	UDP-glucuronosyltransferase 1-10-like	Diabrotica virgifera virgifera
jg10686	ML085911a	98.286	175	3	0	1	175	1	175	4.88E-120	354	sp|Q3SY77|UD3A2_HUMAN	sp|Q812A5|PRR5_MOUSE	27.513	189	123	3	14	202	40	214	6.62E-13	70.1	Proline-rich protein 5	Mus musculus	10090	XP_013384932.1	30.769	195	120	3	8	202	44	223	2.63E-21	95.9	proline-rich protein 5	Lingula anatina
jg10687	ML085912a	100	312	0	0	1	312	1	312	0	644	NA	sp|F6QEU4|LIN41_XENTR	38.158	228	127	5	42	267	599	814	1.10E-38	148	E3 ubiquitin-protein ligase TRIM71	Xenopus tropicalis	8364	XP_020628840.1	38.406	276	148	7	41	306	489	752	7.07E-49	180	E3 ubiquitin-protein ligase TRIM71-like	Orbicella faveolata
jg10688	ML043320a	99.688	320	1	0	1	320	1	320	0	673	sp|Q9H7Z7|PGES2_HUMAN	sp|Q8BWM0|PGES2_MOUSE	44.027	293	147	7	19	299	88	375	2.41E-78	246	Prostaglandin E synthase 2	Mus musculus	10090	XP_031565480.1	45.594	261	135	3	34	291	98	354	8.94E-81	255	prostaglandin E synthase 2-like	Actinia tenebrosa
jg10689	ML043319a	99.661	295	1	0	1	295	1	295	0	603	NA	sp|Q9SRZ6|ICDHC_ARATH	21.014	138	108	1	11	147	240	377	0.14	37.4	Cytosolic isocitrate dehydrogenase [NADP]	Arabidopsis thaliana	3702	XP_038118071.1	32.911	79	49	2	55	133	809	883	3.2	37	protein pecanex	Culex quinquefasciatus
jg1069	ML12076b	33.333	60	36	2	140	198	154	210	0.023	35	sp|Q7Z4I7|LIMS2_HUMAN	sp|P75990|BLUF_ECOLI	32.599	227	150	3	27	252	175	399	5.00E-27	110	Blue light- and temperature-regulated antirepressor BluF	Escherichia coli (strain K12)	83333	XP_008188667.1	30.222	225	147	4	26	242	38	260	1.45E-22	99.8	uncharacterized protein LOC103310947, partial	Acyrthosiphon pisum
jg10690	ML061515a	71.831	426	102	6	8	420	5	425	0	576	NA	sp|Q9SIE0|ALKB2_ARATH	32.847	137	69	3	216	331	179	313	2.04E-12	71.6	DNA oxidative demethylase ALKBH2	Arabidopsis thaliana	3702	XP_011444172.2	33.113	151	90	5	188	331	130	276	4.24E-13	76.6	alpha-ketoglutarate-dependent dioxygenase alkB homolog 3	Crassostrea gigas
jg10691	ML043318a	99.206	252	2	0	1	252	1	252	0	519	NA	sp|B7ZS37|BAZ2A_XENLA	30.556	72	49	1	132	202	622	693	1.3	34.3	Bromodomain adjacent to zinc finger domain protein 2A	Xenopus laevis	8355	XP_025105113.1	32.075	53	30	1	136	188	77	123	6.6	35.8	uncharacterized protein LOC112570737	Pomacea canaliculata
jg10692	ML043317a	78.161	174	2	1	1	138	1	174	2.16E-81	236	NA	sp|A6P3B2|FMRF_MUSDO	30.435	115	80	0	15	129	227	341	9.83E-08	52.8	FMRFamide neuropeptides	Musca domestica	7370	XP_006817734.1	38.261	115	70	1	24	137	195	309	1.19E-12	70.1	PREDICTED: uncharacterized protein LOC102802231, partial	Saccoglossus kowalevskii
jg10693	ML01802a	28.378	74	50	1	2	75	176	246	5.77E-05	40.8	NA	sp|Q9FYL3|ALB4_ARATH	26.866	67	48	1	7	73	373	438	0.12	35.4	ALBINO3-like protein 1, chloroplastic	Arabidopsis thaliana	3702	XP_021365543.1	23.711	97	74	0	4	100	245	341	0.007	42.4	protein GPR107-like	Mizuhopecten yessoensis
jg10694	ML19919a	99.51	204	1	0	3	206	1882	2085	4.64E-139	427	sp|O95831|AIFM1_HUMAN	sp|Q9Z0X1|AIFM1_MOUSE	52.137	234	80	2	2	203	377	610	1.11E-78	249	Apoptosis-inducing factor 1, mitochondrial	Mus musculus	10090	XP_022086812.1	55.217	230	75	3	2	203	210	439	1.58E-81	255	apoptosis-inducing factor 1, mitochondrial-like	Acanthaster planci
jg10695	ML199111a	96.953	361	11	0	1	361	1	361	0	736	NA	sp|Q9US38|YFZ3_SCHPO	29.804	255	161	6	90	333	68	315	5.61E-21	95.9	AB hydrolase superfamily protein C1039.03	Schizosaccharomyces pombe (strain 972 / ATCC 24843)	284812	XP_034299330.1	35.2	125	81	0	105	229	17	141	2.21E-17	89	neutral cholesterol ester hydrolase 1 isoform X2	Crassostrea gigas
jg10696	ML19919a	98.742	318	4	0	295	612	1564	1881	0	620	sp|O95831|AIFM1_HUMAN	sp|Q9VQ79|AIFM1_DROME	42.023	257	128	7	366	605	245	497	3.13E-49	186	Putative apoptosis-inducing factor 1, mitochondrial	Drosophila melanogaster	7227	XP_012945888.1	48.221	253	120	4	367	610	173	423	4.99E-68	239	apoptosis-inducing factor 1, mitochondrial isoform X2	Aplysia californica
jg10697	ML19919a	80.769	78	14	1	82	158	1303	1380	4.73E-32	121	sp|O95831|AIFM1_HUMAN	sp|Q3IE16|CCME_PSET1	25	80	52	2	51	128	37	110	2	32.3	Cytochrome c-type biogenesis protein CcmE	Pseudoalteromonas translucida (strain TAC 125)	326442	XP_009013415.1	25	108	68	4	13	118	30	126	0.58	38.1	hypothetical protein HELRODRAFT_185398	Helobdella robusta
jg10698	ML19919a	98.427	1081	17	0	1	1081	227	1307	0	2215	sp|O95831|AIFM1_HUMAN	sp|Q8BX17|GEMI5_MOUSE	29.52	1145	633	34	24	1044	8	1102	3.41E-138	456	Gem-associated protein 5	Mus musculus	10090	XP_028403768.1	30.599	1085	651	27	24	1040	11	1061	2.36E-139	463	gem-associated protein 5-like	Dendronephthya gigantea
jg10699	ML19919a	98.684	228	1	1	1	228	1	226	4.08E-154	472	sp|O95831|AIFM1_HUMAN	sp|Q19QU3|ZRAB2_PIG	30.909	110	54	3	158	245	12	121	3.49E-07	53.9	Zinc finger Ran-binding domain-containing protein 2	Sus scrofa	9823	XP_018316235.1	48.673	113	45	7	58	161	1109	1217	7.80E-09	63.2	PREDICTED: uncharacterized protein LOC108730792	Trachymyrmex zeteki
jg107	ML21725a	33.929	56	31	2	156	210	200	250	0.11	33.9	NA	sp|B7IFN3|XER_THEAB	22.222	306	184	12	65	359	12	274	1.67E-07	55.8	Tyrosine recombinase THA_404	Thermosipho africanus (strain TCF52B)	484019	XP_003087755.1	20.28	286	189	9	80	357	267	521	0.22	41.2	hypothetical protein CRE_30625	Caenorhabditis remanei
jg1070	ML03361a	28	75	48	3	41	111	11	83	0.37	30	sp|Q9NTM9|CUTC_HUMAN	sp|O07604|YHFF_BACSU	32.143	112	67	4	46	152	26	133	5.05E-05	43.9	Uncharacterized protein YhfF	Bacillus subtilis (strain 168)	224308	XP_017871351.1	30.108	93	59	3	1	88	85	176	0.62	37	PREDICTED: solute carrier family 25 member 46 isoform X3	Drosophila arizonae
jg10700	ML19918a	95.294	680	16	1	167	830	1	680	0	1231	NA	sp|Q8S9K3|VAR3_ARATH	21.127	71	51	1	6	76	267	332	0.025	42	Zinc finger protein VAR3, chloroplastic	Arabidopsis thaliana	3702	XP_031619052.1	33.594	128	74	3	10	126	128	255	1.90E-09	68.9	ATP-dependent RNA helicase vasa	Contarinia nasturtii
jg10701	ML19917a	98.675	151	2	0	1	151	1	151	2.41E-111	311	NA	sp|Q5R2J5|RABP1_PELSI	29.496	139	88	6	17	149	2	136	5.36E-10	57.4	Cellular retinoic acid-binding protein 1	Pelodiscus sinensis	13735	XP_017494193.1	30.37	135	90	3	16	150	2	132	6.08E-13	67.8	PREDICTED: fatty acid-binding protein-like	Rhagoletis zephyria
jg10702	ML19916a	99.483	387	2	0	1	387	1	387	0	775	NA	sp|O13801|YE04_SCHPO	26.027	292	163	10	92	377	344	588	3.36E-07	55.8	Uncharacterized RNA-binding protein C17H9.04c	Schizosaccharomyces pombe (strain 972 / ATCC 24843)	284812	XP_037046798.1	26.854	391	150	18	24	368	29	329	1.18E-16	89	ATP-dependent RNA helicase vasa-like	Bradysia coprophila
jg10703	ML19915a	99.324	296	2	0	1	296	1	296	0	604	NA	sp|H2QII6|RBP2_PANTR	24.294	354	173	13	9	292	1481	1809	2.44E-10	65.1	E3 SUMO-protein ligase RanBP2	Pan troglodytes	9598	XP_037046798.1	32.21	267	129	12	72	291	18	279	2.83E-23	106	ATP-dependent RNA helicase vasa-like	Bradysia coprophila
jg10704	ML19914a	99.441	179	1	0	1	179	1	179	1.02E-133	370	sp|Q8N5M9|JAGN1_HUMAN	sp|Q2NKY9|JAGN1_BOVIN	28.191	188	121	4	1	179	1	183	1.68E-15	73.6	Protein jagunal homolog 1	Bos taurus	9913	XP_001624275.1	30.387	181	115	4	1	176	1	175	1.05E-18	85.1	protein jagunal homolog 1	Nematostella vectensis
jg10705	ML19913a	99.608	255	1	0	1	255	1	255	0	511	sp|P38117|ETFB_HUMAN	sp|P38117|ETFB_HUMAN	67.451	255	83	0	1	255	1	255	5.38E-120	345	Electron transfer flavoprotein subunit beta	Homo sapiens	9606	XP_014487828.1	70.12	251	75	0	5	255	3	253	3.45E-126	364	PREDICTED: electron transfer flavoprotein subunit beta	Dinoponera quadriceps
jg10706	ML19912a	99.399	499	3	0	1	499	1	499	0	1025	sp|P24462|CP3A7_HUMAN	sp|Q9Y6A2|CP46A_HUMAN	28.189	486	322	15	21	497	22	489	2.07E-53	191	Cholesterol 24-hydroxylase	Homo sapiens	9606	XP_020895499.1	29.541	501	321	14	1	490	11	490	3.36E-70	238	cholesterol 24-hydroxylase isoform X1	Exaiptasia diaphana
jg10707	ML00969a	35	40	20	1	9	48	76	109	0.39	30.4	NA	sp|Q5ND28|SREC_MOUSE	26.446	121	48	6	16	123	65	157	3.1	32.3	Scavenger receptor class F member 1	Mus musculus	10090	XP_033741923.1	33.784	148	90	1	12	159	344	483	5.30E-12	70.5	mucin-17-like	Pecten maximus
jg10708	ML19911a	75.215	698	27	5	1	698	1	552	0	1010	sp|O43166|SI1L1_HUMAN	sp|A2ALS5|RPGP1_MOUSE	37.34	391	223	9	71	442	122	509	4.21E-62	222	Rap1 GTPase-activating protein 1	Mus musculus	10090	XP_019856854.1	36.416	692	371	11	54	686	163	844	5.99E-134	421	PREDICTED: uncharacterized protein LOC100635959	Amphimedon queenslandica
jg10709	ML218935a	24.084	191	113	5	78	259	1	168	1.28E-05	43.9	NA	sp|Q7V1I2|SYL_PROMP	25.532	94	67	2	170	262	304	395	0.54	35.4	Leucine--tRNA ligase	Prochlorococcus marinus subsp. pastoris (strain CCMP1986 / NIES-2087 / MED4)	59919	NA	NA	NA	NA	NA	NA	NA	NA	NA	NA	NA	NA	NA
jg1071	ML273220a	28.571	161	93	5	168	310	110	266	6.18E-07	50.8	sp|Q8N5Z0|AADAT_HUMAN	sp|P77730|YDCR_ECOLI	29.299	471	293	12	7	456	4	455	5.10E-49	178	Uncharacterized HTH-type transcriptional regulator YdcR	Escherichia coli (strain K12)	83333	XP_023292977.1	32.976	373	225	10	7	358	4	372	2.22E-50	185	uncharacterized protein LOC111676289	Lucilia cuprina
jg10710	ML001527a	99.174	242	2	0	1	242	1	242	1.74E-178	488	NA	sp|P0CP50|PAN3_CRYNJ	26.316	114	74	3	82	185	393	506	4.8	32.3	PAN2-PAN3 deadenylation complex subunit PAN3	Cryptococcus neoformans var. neoformans serotype D (strain JEC21 / ATCC MYA-565)	214684	XP_012160730.1	32.787	61	38	1	168	228	89	146	3.6	36.2	uncharacterized protein LOC101456301 isoform X6	Ceratitis capitata
jg10711	ML001526a	98.507	67	1	0	1	67	1	67	1.71E-44	136	NA	sp|Q8NIW7|BBP_NEUCR	24.528	53	40	0	5	57	112	164	0.47	31.2	Branchpoint-bridging protein	Neurospora crassa (strain ATCC 24698 / 74-OR23-1A / CBS 708.71 / DSM 1257 / FGSC 987)	367110	XP_015585586.1	37.5	56	35	0	11	66	97	152	2.2	32.3	KAT8 regulatory NSL complex subunit 3	Cephus cinctus
jg10712	ML001525a	93.08	737	5	1	72	808	155	845	0	1341	NA	sp|Q9NZN5|ARHGC_HUMAN	32.71	214	136	5	121	327	780	992	1.78E-26	120	Rho guanine nucleotide exchange factor 12	Homo sapiens	9606	XP_023930147.1	28.931	318	196	7	101	411	941	1235	1.13E-31	140	rho guanine nucleotide exchange factor 11 isoform X5	Lingula anatina
jg10713	ML001525a	100	155	0	0	1	155	1	155	2.71E-104	317	NA	sp|Q5BKS4|ERI2_MOUSE	24.528	106	80	0	51	156	414	519	0.89	33.5	ERI1 exoribonuclease 2	Mus musculus	10090	XP_014600544.1	34.524	84	39	4	72	154	1368	1436	5.2	35	PREDICTED: neither inactivation nor afterpotential protein C isoform X1	Polistes canadensis
jg10714	ML02772a	36.364	44	22	1	1	44	263	300	1.7	27.3	NA	sp|Q6UUW6|CRLC_DICDI	25	88	55	3	44	120	103	190	2.1	31.2	Cyclic AMP receptor-like protein C	Dictyostelium discoideum	44689	XP_030846854.1	25.253	99	64	2	13	101	456	554	1.5	35	neuronal acetylcholine receptor subunit alpha-3	Strongylocentrotus purpuratus
jg10715	ML086415a	98.214	280	5	0	1	280	1760	2039	0	579	NA	sp|Q03277|PO11_BRACO	22.297	148	111	2	132	278	308	452	0.56	35.4	Retrovirus-related Pol polyprotein from type-1 retrotransposable element R1 (Fragment)	Bradysia coprophila	Bradysia coprophila OX	XP_013384075.1	28.358	268	166	7	24	278	204	458	7.42E-17	87	uncharacterized protein LOC106154306	Lingula anatina
jg10716	ML11441a	97.826	460	10	0	268	727	1	460	0	921	NA	sp|Q9YGC3|CXR4A_XENLA	32.184	87	47	3	266	350	241	317	0.000822	46.2	C-X-C chemokine receptor type 4-A	Xenopus laevis	8355	XP_002737358.1	23.056	360	180	15	28	350	22	321	2.72E-05	54.7	PREDICTED: substance-P receptor-like	Saccoglossus kowalevskii
jg10717	ML274444a	98.387	186	3	0	1	186	1	186	1.30E-138	384	sp|O14830|PPE2_HUMAN	sp|G5EBX9|PPE_CAEEL	37.714	175	90	3	31	186	83	257	1.07E-33	129	Serine/threonine-protein phosphatase with EF-hands pef-1	Caenorhabditis elegans	6239	XP_019923489.1	39	200	99	3	1	186	1	191	8.16E-39	147	serine/threonine-protein phosphatase with EF-hands 2	Crassostrea gigas
jg10718	ML020061a	57.303	89	38	0	141	229	1	89	1.95E-32	115	NA	sp|O86236|Y132A_HAEIN	31.579	57	37	1	175	231	4	58	0.017	37.7	Uncharacterized transposase-like protein HI_1328.1	Haemophilus influenzae (strain ATCC 51907 / DSM 11121 / KW20 / Rd)	71421	XP_017468086.1	36.475	244	135	6	3	231	5	243	1.78E-41	150	PREDICTED: uncharacterized protein LOC108360341	Rhagoletis zephyria
jg10719	ML274443a	98.03	609	10	1	1	607	1	609	0	1215	sp|Q9NW15|ANO10_HUMAN	sp|Q8BH79|ANO10_MOUSE	27.376	526	299	11	101	599	153	622	6.07E-43	167	Anoctamin-10	Mus musculus	10090	XP_021368432.1	30.083	482	292	10	103	557	185	648	1.95E-56	209	anoctamin-8-like isoform X3	Mizuhopecten yessoensis
jg1072	ML030524a	30.645	62	39	2	192	251	992	1051	2.9	28.9	sp|P23771|GATA3_HUMAN	sp|Q7SZI7|RET3_XENLA	31.429	140	89	5	148	283	459	595	2.13E-05	49.7	Retinol-binding protein 3	Xenopus laevis	8355	XP_017048511.1	38.667	75	46	0	209	283	84	158	7.28E-05	49.7	PREDICTED: nisin-resistance protein-like	Drosophila ficusphila
jg10720	ML274442a	100	385	0	0	54	438	1	385	0	798	sp|O14829|PPE1_HUMAN	sp|Q3SWT6|PPE1_RAT	46.606	442	219	3	2	427	188	628	1.48E-144	429	Serine/threonine-protein phosphatase with EF-hands 1	Rattus norvegicus	10116	XP_027056881.1	53.023	430	198	3	2	429	202	629	1.18E-166	489	serine/threonine-protein phosphatase with EF-hands pef-1-like	Pocillopora damicornis
jg10721	ML274441a	99.257	269	2	0	1	269	1	269	0	551	sp|P19397|CD53_HUMAN	sp|Q58DM3|CD53_BOVIN	30.901	233	130	5	32	258	7	214	1.93E-25	103	Leukocyte surface antigen CD53	Bos taurus	9913	XP_002161461.1	34.071	226	140	3	33	254	8	228	2.68E-35	132	PREDICTED: 23 kDa integral membrane protein-like	Hydra vulgaris
jg10722	ML274439a	100	386	0	0	124	509	1	386	0	808	sp|O60264|SMCA5_HUMAN	sp|O60264|SMCA5_HUMAN	69.102	479	142	3	37	509	87	565	0	701	SWI/SNF-related matrix-associated actin-dependent regulator of chromatin subfamily A member 5	Homo sapiens	9606	XP_035723918.1	73.333	375	100	0	135	509	1	375	0	591	chromatin-remodeling complex ATPase chain Iswi-like isoform X2	Vespa mandarinia
jg10723	ML274440a	98.294	469	8	0	1	469	1	469	0	936	NA	sp|Q5W8I8|VGL2A_DANRE	21.81	431	311	8	46	468	113	525	1.41E-15	82.8	Vesicular glutamate transporter 2.1	Danio rerio	7955	XP_004206356.2	24.942	433	289	11	7	414	8	429	4.67E-18	93.6	PREDICTED: sialin-like	Hydra vulgaris
jg10724	ML274439a	100	273	0	0	1	273	390	662	0	566	sp|O60264|SMCA5_HUMAN	sp|Q24368|ISWI_DROME	67.184	451	140	4	2	445	518	967	0	596	Chromatin-remodeling complex ATPase chain Iswi	Drosophila melanogaster	7227	XP_022111423.1	71.011	445	125	3	2	445	534	975	0	639	SWI/SNF-related matrix-associated actin-dependent regulator of chromatin subfamily A member 5-like isoform X1	Acanthaster planci
jg10725	ML274438a	100	179	0	0	122	300	1	179	2.37E-127	363	sp|P35368|ADA1B_HUMAN	sp|O42266|OPSP_ICTPU	28.682	258	173	3	61	317	69	316	2.19E-24	105	Parapinopsin	Ictalurus punctatus	Ictalurus punctatus OX	XP_031574458.1	30.619	307	195	9	23	323	10	304	9.16E-33	130	5-hydroxytryptamine receptor 1A-like	Actinia tenebrosa
jg10726	ML274435a	96.744	215	7	0	197	411	761	975	2.95E-135	410	sp|Q9Y4L1|HYOU1_HUMAN	sp|P21733|YCR2_BACTK	25.85	147	104	1	8	149	72	218	2.02E-08	58.5	Uncharacterized 29.1 kDa protein in cryB1 5'region	Bacillus thuringiensis subsp. kurstaki	Bacillus thuringiensis subsp. kurstaki OX	XP_033755718.1	40	170	97	1	11	175	1	170	3.51E-38	147	arp2/3 complex-activating protein rickA-like	Pecten maximus
jg10727	ML04152a	25.758	132	98	0	149	280	1	132	2.60E-29	107	NA	sp|Q25460|FP1_MYTED	20	280	214	2	15	286	65	342	5.62E-15	78.6	Adhesive plaque matrix protein (Fragment)	Mytilus edulis	6550	XP_013086491.1	47.81	274	143	0	13	286	21	294	5.45E-69	223	PREDICTED: uncharacterized protein DDB_G0280315-like	Biomphalaria glabrata
jg10728	ML274437a	98.93	374	4	0	1	374	79	452	0	749	NA	sp|P29275|AA2BR_HUMAN	21.908	283	182	10	70	333	44	306	0.038	39.3	Adenosine receptor A2b	Homo sapiens	9606	XP_019773753.1	25.155	322	185	11	30	340	34	310	1.51E-05	53.9	PREDICTED: histamine H2 receptor-like	Dendroctonus ponderosae
jg10729	ML274436a	95.33	364	14	1	13	373	1	364	0	697	NA	sp|B9EJA2|CTTB2_MOUSE	22.066	213	141	6	34	235	110	308	0.019	40.8	Cortactin-binding protein 2	Mus musculus	10090	XP_014470711.1	24.627	134	86	1	43	176	400	518	0.005	46.6	PREDICTED: serine-rich adhesin for platelets-like isoform X2	Dinoponera quadriceps
jg1073	ML083710a	38.182	55	29	3	83	132	429	483	2.4	28.1	NA	sp|P96579|YDAF_BACSU	33.702	181	117	2	1	179	1	180	2.08E-25	99.8	Putative ribosomal N-acetyltransferase YdaF	Bacillus subtilis (strain 168)	224308	XP_032239597.1	62.617	107	40	0	67	173	1	107	5.26E-47	155	putative ribosomal N-acetyltransferase YdaF	Nematostella vectensis
jg10730	ML274435a	99.738	762	2	0	1	762	1	762	0	1569	sp|Q9Y4L1|HYOU1_HUMAN	sp|Q7ZUW2|HYOU1_DANRE	40	800	436	10	1	761	10	804	5.11E-178	539	Hypoxia up-regulated protein 1	Danio rerio	7955	XP_023720787.1	41.86	774	416	11	15	761	22	788	0	557	hypoxia up-regulated protein 1 isoform X2	Cryptotermes secundus
jg10731	ML274434a	100	149	0	0	1	149	1	149	5.07E-104	293	sp|Q9NRP0|OSTC_HUMAN	sp|Q7ZWJ3|OSTC_DANRE	66.667	147	49	0	1	147	1	147	2.58E-72	216	Oligosaccharyltransferase complex subunit ostc	Danio rerio	7955	XP_002731813.1	65.101	149	52	0	1	149	1	149	4.47E-70	213	PREDICTED: oligosaccharyltransferase complex subunit ostc-B-like	Saccoglossus kowalevskii
jg10732	ML274433a	97.84	324	7	0	1	324	1	324	0	672	sp|O43488|ARK72_HUMAN	sp|O43488|ARK72_HUMAN	46.395	319	163	4	1	315	45	359	1.88E-97	295	Aflatoxin B1 aldehyde reductase member 2	Homo sapiens	9606	XP_032238523.1	43.478	322	166	4	1	315	12	324	2.35E-88	273	aflatoxin B1 aldehyde reductase member 2 isoform X2	Nematostella vectensis
jg10733	ML274432a	98.762	323	4	0	1	323	1	323	0	672	sp|O43488|ARK72_HUMAN	sp|O43488|ARK72_HUMAN	49.53	319	153	3	1	315	45	359	1.84E-100	302	Aflatoxin B1 aldehyde reductase member 2	Homo sapiens	9606	XP_022790621.1	47.205	322	155	5	1	315	13	326	1.92E-95	291	aflatoxin B1 aldehyde reductase member 2-like	Stylophora pistillata
jg10734	ML274431a	99.71	345	0	1	123	466	1	345	0	721	sp|Q09472|EP300_HUMAN	sp|Q6JHU9|CBP_RAT	50.06	837	376	14	935	1762	1083	1886	0	853	Histone lysine acetyltransferase CREBBP	Rattus norvegicus	10116	XP_017769622.1	52.956	795	347	11	936	1722	1150	1925	0	867	PREDICTED: CREB-binding protein isoform X5	Nicrophorus vespilloides
jg10735	ML274428a	99.661	295	1	0	1	295	1	295	0	585	sp|Q99848|EBP2_HUMAN	sp|Q9D903|EBP2_MOUSE	40.449	267	131	7	48	293	47	306	3.60E-43	152	Probable rRNA-processing protein EBP2	Mus musculus	10090	XP_028403785.1	44.951	307	142	8	5	293	7	304	3.63E-72	230	probable rRNA-processing protein EBP2	Dendronephthya gigantea
jg10736	ML274427a	100	306	0	0	1	306	1	306	0	634	sp|Q9P2D6|F135A_HUMAN	sp|Q9P2D6|F135A_HUMAN	24.81	395	264	7	3	365	1	394	5.92E-24	107	Protein FAM135A	Homo sapiens	9606	XP_020902852.1	25.187	401	253	8	5	365	4	397	3.31E-27	120	protein FAM135A	Exaiptasia diaphana
jg10737	ML274426a	99.139	581	5	0	1	581	349	929	0	1219	sp|P22888|LSHR_HUMAN	sp|P46023|GR101_LYMST	28.485	165	97	4	664	828	915	1058	1.26E-09	65.9	G-protein coupled receptor GRL101	Lymnaea stagnalis	Lymnaea stagnalis OX	XP_041362016.1	28.485	165	97	4	664	828	967	1110	1.92E-12	79	G-protein coupled receptor GRL101-like	Gigantopelta aegis
jg10738	ML00963a	99.479	192	1	0	1	192	247	438	3.34E-139	397	NA	sp|P33694|EXOL_RHIME	30.159	63	36	1	162	224	73	127	3.7	32.3	Succinoglycan biosynthesis protein ExoL	Rhizobium meliloti (strain 1021)	266834	XP_013147332.1	33.981	103	61	2	67	164	240	340	0.21	40	PREDICTED: uncharacterized protein LOC106110157	Papilio polytes
jg10739	ML009110a	87.342	395	4	1	1	395	126	474	0	691	NA	sp|Q9NBX4|RTXE_DROME	26.19	504	347	11	262	752	345	836	1.72E-30	133	Probable RNA-directed DNA polymerase from transposon X-element	Drosophila melanogaster	7227	XP_018018674.1	30.314	828	500	19	47	844	1	781	2.44E-102	342	PREDICTED: RNA-directed DNA polymerase from mobile element jockey-like	Hyalella azteca
jg1074	ML36893a	24.256	437	261	14	71	458	71	486	8.11E-18	85.9	sp|Q6GMR7|FAAH2_HUMAN	sp|Q936X2|ATZF_PSESD	48.7	577	281	6	32	605	38	602	1.29E-172	506	Allophanate hydrolase	Pseudomonas sp. (strain ADP)	47660	XP_018903453.1	44.708	548	288	8	40	583	602	1138	3.42E-121	402	PREDICTED: uncharacterized protein LOC109034654	Bemisia tabaci
jg10740	ML05311a	99.057	424	4	0	1	424	1	424	0	874	sp|Q9P2D6|F135A_HUMAN	sp|Q641I1|F135B_XENLA	52.222	180	86	0	245	424	1110	1289	5.15E-52	192	Protein FAM135B	Xenopus laevis	8355	XP_002427067.1	48.066	181	92	2	245	424	1004	1183	5.59E-50	189	conserved hypothetical protein	Pediculus humanus corporis
jg10741	ML05313a	100	352	0	0	1	352	1	352	0	731	NA	sp|O53532|Y2258_MYCTU	32.448	339	205	8	13	340	22	347	3.44E-50	174	Uncharacterized S-adenosylmethionine-dependent methyltransferase Rv2258c	Mycobacterium tuberculosis (strain ATCC 25618 / H37Rv)	83332	XP_041464902.1	33.051	354	222	8	2	347	13	359	1.30E-57	196	uncharacterized S-adenosylmethionine-dependent methyltransferase Rv2258c-like isoform X2	Lytechinus variegatus
jg10742	ML05311a	100	47	0	0	43	89	422	468	2.83E-29	107	sp|Q9P2D6|F135A_HUMAN	sp|Q641I1|F135B_XENLA	54.167	48	21	1	43	90	1287	1333	7.24E-12	62.8	Protein FAM135B	Xenopus laevis	8355	XP_009044196.1	54.167	48	22	0	43	90	227	274	5.32E-12	66.2	hypothetical protein LOTGIDRAFT_102128, partial	Lottia gigantea
jg10743	ML015420a	31.321	265	163	7	16	273	12	264	3.49E-39	138	sp|O43704|ST1B1_HUMAN	sp|O46640|ST3A1_RABIT	32.331	266	149	9	42	293	31	279	2.20E-33	127	Amine sulfotransferase	Oryctolagus cuniculus	9986	XP_015778550.1	34.694	294	164	11	7	293	3	275	2.48E-38	142	PREDICTED: sulfotransferase 1C4-like	Acropora digitifera
jg10744	ML170511a	55.603	232	100	2	1	231	1	230	2.29E-98	285	NA	sp|Q9WU63|HEBP2_MOUSE	29.891	184	114	7	56	230	19	196	4.22E-11	63.5	Heme-binding protein 2	Mus musculus	10090	XP_013389351.1	33.333	165	98	5	52	212	35	191	2.46E-17	84	heme-binding protein 2-like	Lingula anatina
jg10745	ML003612a	61.582	177	63	2	17	188	121	297	1.22E-65	206	NA	sp|P28175|CFC_TACTR	29.545	88	59	2	62	149	198	282	0.065	37.7	Clotting factor C	Tachypleus tridentatus	Tachypleus tridentatus OX	XP_002733735.2	40.909	44	26	0	71	114	952	995	0.054	41.6	PREDICTED: polycystic kidney disease protein 1-like 2-like	Saccoglossus kowalevskii
jg10747	ML07491a	99.405	168	1	0	1	168	1	168	5.49E-124	345	sp|Q9UI14|PRAF1_HUMAN	sp|Q9UI14|PRAF1_HUMAN	36.774	155	98	0	11	165	29	183	1.01E-38	133	Prenylated Rab acceptor protein 1	Homo sapiens	9606	XP_020902484.1	39.49	157	95	0	9	165	25	181	3.73E-41	142	prenylated Rab acceptor protein 1	Exaiptasia diaphana
jg10748	ML07492a	89.68	281	4	1	1	281	1	256	0	509	sp|Q9NWC5|TM45A_HUMAN	sp|Q6P0S3|TM45B_DANRE	30.279	251	151	5	1	238	1	240	1.80E-24	102	Transmembrane protein 45B	Danio rerio	7955	XP_006816470.1	31.373	255	147	6	2	238	5	249	1.71E-28	116	PREDICTED: transmembrane protein 45B-like	Saccoglossus kowalevskii
jg10748	ML07492a	98.828	256	3	0	1	256	1	256	0	522	sp|Q9NWC5|TM45A_HUMAN	sp|Q6P0S3|TM45B_DANRE	31.604	212	124	4	1	199	1	204	8.26E-22	94.7	Transmembrane protein 45B	Danio rerio	7955	XP_020903782.1	31.604	212	137	6	1	205	1	211	1.24E-26	110	transmembrane protein 45B-like	Exaiptasia diaphana
jg10749	ML07493a	99.353	309	2	0	1	309	94	402	0	630	NA	sp|O95255|MRP6_HUMAN	40.816	49	18	2	267	306	463	509	1.1	35	ATP-binding cassette sub-family C member 6	Homo sapiens	9606	XP_002004981.1	35.294	34	22	0	45	78	26	59	0.46	36.2	uncharacterized protein LOC6579084	Drosophila mojavensis
jg1075	ML069117a	35.079	382	220	7	1	378	32	389	1.25E-58	212	sp|Q96RQ3|MCCA_HUMAN	sp|A5H0J2|DUR1_LACKL	43.3	1194	607	14	1	1135	648	1830	0	1018	Urea amidolyase	Lachancea kluyveri	4934	XP_016997337.1	52.059	1093	467	8	92	1136	1	1084	0	1111	PREDICTED: LOW QUALITY PROTEIN: urea amidolyase-like, partial	Drosophila takahashii
jg10750	ML07494a	97.959	392	8	0	1	392	1	392	0	800	sp|Q8NBT3|TM145_HUMAN	sp|Q8C4U2|TM145_MOUSE	37.179	390	222	5	1	390	74	440	1.40E-69	245	Transmembrane protein 145	Mus musculus	10090	XP_028401841.1	37.76	384	212	7	1	382	68	426	1.17E-73	254	transmembrane protein 145-like	Dendronephthya gigantea
jg10751	ML07494a	82.927	41	7	0	10	50	378	418	3.12E-17	73.6	sp|Q8NBT3|TM145_HUMAN	sp|Q55B06|SPXS1_DICDI	40.541	37	22	0	44	80	617	653	0.28	32.7	SPX and EXS domain-containing protein 1	Dictyostelium discoideum	44689	XP_036336414.1	28.571	63	40	2	29	87	891	952	0.64	35	protein draper isoform X1	Rhagoletis pomonella
jg10752	ML07495a	99.093	551	5	0	1	551	103	653	0	1138	NA	sp|Q09581|LEC3_CAEEL	22.892	249	147	9	88	316	1	224	1.28E-06	53.9	32 kDa beta-galactoside-binding lectin lec-3	Caenorhabditis elegans	6239	XP_034326192.1	25.296	423	265	15	80	496	2	379	4.91E-15	85.1	uncharacterized protein LOC105326968	Crassostrea gigas
jg10753	ML07496a	98.394	498	8	0	1	498	1	498	0	1028	NA	sp|Q9GV16|EGCSE_CYANO	34.868	456	236	13	35	457	40	467	1.12E-68	231	Endoglycoceramidase	Cyanea nozakii	Cyanea nozakii OX	XP_013419244.1	44.622	502	262	6	4	495	3	498	1.03E-147	437	endoglycoceramidase	Lingula anatina
jg10754	ML07497a	98.204	501	9	0	1	501	1	501	0	1025	NA	sp|Q9GV16|EGCSE_CYANO	33.465	508	247	16	36	501	40	498	3.26E-69	233	Endoglycoceramidase	Cyanea nozakii	Cyanea nozakii OX	XP_013419244.1	44.98	498	261	5	4	491	3	497	9.69E-155	456	endoglycoceramidase	Lingula anatina
jg10755	ML07495a	100	80	0	0	1	80	1	80	9.43E-52	170	NA	sp|O42975|NRDE2_SCHPO	30.159	63	34	3	3	55	220	282	1.4	30.8	Protein NRDE2 homolog	Schizosaccharomyces pombe (strain 972 / ATCC 24843)	284812	XP_022808706.1	68.182	66	21	0	14	79	1	66	1.61E-26	104	uncharacterized protein LOC111345678	Stylophora pistillata
jg10756	ML07498a	91.12	518	7	1	1	518	1	479	0	892	NA	sp|Q4R731|CL050_MACFA	30.38	79	51	1	52	130	217	291	0.47	36.6	Uncharacterized protein C12orf50 homolog	Macaca fascicularis	9541	XP_020283374.1	27.536	138	90	4	250	382	423	555	3.5	37.7	cytochrome P450 4g15-like	Pseudomyrmex gracilis
jg10757	ML07499a	99.048	105	1	0	1	105	1	105	1.36E-71	207	NA	sp|B5Z919|LPXA_HELPG	30	50	34	1	53	101	207	256	2	30.8	Acyl-[acyl-carrier-protein]--UDP-N-acetylglucosamine O-acyltransferase	Helicobacter pylori (strain G27)	563041	XP_037073498.1	37.255	51	32	0	16	66	172	222	0.29	36.6	circumsporozoite protein-like	Pollicipes pollicipes
jg10758	ML074910a	100	171	0	0	1	171	1	171	4.02E-130	360	NA	sp|B8G783|LIPB_CHLAD	35.714	42	27	0	48	89	56	97	1.8	32	Octanoyltransferase	Chloroflexus aggregans (strain MD-66 / DSM 9485)	326427	XP_037910748.1	24.306	144	90	3	1	143	205	330	0.49	37.7	tetratricopeptide repeat protein 14 homolog isoform X1	Hermetia illucens
jg10759	ML00872a	56.322	87	36	2	35	121	1001	1085	5.52E-24	95.1	NA	sp|Q2TBF2|WSCD2_HUMAN	32	50	34	0	38	87	131	180	0.68	33.1	WSC domain-containing protein 2	Homo sapiens	9606	XP_032220018.1	39.796	98	55	2	24	121	177	270	4.34E-12	67.8	neurogenic locus notch homolog protein 2	Nematostella vectensis
jg1076	ML01066a	27.711	83	36	3	28	86	431	513	4.2	27.7	NA	sp|O31473|YCGI_BACSU	32.759	174	113	2	34	206	23	193	2.01E-23	95.9	Uncharacterized protein YcgI	Bacillus subtilis (strain 168)	224308	XP_021923615.1	28.293	205	122	7	28	213	66	264	6.94E-10	63.9	uncharacterized protein C11D3.03c isoform X1	Zootermopsis nevadensis
jg10760	ML214310a	90.61	213	16	1	1	213	68	276	8.23E-142	396	NA	sp|Q11075|YWV1_CAEEL	26.852	108	68	3	4	108	37	136	0.013	38.9	Uncharacterized protein B0403.1	Caenorhabditis elegans	6239	XP_028407530.1	34.463	177	102	5	12	181	386	555	5.43E-14	77	uncharacterized protein LOC114530144	Dendronephthya gigantea
jg10761	ML074911a	100	354	0	0	40	393	2	355	0	715	NA	sp|D3ZF92|TNR21_RAT	31.373	51	35	0	338	388	444	494	1	35.4	Tumor necrosis factor receptor superfamily member 21	Rattus norvegicus	10116	XP_037949421.1	37.179	78	45	3	314	389	1464	1539	0.001	48.9	ankyrin-3	Teleopsis dalmanni
jg10761	ML074911a	100	355	0	0	1	355	1	355	0	716	NA	sp|D3ZF92|TNR21_RAT	31.373	51	35	0	300	350	444	494	0.76	35.4	Tumor necrosis factor receptor superfamily member 21	Rattus norvegicus	10116	XP_037949421.1	37.179	78	45	3	276	351	1464	1539	0.001	48.5	ankyrin-3	Teleopsis dalmanni
jg10762	ML074912a	98.105	475	9	0	1	475	1	475	0	962	NA	sp|Q07968|F13B_MOUSE	32.597	181	100	10	269	441	286	452	3.03E-11	69.3	Coagulation factor XIII B chain	Mus musculus	10090	XP_029649248.1	28.369	282	154	14	177	449	49	291	5.29E-09	66.2	sushi, von Willebrand factor type A, EGF and pentraxin domain-containing protein 1 isoform X1	Octopus sinensis
jg10763	ML21583a	40.758	211	120	4	30	239	1160	1366	1.30E-47	169	sp|Q96MT7|CFA44_HUMAN	sp|Q5G265|NETR_SAGLB	23.881	268	163	8	5	253	376	621	1.08E-11	68.2	Neurotrypsin	Saguinus labiatus	78454	XP_028416710.1	29.609	179	94	3	61	234	754	905	3.64E-15	82.4	deleted in malignant brain tumors 1 protein-like	Dendronephthya gigantea
jg10764	ML074913a	97.811	594	13	0	1	594	1	594	0	1184	NA	sp|P0C6F1|DYH2_MOUSE	28.767	146	89	4	439	582	3100	3232	0.000495	47.4	Dynein heavy chain 2, axonemal	Mus musculus	10090	XP_025111092.1	34.008	247	151	4	346	589	273	510	1.60E-29	129	vicilin-like seed storage protein At2g18540 isoform X2	Pomacea canaliculata
jg10765	ML074914a	96.863	255	6	1	80	332	1	255	0	505	NA	sp|Q9UPT6|JIP3_HUMAN	27.059	85	54	2	18	99	1090	1169	0.006	42.4	C-Jun-amino-terminal kinase-interacting protein 3	Homo sapiens	9606	XP_036343938.1	30.612	98	68	0	5	102	1269	1366	8.22E-09	64.3	uncharacterized protein LOC118753172	Rhagoletis pomonella
jg10766	ML074915a	86.652	442	7	1	1	442	1	390	0	744	sp|Q8N434|SVOPL_HUMAN	sp|Q2XWK0|SVOP_XENLA	29.958	474	301	10	56	510	68	529	4.04E-49	182	Synaptic vesicle 2-related protein	Xenopus laevis	8355	XP_013392843.1	29.747	474	303	10	56	507	67	532	3.10E-49	185	synaptic vesicle 2-related protein isoform X2	Lingula anatina
jg10767	ML074917a	79.621	422	4	4	1	418	1	344	0	620	NA	sp|E9PSK7|JIP3_RAT	25	164	115	3	974	1129	902	1065	3.27E-11	71.6	C-Jun-amino-terminal kinase-interacting protein 3	Rattus norvegicus	10116	XP_023330553.1	23.836	537	316	16	16	542	827	1280	1.3	40.8	cingulin-like isoform X2	Eurytemora affinis
jg10767	ML074917a	82.528	538	6	3	156	689	372	825	0	800	NA	sp|E9PSK7|JIP3_RAT	25	164	115	3	1007	1162	902	1065	4.27E-11	71.6	C-Jun-amino-terminal kinase-interacting protein 3	Rattus norvegicus	10116	XP_036370729.1	26.816	179	103	2	136	286	663	841	1.8	40.4	CAP-Gly domain-containing linker protein 1 isoform X2	Octopus sinensis
jg10767	ML074917a	83.086	538	7	2	156	693	372	825	0	811	NA	sp|E9PSK7|JIP3_RAT	25	164	115	3	1011	1166	902	1065	4.40E-11	71.2	C-Jun-amino-terminal kinase-interacting protein 3	Rattus norvegicus	10116	XP_036370729.1	26.816	179	103	2	136	286	663	841	1.9	40.4	CAP-Gly domain-containing linker protein 1 isoform X2	Octopus sinensis
jg10768	ML32347a	87.178	1825	179	14	1	1794	1	1801	0	2992	NA	sp|Q8R0T2|ZN768_MOUSE	35.78	109	70	0	941	1049	65	173	3.71E-09	65.1	Zinc finger protein 768	Mus musculus	10090	XP_037906757.1	37.302	126	79	0	936	1061	1566	1691	4.11E-23	115	titin homolog	Hermetia illucens
jg10769	ML32346a	99.317	586	4	0	1	586	1	586	0	1189	sp|Q13813|SPTN1_HUMAN	sp|Q01082|SPTB2_HUMAN	32.993	294	196	1	3	295	1782	2075	1.76E-44	174	Spectrin beta chain, non-erythrocytic 1	Homo sapiens	9606	XP_019869083.1	32	575	338	16	4	529	1783	2353	5.49E-62	229	PREDICTED: LOW QUALITY PROTEIN: spectrin beta chain	Aethina tumida
jg1077	ML00143a	27.027	222	137	5	7	218	522	728	1.09E-17	82	sp|O95477|ABCA1_HUMAN	sp|P73265|NRTD_SYNY3	39.245	265	134	5	16	270	13	260	1.67E-56	185	Nitrate import ATP-binding protein NrtD	Synechocystis sp. (strain PCC 6803 / Kazusa)	1111708	XP_017095339.1	40.889	225	119	4	1	221	169	383	1.75E-53	186	PREDICTED: putative nitrate transport ATP-binding protein NrtD	Drosophila bipectinata
jg10770	ML19074a	99.31	145	1	0	1	145	1	145	4.85E-96	291	NA	sp|P74423|SYA_SYNY3	27.434	113	62	5	152	257	729	828	0.55	37.4	Alanine--tRNA ligase	Synechocystis sp. (strain PCC 6803 / Kazusa)	1111708	XP_018021054.1	36.905	84	46	1	598	674	91	174	9.61E-06	53.9	PREDICTED: cuticle collagen 34-like	Hyalella azteca
jg10770	ML19074a	99.31	145	1	0	1	145	1	145	7.80E-97	291	NA	sp|P74423|SYA_SYNY3	31.429	70	41	2	152	218	729	794	0.11	39.3	Alanine--tRNA ligase	Synechocystis sp. (strain PCC 6803 / Kazusa)	1111708	XP_018913643.1	24.876	201	131	8	128	321	95	282	0.26	41.2	PREDICTED: uncharacterized protein LOC109041682, partial	Bemisia tabaci
jg10771	ML19073a	99.728	367	1	0	1	367	592	958	0	761	NA	sp|P10394|POL4_DROME	26.781	351	246	7	211	557	894	1237	4.56E-25	115	Retrovirus-related Pol polyprotein from transposon 412	Drosophila melanogaster	7227	XP_041372627.1	25.253	495	344	10	80	563	335	814	1.21E-38	162	uncharacterized protein LOC121385902	Gigantopelta aegis
jg10772	ML19072a	97.887	426	6	2	1	425	1	424	0	852	NA	sp|Q9TTC1|POL_KORV	57.692	26	11	0	379	404	481	506	0.002	44.7	Gag-Pol polyprotein	Koala retrovirus	394239	XP_019889606.2	35.556	135	80	4	241	374	1671	1799	0.052	43.5	trichohyalin isoform X3	Ooceraea biroi
jg10773	ML004439a	58	350	135	7	11	359	5	343	8.30E-139	411	NA	sp|Q6X0I2|VGR_SOLIN	35.644	101	57	5	155	251	993	1089	0.034	40	Vitellogenin receptor	Solenopsis invicta	13686	XP_034826412.1	31.731	104	63	4	155	252	2678	2779	0.004	47	prolow-density lipoprotein receptor-related protein 1-like	Maniola hyperantus
jg10774	ML32345a	96.452	451	16	0	1	451	1	451	0	898	NA	sp|A6GWH3|TYSY_FLAPJ	24.54	163	112	5	11	168	109	265	0.016	40.8	Thymidylate synthase	Flavobacterium psychrophilum (strain ATCC 49511 / DSM 21280 / CIP 103535 / JIP02/86)	402612	XP_033240544.1	27.419	124	76	3	233	349	97	213	0.6	39.3	uncharacterized protein LOC26533227	Drosophila pseudoobscura
jg10775	ML32344a	75.526	760	83	10	1	758	1	659	0	1090	NA	sp|P46023|GR101_LYMST	29.104	134	90	2	498	630	916	1045	4.01E-14	80.1	G-protein coupled receptor GRL101	Lymnaea stagnalis	Lymnaea stagnalis OX	XP_038053125.1	24.619	459	246	11	260	714	2150	2512	1.02E-26	125	uncharacterized protein LOC119725675	Patiria miniata
jg10776	ML32344a	95.489	266	12	0	3	268	394	659	0	525	NA	sp|P46023|GR101_LYMST	29.921	127	84	2	8	133	916	1038	3.24E-15	79	G-protein coupled receptor GRL101	Lymnaea stagnalis	Lymnaea stagnalis OX	XP_038053125.1	27.854	219	127	6	8	224	2323	2512	9.19E-16	84	uncharacterized protein LOC119725675	Patiria miniata
jg10777	ML32343a	100	116	0	0	1	116	1	116	1.96E-82	238	sp|P11277|SPTB1_HUMAN	sp|Q62261|SPTB2_MOUSE	40.909	66	39	0	50	115	1668	1733	1.07E-09	58.2	Spectrin beta chain, non-erythrocytic 1	Mus musculus	10090	XP_022091369.1	42.466	73	41	1	54	125	1656	1728	2.83E-09	60.5	spectrin beta chain, non-erythrocytic 1-like	Acanthaster planci
jg10778	ML32342a	98.936	752	8	0	1	752	1	752	0	1555	sp|P09917|LOX5_HUMAN	sp|P48999|LOX5_MOUSE	27.044	636	404	15	125	752	91	674	7.30E-62	223	Polyunsaturated fatty acid 5-lipoxygenase	Mus musculus	10090	XP_015762908.1	25.546	732	468	18	31	752	24	688	8.55E-65	234	PREDICTED: allene oxide synthase-lipoxygenase protein-like isoform X2	Acropora digitifera
jg10779	ML32341a	98.204	1002	9	2	625	1618	451	1451	0	1976	sp|O15020|SPTN2_HUMAN	sp|Q01082|SPTB2_HUMAN	37.531	1612	977	11	11	1597	36	1642	0	1040	Spectrin beta chain, non-erythrocytic 1	Homo sapiens	9606	XP_009047684.1	38.066	1613	972	11	11	1597	29	1640	0	1083	hypothetical protein LOTGIDRAFT_139452	Lottia gigantea
jg1078	ML090215a	29.577	71	50	0	43	113	162	232	0.53	28.9	NA	sp|O74462|TAF6_SCHPO	32.558	86	48	4	17	102	123	198	1.5	31.6	Transcription initiation factor TFIID subunit 6	Schizosaccharomyces pombe (strain 972 / ATCC 24843)	284812	XP_014784484.1	25.806	124	71	4	6	108	158	281	0.22	37.4	PREDICTED: sodium/potassium-transporting ATPase subunit beta-like	Octopus bimaculoides
jg10780	ML15655a	86.321	1294	106	9	47	1334	19	1247	0	2067	NA	sp|P10072|ZN875_HUMAN	26.154	195	105	7	566	752	443	606	0.014	43.5	Zinc finger protein 875	Homo sapiens	9606	XP_028415024.1	30.247	162	113	0	1238	1399	71	232	5.02E-09	68.9	uncharacterized protein LOC114538103	Dendronephthya gigantea
jg10781	ML15656a	98.182	220	4	0	78	297	11	230	1.34E-152	433	NA	sp|Q295G5|EIF3A_DROPS	24.39	82	62	0	230	311	637	718	4.7	32.7	Eukaryotic translation initiation factor 3 subunit A	Drosophila pseudoobscura pseudoobscura	46245	XP_019856562.1	24.375	160	111	5	62	215	2600	2755	0.067	42.7	PREDICTED: deleted in malignant brain tumors 1 protein-like	Amphimedon queenslandica
jg10782	ML161310a	53.846	377	147	7	15	366	3	377	7.91E-131	379	NA	sp|Q91175|ADA1A_ORYLA	31.405	121	78	4	36	154	40	157	9.23E-06	50.8	Alpha-1A adrenergic receptor	Oryzias latipes	8090	XP_038062544.1	30.081	123	83	2	32	154	67	186	7.85E-08	61.2	orexin receptor type 2-like	Patiria miniata
jg10783	ML15656a	100	189	0	0	1	189	238	426	8.74E-138	390	NA	sp|I6QPS5|TPS5_MATCR	29.915	117	71	4	34	142	246	359	0.78	33.9	(-)-germacrene D synthase	Matricaria chamomilla var. recutita	Matricaria chamomilla var. recutita OX	XP_014607767.1	32.877	73	42	3	2	72	496	563	0.03	41.6	PREDICTED: broad-complex core protein isoforms 1/2/3/4/5 isoform X4	Polistes canadensis
jg10784	ML15654a	96.196	552	19	1	1	550	1	552	0	1082	NA	sp|Q01611|ZFY1_XENLA	20.964	477	275	18	142	583	266	675	2.29E-06	54.3	Zinc finger Y-chromosomal protein 1	Xenopus laevis	8355	XP_026468267.1	27.17	265	145	7	316	577	675	894	4.09E-12	76.6	zinc finger protein 665-like isoform X4	Ctenocephalides felis
jg10785	ML15653a	99.267	546	4	0	1	546	1	546	0	1115	NA	sp|Q2EI21|RESTA_XENLA	35.772	123	64	4	418	534	214	327	1.25E-12	74.7	RE1-silencing transcription factor A	Xenopus laevis	8355	XP_023954508.1	35.659	129	75	4	419	546	621	742	1.77E-13	80.9	zinc finger protein 468-like isoform X4	Bicyclus anynana
jg10786	ML15652a	99.029	103	1	0	1	103	1	103	2.98E-71	206	sp|O75964|ATP5L_HUMAN	sp|O75964|ATP5L_HUMAN	55.224	67	30	0	34	100	37	103	1.63E-20	82	ATP synthase subunit g, mitochondrial	Homo sapiens	9606	XP_040576382.1	44.681	94	44	2	7	100	8	93	3.76E-21	86.3	ATP synthase subunit g, mitochondrial-like	Lepeophtheirus salmonis
jg10787	ML16921a	94.156	154	3	1	1	154	301	448	4.45E-100	298	NA	sp|P32333|MOT1_YEAST	30.4	125	69	7	20	128	1134	1256	1.1	33.1	TATA-binding protein-associated factor MOT1	Saccharomyces cerevisiae (strain ATCC 204508 / S288c)	559292	XP_009048196.1	25.49	153	94	5	2	154	25	157	0.03	41.2	hypothetical protein LOTGIDRAFT_225472	Lottia gigantea
jg10788	ML15651a	100	216	0	0	55	270	1	216	3.94E-166	457	sp|Q01433|AMPD2_HUMAN	sp|Q9DBT5|AMPD2_MOUSE	65.289	242	84	0	18	259	541	782	1.00E-118	360	AMP deaminase 2	Mus musculus	10090	XP_018645298.1	63.985	261	94	0	10	270	318	578	4.87E-120	361	AMP deaminase, putative	Schistosoma mansoni
jg10789	ML006112a	97.217	503	14	0	53	555	11	513	0	1018	sp|Q7RTY5|PRS48_HUMAN	sp|Q06605|GRZ1_RAT	31.439	264	137	10	38	298	21	243	9.99E-25	106	Granzyme-like protein 1	Rattus norvegicus	Rattus norvegicus OX	XP_001848040.2	32.707	266	141	11	37	299	24	254	5.00E-28	119	chymotrypsin-2	Culex quinquefasciatus
jg1079	ML388111a	37.5	40	20	1	269	303	481	520	4.1	28.5	NA	sp|Q8FUN4|Y4186_BRUSU	22.078	231	162	6	4	227	42	261	2.59E-07	55.1	Putative binding protein BRA1186/BS1330_II1177	Brucella suis biovar 1 (strain 1330)	204722	XP_019860400.1	26.974	152	98	5	20	166	112	255	0.000742	48.1	PREDICTED: uncharacterized protein LOC109588724	Amphimedon queenslandica
jg10790	ML09531a	96.429	56	2	0	1	56	367	422	1.89E-33	119	sp|Q01433|AMPD2_HUMAN	sp|Q9DBT5|AMPD2_MOUSE	58	100	42	0	1	100	442	541	1.45E-35	130	AMP deaminase 2	Mus musculus	10090	XP_015756583.1	60	100	40	0	1	100	189	288	1.50E-38	138	PREDICTED: AMP deaminase 2-like	Acropora digitifera
jg10791	ML09532a	98.557	485	7	0	1	485	1	485	0	993	NA	sp|B7JW41|DAPB_RIPO1	33.333	60	35	2	131	185	156	215	1.2	35	4-hydroxy-tetrahydrodipicolinate reductase	Rippkaea orientalis (strain PCC 8801)	41431	XP_027218158.1	38.571	70	37	3	118	181	2361	2430	1.9	38.9	uncharacterized protein LOC113810727	Penaeus vannamei
jg10792	ML09531a	98.696	230	3	0	1	230	1	230	5.59E-172	496	sp|Q01433|AMPD2_HUMAN	sp|Q02356|AMPD2_RAT	61.582	177	67	1	438	614	298	473	1.85E-72	253	AMP deaminase 2	Rattus norvegicus	10116	XP_015175668.1	63.584	173	63	0	438	610	189	361	1.80E-75	253	PREDICTED: AMP deaminase 2-like isoform X2	Polistes dominula
jg10793	ML14563a	98.785	823	8	1	107	929	1	821	0	1604	NA	sp|Q9Y493|ZAN_HUMAN	23.81	105	79	1	369	473	544	647	0.000307	48.5	Zonadhesin	Homo sapiens	9606	XP_018022649.1	34.906	106	63	1	388	487	22	127	1.66E-14	79.7	PREDICTED: splicing factor 3A subunit 2-like	Hyalella azteca
jg10794	ML14562a	99.367	474	3	0	1	474	1	474	0	968	sp|P50747|BPL1_HUMAN	sp|O14353|BPL1_SCHPO	32.281	285	157	10	220	473	352	631	8.99E-32	132	Biotin--protein ligase	Schizosaccharomyces pombe (strain 972 / ATCC 24843)	284812	XP_028414623.1	29.803	557	289	21	4	473	38	579	9.69E-54	196	biotin--protein ligase-like	Dendronephthya gigantea
jg10795	ML14561a	100	298	0	0	1	298	1	298	0	617	sp|Q15006|EMC2_HUMAN	sp|Q15006|EMC2_HUMAN	44.056	286	154	2	16	297	11	294	2.19E-84	258	ER membrane protein complex subunit 2	Homo sapiens	9606	XP_015915591.1	43.772	281	156	1	17	297	3	281	5.75E-87	267	ER membrane protein complex subunit 2-like	Parasteatoda tepidariorum
jg10796	ML024516a	100	214	0	0	103	316	1	214	7.00E-161	446	sp|Q99496|RING2_HUMAN	sp|Q9CQJ4|RING2_MOUSE	44.311	334	161	7	3	315	2	331	1.01E-88	271	E3 ubiquitin-protein ligase RING2	Mus musculus	10090	XP_031559868.1	46.894	322	147	8	13	314	11	328	1.58E-90	279	E3 ubiquitin-protein ligase RING2-like isoform X1	Actinia tenebrosa
jg10797	ML024512a	96.588	938	5	2	1	932	1	917	0	1849	NA	sp|Q8NDA2|HMCN2_HUMAN	23.326	463	262	18	97	551	4001	4378	3.27E-15	84.7	Hemicentin-2	Homo sapiens	9606	XP_020608168.1	23.872	532	314	21	91	616	49	495	3.96E-17	94.7	Down syndrome cell adhesion molecule-like protein 1 homolog	Orbicella faveolata
jg10797	ML024512a	97.122	938	6	1	1	938	1	917	0	1865	NA	sp|Q8NDA2|HMCN2_HUMAN	23.241	469	261	18	97	557	4001	4378	9.45E-15	83.2	Hemicentin-2	Homo sapiens	9606	XP_020608168.1	23.792	538	313	22	91	622	49	495	2.76E-16	92	Down syndrome cell adhesion molecule-like protein 1 homolog	Orbicella faveolata
jg10798	ML02993a	29.31	58	41	0	7	64	15	72	0.32	28.1	sp|P49641|MA2A2_HUMAN	sp|Q3A579|FTSH_PELCD	51.724	29	14	0	5	33	13	41	0.67	31.2	ATP-dependent zinc metalloprotease FtsH	Pelobacter carbinolicus (strain DSM 2380 / NBRC 103641 / GraBd1)	338963	XP_001985350.1	28.814	59	40	1	13	71	352	408	0.099	36.6	zinc transporter 1	Drosophila grimshawi
jg10799	ML024511a	80.759	395	18	3	62	456	1	337	0	634	sp|O75306|NDUS2_HUMAN	sp|Q91WD5|NDUS2_MOUSE	70.604	381	112	0	76	456	80	460	0	590	NADH dehydrogenase [ubiquinone] iron-sulfur protein 2, mitochondrial	Mus musculus	10090	XP_003386058.1	73.753	381	100	0	76	456	85	465	0	610	PREDICTED: NADH-ubiquinone oxidoreductase 49 kDa subunit-like	Amphimedon queenslandica
jg108	ML015723a	24.731	93	68	1	3	93	239	331	0.08	30.8	sp|O95834|EMAL2_HUMAN	sp|P56699|CAC1E_DIPOM	46.429	28	15	0	74	101	1862	1889	1.7	31.2	Probable voltage-dependent R-type calcium channel subunit alpha-1E	Diplobatis ommata	Diplobatis ommata OX	XP_016037613.1	35.185	54	33	1	39	92	272	323	0.78	35.4	synaptic vesicle glycoprotein 2B	Drosophila simulans
jg1080	ML14779a	25.279	269	163	10	58	298	162	420	0.005	37.4	sp|P06576|ATPB_HUMAN	sp|P44619|RHO_HAEIN	49.648	284	140	1	35	315	134	417	3.08E-91	281	Transcription termination factor Rho	Haemophilus influenzae (strain ATCC 51907 / DSM 11121 / KW20 / Rd)	71421	XP_022836778.1	50.735	272	134	0	41	312	201	472	8.51E-90	282	uncharacterized protein LOC111364153, partial	Spodoptera litura
jg10800	ML11641a	99.62	263	1	0	63	325	1	263	0	535	sp|Q14094|CCNI_HUMAN	sp|Q9Z2V9|CCNI_MOUSE	30.877	285	161	9	42	307	37	304	4.25E-29	118	Cyclin-I	Mus musculus	10090	XP_020915102.1	38.378	185	104	4	44	226	41	217	1.43E-27	115	cyclin-I isoform X2	Exaiptasia diaphana
jg10801	ML11642a	99.819	552	1	0	16	567	1	552	0	1150	NA	sp|Q7LFX5|CHSTF_HUMAN	30.341	323	202	7	251	563	249	558	4.59E-38	150	Carbohydrate sulfotransferase 15	Homo sapiens	9606	XP_041376875.1	32.911	395	215	13	204	564	153	531	2.78E-50	188	carbohydrate sulfotransferase 15-like	Gigantopelta aegis
jg10802	ML11643a	97.505	521	13	0	1	521	630	1150	0	1082	sp|Q92876|KLK6_HUMAN	sp|P00766|CTRA_BOVIN	30.328	244	153	5	26	267	15	243	8.36E-30	120	Chymotrypsinogen A	Bos taurus	Bos taurus OX	XP_020616818.1	33.6	250	151	7	26	267	33	275	5.48E-33	134	elastase-1-like isoform X1	Orbicella faveolata
jg10803	ML149810a	98.571	350	5	0	330	679	1	350	0	729	NA	sp|Q96Q83|ALKB3_HUMAN	25.389	193	121	5	264	438	90	277	1.37E-12	72.4	Alpha-ketoglutarate-dependent dioxygenase alkB homolog 3	Homo sapiens	9606	XP_033739694.1	31.333	150	92	4	295	438	126	270	1.60E-11	72.4	alpha-ketoglutarate-dependent dioxygenase alkB homolog 3-like	Pecten maximus
jg10804	ML11644a	94.798	173	9	0	1	173	1	173	4.08E-105	297	NA	sp|F9XLC1|GGS3_ZYMTI	36.957	46	27	1	65	110	223	266	0.58	33.9	Geranylgeranyl pyrophosphate synthase 3	Zymoseptoria tritici (strain CBS 115943 / IPO323)	336722	XP_037039598.1	30.986	71	46	1	83	153	47	114	0.003	44.3	1-aminocyclopropane-1-carboxylate oxidase-like	Bradysia coprophila
jg10805	ML11645a	98.837	86	1	0	1	86	7	92	2.45E-60	177	NA	sp|O30409|TYCC_BREPA	43.75	32	18	0	45	76	2587	2618	0.41	32	Tyrocidine synthase 3	Brevibacillus parabrevis	54914	XP_030020100.2	40	40	20	1	28	63	802	841	0.38	35.4	A disintegrin and metalloproteinase with thrombospondin motifs 12	Manduca sexta
jg10806	ML11646a	100	167	0	0	1	167	1	167	1.37E-117	328	sp|P63162|RSMN_HUMAN	sp|Q9N1Q0|RSMB_MACEU	62.069	145	50	3	1	140	1	145	8.73E-53	171	Small nuclear ribonucleoprotein-associated protein B'	Macropus eugenii	9315	XP_022345999.1	65.957	141	45	2	1	138	1	141	2.95E-56	180	small nuclear ribonucleoprotein-associated protein B-like	Crassostrea virginica
jg10807	ML11647a	100	53	0	0	47	99	257	309	5.81E-33	115	sp|O76038|SEGN_HUMAN	sp|P39722|GEM1_YEAST	41.667	36	18	1	58	93	99	131	1.2	31.2	Mitochondrial Rho GTPase 1	Saccharomyces cerevisiae (strain ATCC 204508 / S288c)	559292	XP_003106291.1	32.836	67	44	1	12	78	553	618	2.3	33.9	hypothetical protein CRE_15308	Caenorhabditis remanei
jg10808	ML016714a	37.5	40	21	1	1	40	23	58	0.39	28.1	NA	sp|Q2QY07|CCDA2_ORYSJ	24.615	65	49	0	13	77	5	69	3.7	29.3	Cytochrome c-type biogenesis ccda-like chloroplastic protein 2	Oryza sativa subsp. japonica	39947	XP_002427002.1	30	80	45	2	2	73	623	699	0.65	35	tgf-beta resistance-associated protein trag, putative	Pediculus humanus corporis
jg10809	ML05146a	42.857	28	16	0	9	36	213	240	1.5	25.8	NA	sp|O70157|TOP3A_MOUSE	30.357	56	38	1	7	61	447	502	0.73	30.4	DNA topoisomerase 3-alpha	Mus musculus	10090	XP_023325953.1	39.655	58	27	2	4	60	513	563	1.3	33.1	uncharacterized protein LOC111699497 isoform X2	Eurytemora affinis
jg1081	ML104317a	36.066	61	33	2	334	394	431	485	0.057	35	sp|Q9Y2Z9|COQ6_HUMAN	sp|H1ZZA4|AUAG_STIAU	29.56	318	191	12	53	365	21	310	3.55E-23	103	Aurachin C monooxygenase/isomerase	Stigmatella aurantiaca	41	XP_022710956.1	68.293	328	101	2	21	345	2	329	2.54E-159	458	probable FAD-dependent monooxygenase, partial	Varroa jacobsoni
jg10810	ML11648a	100	803	0	0	41	843	245	1047	0	1666	sp|Q8NDA2|HMCN2_HUMAN	sp|Q8NDA2|HMCN2_HUMAN	30.154	650	402	20	55	688	620	1233	1.16E-66	246	Hemicentin-2	Homo sapiens	9606	XP_025113647.1	28.999	669	428	22	38	687	1988	2628	5.67E-62	236	hemicentin-1-like isoform X3	Pomacea canaliculata
jg10810	ML11648a	99.904	1047	1	0	166	1212	1	1047	0	2168	sp|Q8NDA2|HMCN2_HUMAN	sp|Q96RW7|HMCN1_HUMAN	27.027	1036	668	26	41	1056	3546	4513	6.34E-79	290	Hemicentin-1	Homo sapiens	9606	XP_021002526.1	28.503	1049	642	33	41	1057	1213	2185	1.79E-88	323	hemicentin-1	Parasteatoda tepidariorum
jg10810	ML11648a	99.904	1047	1	0	170	1216	1	1047	0	2168	sp|Q8NDA2|HMCN2_HUMAN	sp|Q96RW7|HMCN1_HUMAN	26.827	1040	669	27	41	1060	3546	4513	3.39E-79	291	Hemicentin-1	Homo sapiens	9606	XP_021002526.1	28.585	1053	640	34	41	1061	1213	2185	5.24E-88	322	hemicentin-1	Parasteatoda tepidariorum
jg10811	ML116410a	99.219	128	1	0	1	128	1	128	5.15E-94	266	sp|Q8N6T7|SIR6_HUMAN	sp|Q8N6T7|SIR6_HUMAN	39.706	68	41	0	57	124	89	156	9.88E-13	66.6	NAD-dependent protein deacetylase sirtuin-6	Homo sapiens	9606	XP_033750534.1	42.029	69	40	0	56	124	88	156	4.77E-13	71.2	NAD-dependent protein deacetylase sirtuin-6-like	Pecten maximus
jg10812	ML116411a	97.321	112	3	0	41	152	7	118	2.01E-80	232	sp|P36969|GPX4_HUMAN	sp|Q00277|GPX1_SCHMA	44.667	150	66	2	15	147	9	158	3.99E-37	128	Glutathione peroxidase	Schistosoma mansoni	6183	XP_018372857.1	51.701	147	54	2	13	143	42	187	1.59E-44	150	PREDICTED: probable phospholipid hydroperoxide glutathione peroxidase	Trachymyrmex cornetzi
jg10812	ML116411a	98.969	97	1	0	41	137	7	103	4.44E-70	206	sp|P36969|GPX4_HUMAN	sp|Q00277|GPX1_SCHMA	46.203	158	68	2	15	155	9	166	1.72E-42	142	Glutathione peroxidase	Schistosoma mansoni	6183	XP_012558907.1	51.282	156	60	1	13	152	45	200	4.93E-50	165	PREDICTED: glutathione peroxidase-like	Hydra vulgaris
jg10813	ML116411a	76.147	109	21	2	41	147	7	112	6.18E-55	168	sp|P36969|GPX4_HUMAN	sp|Q9N2J2|GPX4_BOVIN	44.72	161	69	2	13	153	37	197	1.69E-40	137	Phospholipid hydroperoxide glutathione peroxidase	Bos taurus	9913	XP_032663215.1	47.771	157	66	1	13	153	40	196	1.51E-45	154	glutathione peroxidase-like isoform X2	Odontomachus brunneus
jg10814	ML25771a	98.225	169	3	0	14	182	1	169	1.31E-123	347	NA	sp|Q9DUT2|RDRP_PZSVT	32.787	61	33	3	96	152	34	90	3.4	32	RNA-directed RNA polymerase 2a	Pelargonium zonate spot virus (isolate Tomato/Italy/1982)	650488	XP_026315047.1	29.63	81	46	3	28	102	153	228	8	34.7	beta-mannosidase	Hyposmocoma kahamanoa
jg10815	ML25772a	82.575	769	100	6	1	758	1	746	0	1246	NA	sp|E7FAM5|LIN41_DANRE	25.259	772	475	19	79	758	63	824	1.58E-66	239	E3 ubiquitin-protein ligase TRIM71	Danio rerio	7955	XP_031565525.1	29.33	716	474	13	55	758	12	707	2.02E-99	330	E3 ubiquitin-protein ligase TRIM71-like isoform X1	Actinia tenebrosa
jg10816	ML25773a	99.834	601	1	0	50	650	1	601	0	1241	NA	sp|Q03145|EPHA2_MOUSE	29.126	309	174	13	358	627	576	878	3.24E-17	89.7	Ephrin type-A receptor 2	Mus musculus	10090	XP_011505874.1	27.599	279	157	8	376	615	446	718	1.75E-18	97.1	PREDICTED: tyrosine-protein kinase shark	Ceratosolen solmsi marchali
jg10817	ML01005a	62	50	18	1	241	290	304	352	1.50E-10	63.2	NA	sp|P51162|FABP6_MOUSE	36.364	44	28	0	108	151	82	125	1.7	33.9	Gastrotropin	Mus musculus	10090	XP_041479492.1	22.399	567	351	15	117	654	301	807	2.00E-18	97.4	uncharacterized protein LOC121427243 isoform X2	Lytechinus variegatus
jg10818	ML00353a	27.835	97	59	3	80	176	220	305	0.32	30.4	sp|Q9HCC0|MCCB_HUMAN	sp|A7IAK4|RL1_METB6	54.167	24	11	0	21	44	120	143	0.021	38.1	50S ribosomal protein L1	Methanoregula boonei (strain DSM 21154 / JCM 14090 / 6A8)	456442	XP_029665119.1	40.351	57	31	1	122	175	1072	1128	3.3	35.8	dynein heavy chain 1, axonemal-like	Formica exsecta
jg10819	ML200237a	42.308	26	15	0	32	57	2812	2837	0.2	28.5	sp|Q63HN8|RN213_HUMAN	sp|O65717|CNGC1_ARATH	35.294	68	38	3	5	72	380	441	0.034	34.7	Cyclic nucleotide-gated ion channel 1	Arabidopsis thaliana	3702	XP_041467504.1	33.824	68	33	3	8	74	457	513	3.7	32.3	MAM and LDL-receptor class A domain-containing protein 1-like	Lytechinus variegatus
jg1082	ML343435a	28.05	713	434	11	147	851	96	737	2.76E-88	301	sp|P21399|ACOC_HUMAN	sp|Q9I3F5|ACNA_PSEAE	60.784	918	341	7	3	913	5	910	0	1057	Aconitate hydratase A	Pseudomonas aeruginosa (strain ATCC 15692 / DSM 22644 / CIP 104116 / JCM 14847 / LMG 12228 / 1C / PRS 101 / PAO1)	208964	XP_017089851.1	58.396	798	296	7	120	912	1	767	0	902	PREDICTED: aconitate hydratase A-like, partial	Drosophila bipectinata
jg10820	ML25774a	82.609	759	31	9	106	812	16	725	0	1014	NA	sp|Q9VNM1|NPFR_DROME	27.928	111	76	2	5	113	85	193	0.000517	47	Neuropeptide F receptor	Drosophila melanogaster	7227	XP_002115316.1	25.532	141	96	4	8	141	11	149	7.24E-06	56.6	hypothetical protein TRIADDRAFT_59369	Trichoplax adhaerens
jg10820	ML25774a	83.004	759	31	8	106	815	16	725	0	1024	NA	sp|Q9VNM1|NPFR_DROME	27.928	111	76	2	5	113	85	193	0.000511	47.4	Neuropeptide F receptor	Drosophila melanogaster	7227	XP_002115316.1	25.532	141	96	4	8	141	11	149	7.22E-06	56.6	hypothetical protein TRIADDRAFT_59369	Trichoplax adhaerens
jg10820	ML25774a	83.833	767	19	9	106	824	16	725	0	1031	NA	sp|Q9VNM1|NPFR_DROME	27.928	111	76	2	5	113	85	193	0.000479	47.4	Neuropeptide F receptor	Drosophila melanogaster	7227	XP_003700299.1	29.054	148	98	5	1	142	20	166	4.86E-06	57.8	PREDICTED: tyramine/octopamine receptor-like isoform X1	Megachile rotundata
jg10820	ML25774a	83.837	761	24	9	106	818	16	725	0	1022	NA	sp|Q9VNM1|NPFR_DROME	27.928	111	76	2	5	113	85	193	0.000496	47.4	Neuropeptide F receptor	Drosophila melanogaster	7227	XP_002115316.1	25.532	141	96	4	8	141	11	149	7.51E-06	56.6	hypothetical protein TRIADDRAFT_59369	Trichoplax adhaerens
jg10821	ML25775a	100	382	0	0	1	382	1	382	0	796	NA	sp|Q5MJ68|SPDYC_HUMAN	35.915	142	86	4	27	167	59	196	4.94E-21	95.5	Speedy protein C	Homo sapiens	9606	XP_028398839.1	40.769	130	73	3	37	165	87	213	2.82E-22	102	speedy protein A-like	Dendronephthya gigantea
jg10822	ML034313a	28.814	59	38	2	1	57	255	311	0.15	29.3	sp|P21283|VATC1_HUMAN	sp|Q9PQD7|TRUB_UREPA	38.889	36	22	0	24	59	102	137	0.55	31.6	tRNA pseudouridine synthase B	Ureaplasma parvum serovar 3 (strain ATCC 700970)	273119	XP_001983193.1	37.209	43	23	1	36	74	640	682	0.74	35	DDB1- and CUL4-associated factor 8	Drosophila grimshawi
jg10823	ML25776a	100	182	0	0	275	456	1	182	9.58E-137	389	sp|P57682|KLF3_HUMAN	sp|O75840|KLF7_HUMAN	81.818	88	16	0	334	421	215	302	6.00E-49	172	Krueppel-like factor 7	Homo sapiens	9606	XP_020619821.1	81.72	93	17	0	328	420	155	247	2.04E-51	180	Krueppel-like factor 9	Orbicella faveolata
jg10824	ML08094a	99.569	464	2	0	23	486	1	464	0	942	sp|Q8NHS3|MFSD8_HUMAN	sp|Q8NHS3|MFSD8_HUMAN	34.061	458	267	9	14	445	33	481	4.76E-73	243	Major facilitator superfamily domain-containing protein 8	Homo sapiens	9606	XP_033127127.1	34.11	472	281	9	3	453	19	481	3.35E-79	262	major facilitator superfamily domain-containing protein 8-like isoform X3	Anneissia japonica
jg10825	ML16039a	31.707	82	41	4	21	98	34	104	2.5	26.6	sp|P25205|MCM3_HUMAN	sp|P33090|PRL_CHEMY	35.417	48	26	1	37	84	95	137	0.32	32.7	Prolactin	Chelonia mydas	Chelonia mydas OX	XP_032219825.1	31.25	80	40	2	28	103	108	176	0.079	38.5	LOW QUALITY PROTEIN: phospholipid-transporting ATPase ABCA1	Nematostella vectensis
jg10826	ML234540a	25.275	91	65	2	25	115	340	427	0.45	29.6	NA	sp|O06994|O16G1_BACSU	33.824	68	43	2	31	97	444	510	0.43	33.9	Oligo-1,6-glucosidase 1	Bacillus subtilis (strain 168)	224308	XP_037563688.1	30.769	65	42	3	41	103	340	403	0.44	37	nucleolin 2-like	Dermacentor silvarum
jg10827	ML08095a	99.625	267	1	0	1	267	1	267	0	549	sp|P22415|USF1_HUMAN	sp|O02818|USF1_RABIT	45.062	162	76	5	53	212	154	304	7.80E-33	125	Upstream stimulatory factor 1	Oryctolagus cuniculus	9986	XP_028407176.1	45.122	164	72	5	57	216	224	373	3.75E-36	138	upstream stimulatory factor-like	Dendronephthya gigantea
jg10828	ML08096a	92.094	468	0	1	1	468	1	431	0	876	sp|Q6PD62|CTR9_HUMAN	sp|Q6DEU9|CTR9_XENTR	64.137	672	240	1	1	671	1	672	0	893	RNA polymerase-associated protein CTR9 homolog	Xenopus tropicalis	8364	XP_022329270.1	66.866	670	221	1	3	671	2	671	0	938	RNA polymerase-associated protein CTR9 homolog	Crassostrea virginica
jg10828	ML08096a	92.094	468	0	1	1	468	1	431	0	877	sp|Q6PD62|CTR9_HUMAN	sp|Q6DEU9|CTR9_XENTR	64.448	706	250	1	1	705	1	706	0	947	RNA polymerase-associated protein CTR9 homolog	Xenopus tropicalis	8364	XP_022329270.1	66.761	704	233	1	3	705	2	705	0	990	RNA polymerase-associated protein CTR9 homolog	Crassostrea virginica
jg10829	ML08097a	75.658	456	85	7	1	451	1	435	0	669	NA	sp|Q923L3|CSMD1_MOUSE	26.168	321	213	17	352	663	2530	2835	1.59E-09	65.5	CUB and sushi domain-containing protein 1	Mus musculus	10090	XP_034316265.1	30.151	199	129	9	469	665	576	766	3.30E-11	74.3	sushi, von Willebrand factor type A, EGF and pentraxin domain-containing protein 1-like	Crassostrea gigas
jg10829	ML08097a	75.658	456	85	7	1	451	1	435	0	670	NA	sp|Q4V9Z5|SE6L2_MOUSE	31.25	192	115	11	427	610	632	814	1.56E-06	55.1	Seizure 6-like protein 2	Mus musculus	10090	XP_006820914.1	32.432	222	127	10	389	600	1138	1346	6.23E-11	73.6	PREDICTED: sushi, von Willebrand factor type A, EGF and pentraxin domain-containing protein 1-like	Saccoglossus kowalevskii
jg1083	ML083013a	26.027	73	45	1	89	152	408	480	0.36	32.3	NA	sp|A6VWH1|XYLA_MARMS	92.711	439	32	0	1	439	1	439	0	869	Xylose isomerase	Marinomonas sp. (strain MWYL1)	400668	XP_039300823.1	62.5	424	158	1	4	427	3	425	0	560	LOW QUALITY PROTEIN: xylose isomerase-like	Nilaparvata lugens
jg10830	ML08098a	94.805	231	12	0	1	231	1	231	3.28E-168	462	NA	sp|P11671|GLNB_KLEOX	25	64	48	0	80	143	36	99	1.2	32.3	Nitrogen regulatory protein P-II	Klebsiella oxytoca	571	XP_017099945.1	26.712	146	81	5	8	149	398	521	0.078	41.2	PREDICTED: pickpocket protein 19	Drosophila bipectinata
jg10831	ML08099a	85.304	626	23	4	1	585	1	598	0	1062	NA	sp|P0A2C5|RBSB_SALTY	19.774	177	106	5	10	170	41	197	0.71	36.2	Ribose import binding protein RbsB	Salmonella typhimurium (strain LT2 / SGSC1412 / ATCC 700720)	99287	XP_024894065.1	31.884	69	42	1	289	357	112	175	2.1	38.5	craniofacial development protein 2-like, partial	Temnothorax curvispinosus
jg10832	ML080910a	93.817	469	7	1	141	609	1	447	0	807	NA	sp|Q6DEU9|CTR9_XENTR	54.822	197	89	0	1	197	703	899	1.02E-59	219	RNA polymerase-associated protein CTR9 homolog	Xenopus tropicalis	8364	XP_023243729.1	50.23	217	106	1	1	217	703	917	3.41E-63	233	trichohyalin-like isoform X2	Centruroides sculpturatus
jg10833	ML080911a	78.588	439	47	4	34	472	171	562	0	677	NA	sp|Q7M429|CYTL_TACTR	47.059	34	13	2	100	128	85	118	1	33.9	L-cystatin	Tachypleus tridentatus	Tachypleus tridentatus OX	XP_037509951.1	28.205	117	80	3	4	117	185	300	1.3	39.3	uncharacterized protein LOC119386741	Rhipicephalus sanguineus
jg10834	ML38811a	24.138	58	44	0	9	66	410	467	4.1	25	NA	sp|Q5HZG4|TAF3_MOUSE	37.838	37	21	1	29	65	596	630	1.4	30.4	Transcription initiation factor TFIID subunit 3	Mus musculus	10090	XP_009066180.1	32.653	49	32	1	3	50	142	190	0.33	35.4	hypothetical protein LOTGIDRAFT_169642	Lottia gigantea
jg10835	ML080912a	100	310	0	0	1	310	1	310	0	643	sp|Q96LQ0|PPR36_HUMAN	sp|Q96LQ0|PPR36_HUMAN	33.158	190	107	6	49	235	149	321	1.18E-18	89	Protein phosphatase 1 regulatory subunit 36	Homo sapiens	9606	XP_032235788.1	31.379	290	168	8	20	285	121	403	7.45E-32	129	protein phosphatase 1 regulatory subunit 36-like	Nematostella vectensis
jg10836	ML080913a	98.739	238	2	1	1	237	1	238	1.30E-177	486	NA	sp|Q8C0D0|TRUB1_MOUSE	29.63	243	141	6	7	224	55	292	4.41E-33	125	Probable tRNA pseudouridine synthase 1	Mus musculus	10090	XP_027237104.1	33.04	227	139	4	6	220	8	233	2.51E-33	127	probable tRNA pseudouridine synthase 1 isoform X2	Penaeus vannamei
jg10837	ML12282a	64.286	126	43	1	6	131	3	126	4.01E-55	174	NA	sp|O86236|Y132A_HAEIN	34.375	64	40	1	190	253	17	78	2.92E-06	48.9	Uncharacterized transposase-like protein HI_1328.1	Haemophilus influenzae (strain ATCC 51907 / DSM 11121 / KW20 / Rd)	71421	XP_019862099.1	37.319	276	154	7	12	276	10	277	6.81E-59	196	PREDICTED: uncharacterized protein LOC109590640	Amphimedon queenslandica
jg10838	ML10781a	100	61	0	0	1	61	1	61	2.70E-39	131	NA	sp|P12255|FHAB_BORPE	25.414	181	109	7	80	251	3277	3440	5.57E-05	48.5	Filamentous hemagglutinin	Bordetella pertussis (strain Tohama I / ATCC BAA-589 / NCTC 13251)	257313	XP_033171618.1	64.912	57	17	1	180	233	1214	1270	1.90E-09	65.9	uncharacterized transmembrane protein DDB_G0289901	Drosophila mauritiana
jg10839	ML080914a	99.16	357	3	0	50	406	47	403	0	727	sp|Q6P4F7|RHGBA_HUMAN	sp|Q6P4F7|RHGBA_HUMAN	37.548	261	147	6	56	304	46	302	4.24E-42	162	Rho GTPase-activating protein 11A	Homo sapiens	9606	XP_029202690.1	40.364	275	146	6	55	314	46	317	4.15E-47	177	rho GTPase-activating protein gacJJ-like	Acropora millepora
jg1084	ML094331a	61.111	18	7	0	66	83	151	168	7.6	25.8	sp|Q9NZR2|LRP1B_HUMAN	sp|A2VDF0|FUCM_HUMAN	44.521	146	77	3	2	144	4	148	2.86E-34	120	Fucose mutarotase	Homo sapiens	9606	XP_018028480.1	49.66	147	71	2	1	144	1	147	2.59E-37	130	PREDICTED: L-fucose mutarotase-like	Hyalella azteca
jg10840	ML080915a	77.049	61	14	0	23	83	609	669	1.72E-24	96.3	NA	sp|Q9W4E2|NBEA_DROME	39.583	48	27	2	22	67	2690	2737	5.4	30	Neurobeachin	Drosophila melanogaster	7227	XP_022335217.1	37.255	51	27	2	5	50	126	176	5.5	33.5	uncharacterized protein LOC111131802	Crassostrea virginica
jg10841	ML21204a	27.152	151	93	5	25	171	108	245	3.61E-09	54.3	NA	sp|Q91514|VACHT_TORTO	27.966	118	72	4	11	124	152	260	2.2	32.3	Vesicular acetylcholine transporter	Torpedo torpedo	Torpedo torpedo OX	XP_022901912.1	27.184	103	63	2	73	165	781	881	0.015	42.7	tectonin beta-propeller repeat-containing protein isoform X1	Onthophagus taurus
jg10842	ML080916a	96.38	884	31	1	105	988	31	913	0	1709	NA	sp|A9ISM5|FABZ_BART1	25.217	115	78	3	159	266	34	147	1.7	34.7	3-hydroxyacyl-[acyl-carrier-protein] dehydratase FabZ	Bartonella tribocorum (strain CIP 105476 / IBS 506)	382640	NA	NA	NA	NA	NA	NA	NA	NA	NA	NA	NA	NA	NA
jg10843	ML073046a	23.28	189	125	8	23	203	151	327	6.09E-05	42.7	NA	sp|A0A068Q7V0|C7916_PRUMU	32.099	81	45	4	67	142	48	123	2.6	32.7	Phenylalanine N-monooxygenase CYP79D16	Prunus mume	102107	XP_008187554.2	27.381	84	54	3	73	153	31	110	1.3	37.7	uncharacterized protein LOC100163947	Acyrthosiphon pisum
jg10844	ML080917a	97.594	374	9	0	1	374	1	374	0	746	NA	sp|F1ND48|FBH1_CHICK	36	50	31	1	14	63	174	222	0.28	37	F-box DNA helicase 1	Gallus gallus	9031	XP_031849940.1	26.872	227	131	6	9	215	17	228	0.008	45.1	uncharacterized protein LOC116435011 isoform X2	Nomia melanderi
jg10845	ML080918a	99.251	267	2	0	189	455	81	347	0	545	NA	sp|Q4R6Q7|AP5M1_MACFA	24.839	467	309	11	15	448	20	477	2.14E-29	123	AP-5 complex subunit mu-1	Macaca fascicularis	9541	XP_041354497.1	25.103	486	326	17	1	453	1	481	4.73E-28	122	AP-5 complex subunit mu-1-like	Gigantopelta aegis
jg10846	ML080920a	98.649	222	3	0	1	222	1	222	9.26E-169	462	NA	sp|Q19614|TOFU2_CAEEL	32.743	113	67	4	10	115	207	317	1.31E-06	51.6	Protein tofu-2	Caenorhabditis elegans	6239	XP_037510372.1	32.432	222	135	4	7	218	26	242	1.01E-29	117	uncharacterized protein LOC119387137	Rhipicephalus sanguineus
jg10847	ML49491a	30.268	261	165	7	1	252	36	288	4.97E-31	115	NA	sp|P21330|GAGJ_DROME	32.99	97	50	4	150	243	371	455	9.27E-05	47	Nucleic-acid-binding protein from mobile element jockey	Drosophila melanogaster	7227	XP_023238043.1	27.982	218	140	7	36	248	152	357	4.58E-19	91.7	uncharacterized protein LOC111636882	Centruroides sculpturatus
jg10848	ML080921a	73.488	215	35	2	1	215	14	206	5.91E-99	307	sp|O60503|ADCY9_HUMAN	sp|P98999|ADCY9_XENLA	26.25	80	45	2	139	209	218	292	0.4	35.8	Adenylate cyclase type 9	Xenopus laevis	8355	XP_027238963.1	31.944	144	85	3	80	217	113	249	8.71E-10	65.9	adenylate cyclase type 9-like isoform X1	Penaeus vannamei
jg10849	ML01172a	36.237	287	168	5	4	278	21	304	1.21E-45	163	NA	sp|E7EM37|DOPR2_CAEEL	24.211	190	132	7	12	197	45	226	4.28E-07	54.7	Dopamine receptor 2	Caenorhabditis elegans	6239	XP_021362449.1	25.743	303	185	10	5	277	37	329	1.08E-12	74.3	gastrin/cholecystokinin type B receptor-like	Mizuhopecten yessoensis
jg1085	ML022011a	38.71	31	19	0	170	200	147	177	9.3	27.3	sp|P13535|MYH8_HUMAN	sp|P44736|RBSC_HAEIN	41.892	296	156	4	3	297	36	316	1.28E-75	237	Ribose import permease protein RbsC	Haemophilus influenzae (strain ATCC 51907 / DSM 11121 / KW20 / Rd)	71421	XP_008189079.1	81.29	155	29	0	158	312	1	155	5.84E-75	233	uncharacterized protein LOC103311272	Acyrthosiphon pisum
jg10850	ML080921a	92.5	120	8	1	9	128	158	276	4.30E-69	222	sp|O60503|ADCY9_HUMAN	sp|P51830|ADCY9_MOUSE	37.5	128	59	2	8	114	303	430	2.50E-16	77.4	Adenylate cyclase type 9	Mus musculus	10090	XP_013397322.1	42.991	107	60	1	8	113	249	355	1.92E-20	92	adenylate cyclase type 9, partial	Lingula anatina
jg10851	ML00919a	92.991	214	15	0	66	279	7	220	6.72E-149	414	NA	sp|Q11075|YWV1_CAEEL	23.563	174	110	4	44	214	8	161	6.67E-07	52.4	Uncharacterized protein B0403.1	Caenorhabditis elegans	6239	XP_022814459.1	30.66	212	144	2	33	243	209	418	2.21E-21	99.4	uncharacterized protein LOC111348180	Spodoptera litura
jg10852	ML080921a	87.313	134	15	1	190	321	398	531	1.32E-69	244	sp|O60503|ADCY9_HUMAN	sp|P98999|ADCY9_XENLA	30.959	730	414	24	11	694	426	1111	3.23E-72	259	Adenylate cyclase type 9	Xenopus laevis	8355	XP_020609915.1	31.935	739	409	18	14	715	371	1052	1.17E-91	317	adenylate cyclase type 9-like	Orbicella faveolata
jg10853	ML080921a	95.804	286	11	1	35	319	615	900	0	551	sp|O60503|ADCY9_HUMAN	sp|Q3SXG2|FPRS6_MOUSE	26.201	229	143	9	100	319	111	322	0.000374	45.4	Formyl peptide receptor-related sequence 6	Mus musculus	10090	XP_022797352.1	23.003	313	202	13	18	311	24	316	5.18E-05	51.6	trissin receptor-like	Stylophora pistillata
jg10854	ML080922a	93.645	299	19	0	1	299	403	701	0	606	NA	sp|Q8NDA2|HMCN2_HUMAN	26.866	335	156	20	48	351	4657	4933	4.01E-06	54.3	Hemicentin-2	Homo sapiens	9606	XP_025101654.1	32.036	334	155	21	101	366	2819	3148	9.29E-13	79.3	uncharacterized protein LOC112568406 isoform X23	Pomacea canaliculata
jg10855	ML080922a	94.649	299	16	0	1	299	403	701	0	610	NA	sp|Q8NDA2|HMCN2_HUMAN	26.606	327	167	20	48	351	4657	4933	5.67E-05	50.4	Hemicentin-2	Homo sapiens	9606	XP_025089484.1	32.872	289	149	23	116	366	296	577	1.70E-13	81.3	furin-like protease 2	Pomacea canaliculata
jg10856	ML080922a	94.88	332	17	0	20	351	370	701	0	682	NA	sp|Q8NDA2|HMCN2_HUMAN	26.606	327	167	21	100	403	4657	4933	0.000128	49.3	Hemicentin-2	Homo sapiens	9606	XP_025101795.1	31.437	334	157	21	153	418	2289	2618	3.18E-13	81.3	uncharacterized protein LOC112568406 isoform X40	Pomacea canaliculata
jg10857	ML046341a	84.863	621	82	2	1	610	47	666	0	1083	NA	sp|Q4LDE5|SVEP1_HUMAN	23.636	330	182	14	61	352	988	1285	0.001	45.8	Sushi, von Willebrand factor type A, EGF and pentraxin domain-containing protein 1	Homo sapiens	9606	XP_025101600.1	31.949	313	148	22	54	331	2969	3251	2.96E-12	77.8	uncharacterized protein LOC112568406 isoform X16	Pomacea canaliculata
jg10858	ML046341a	90.555	667	62	1	1	667	1	666	0	1258	NA	sp|Q8NDA2|HMCN2_HUMAN	25.641	195	131	8	160	345	4598	4787	4.48E-05	50.8	Hemicentin-2	Homo sapiens	9606	XP_021378486.1	27.245	323	164	11	105	381	2978	3275	5.68E-12	77	sushi, von Willebrand factor type A, EGF and pentraxin domain-containing protein 1-like	Mizuhopecten yessoensis
jg10859	ML046340a	86.508	126	10	1	165	283	23	148	7.06E-74	222	NA	sp|Q8GRT8|PIP24_ORYSJ	38.86	193	107	5	44	229	84	272	2.23E-31	120	Aquaporin PIP2-4	Oryza sativa subsp. japonica	39947	XP_009066548.1	38.356	219	124	4	18	229	1	215	1.27E-32	125	hypothetical protein LOTGIDRAFT_94507, partial	Lottia gigantea
jg1086	ML043517a	24.645	211	145	6	277	485	66	264	1.46E-15	77.8	sp|Q99758|ABCA3_HUMAN	sp|Q7UU57|RBSA_RHOBA	45.924	503	259	7	8	503	6	502	1.06E-138	412	Ribose import ATP-binding protein RbsA	Rhodopirellula baltica (strain DSM 10527 / NCIMB 13988 / SH1)	243090	XP_003088583.1	39.882	509	273	13	7	500	2	492	1.82E-109	349	hypothetical protein CRE_26900	Caenorhabditis remanei
jg10860	ML008123a	97.692	260	6	0	175	434	1	260	0	530	NA	sp|Q5XHZ2|SYCE1_RAT	34.286	70	38	2	233	300	184	247	3.1	33.9	Synaptonemal complex central element protein 1	Rattus norvegicus	10116	XP_029197710.1	37.38	313	191	4	1	310	77	387	6.96E-58	206	uncharacterized protein LOC114962830	Acropora millepora
jg10861	ML046339a	96.187	577	22	0	1	577	2	578	0	1157	sp|P23141|EST1_HUMAN	sp|Q64176|EST1E_MOUSE	29.867	452	234	17	15	417	2	419	1.13E-37	150	Carboxylesterase 1E	Mus musculus	10090	XP_004209980.1	27.98	604	351	25	13	577	65	623	2.66E-51	192	PREDICTED: juvenile hormone esterase-like	Hydra vulgaris
jg10862	ML046338a	98.725	706	9	0	1	706	1	706	0	1444	NA	sp|Q8K078|SO4A1_MOUSE	26.087	713	451	24	4	686	52	718	3.55E-58	213	Solute carrier organic anion transporter family member 4A1	Mus musculus	10090	XP_028411530.1	29.734	713	420	26	3	690	5	661	3.69E-82	280	solute carrier organic anion transporter family member 4A1-like isoform X2	Dendronephthya gigantea
jg10863	ML046337a	100	343	0	0	154	496	91	433	0	711	sp|O00408|PDE2A_HUMAN	sp|Q01062|PDE2A_RAT	55.16	281	125	1	1	281	610	889	8.66E-98	318	cGMP-dependent 3',5'-cyclic phosphodiesterase	Rattus norvegicus	10116	XP_041463445.1	56.475	278	120	1	1	278	425	701	2.55E-103	332	cGMP-dependent 3',5'-cyclic phosphodiesterase-like isoform X1	Lytechinus variegatus
jg10864	ML046336a	99.6	250	1	0	1	250	1	250	0	514	sp|O00408|PDE2A_HUMAN	sp|P14099|PDE2A_BOVIN	41.344	387	215	6	1	385	209	585	1.81E-91	297	cGMP-dependent 3',5'-cyclic phosphodiesterase	Bos taurus	9913	XP_033743136.1	45.619	388	203	5	1	386	219	600	7.12E-104	333	cGMP-dependent 3',5'-cyclic phosphodiesterase-like isoform X2	Pecten maximus
jg10865	ML048610a	24.476	143	98	2	82	221	552	687	4.67E-05	44.7	NA	sp|Q6H236|PEG3_BOVIN	18.75	208	162	3	21	221	1310	1517	0.012	41.6	Paternally-expressed gene 3 protein	Bos taurus	9913	XP_029171785.1	33.333	105	65	1	11	110	279	383	1.09E-07	60.8	uncharacterized protein LOC114941091	Nylanderia fulva
jg10866	ML06823a	70.38	395	111	2	1	389	1	395	0	538	NA	sp|A1REM5|KATG_SHESW	27.381	84	59	1	484	565	21	104	0.01	42.7	Catalase-peroxidase	Shewanella sp. (strain W3-18-1)	351745	XP_022308238.1	22.291	323	208	11	150	456	16	311	0.000149	52	uncharacterized protein LOC111114246	Crassostrea virginica
jg10866	ML14555a	99.793	483	1	0	527	1009	278	760	0	1017	NA	sp|A1REM5|KATG_SHESW	29.762	84	56	2	484	565	21	103	0.018	42.7	Catalase-peroxidase	Shewanella sp. (strain W3-18-1)	351745	XP_015747850.1	25.998	827	477	31	200	997	72	792	1.81E-42	174	PREDICTED: uncharacterized protein LOC107327618	Acropora digitifera
jg10867	ML12741a	93.689	206	1	1	1	194	1	206	5.03E-141	390	NA	sp|Q8R2H2|ITB3_RAT	33.526	173	90	6	10	180	620	769	4.65E-13	70.1	Integrin beta-3	Rattus norvegicus	10116	XP_018898819.1	30.899	178	97	8	10	186	666	818	5.28E-14	76.3	PREDICTED: integrin beta-PS isoform X3	Bemisia tabaci
jg10868	ML13247a	89.091	770	61	5	140	906	78	827	0	1332	NA	sp|Q9L7Q2|ZMPB_STRPN	22.693	401	249	13	333	694	158	536	0.000554	50.8	Zinc metalloprotease ZmpB	Streptococcus pneumoniae serotype 4 (strain ATCC BAA-334 / TIGR4)	170187	XP_017301227.1	30.499	341	225	12	5668	6008	8	336	6.46E-23	111	uncharacterized protein LOC108252885 isoform X1	Diaphorina citri
jg10869	ML008017a	53.041	296	134	3	5	297	4	297	7.99E-97	291	NA	sp|E7F7V7|GAL2B_DANRE	21.405	299	217	8	28	315	36	327	1.76E-05	49.7	Galanin receptor 2b	Danio rerio	7955	XP_034938262.1	24.051	158	109	4	10	161	118	270	2.75E-06	56.6	uncharacterized protein LOC118066394	Chelonus insularis
jg1087	ML03683a	21.488	242	130	8	24	240	98	304	0.51	31.6	NA	sp|A6VKQ8|APIBP_ACTSZ	73.463	309	81	1	6	314	3	310	1.25E-167	471	D-apiose import binding protein	Actinobacillus succinogenes (strain ATCC 55618 / DSM 22257 / 130Z)	339671	XP_022836650.1	41.053	285	165	3	30	313	15	297	1.79E-54	185	uncharacterized protein LOC111364021	Spodoptera litura
jg10870	ML073028a	99.679	624	2	0	2	625	92	715	0	1290	sp|P05556|ITB1_HUMAN	sp|P53713|ITB1_FELCA	35.545	633	325	20	24	620	35	620	1.02E-109	351	Integrin beta-1	Felis catus	9685	XP_029179548.1	34.976	629	355	19	14	624	22	614	1.11E-116	372	integrin beta-1-like	Acropora millepora
jg10871	ML073029a	98.507	134	2	0	1	134	1	134	4.22E-90	256	NA	sp|Q9Q2Q3|POL2_BBWV2	52.174	23	11	0	47	69	16	38	3.1	31.2	RNA2 polyprotein	Broad bean wilt virus 2	Broad bean wilt virus 2 OX	XP_023222125.1	34.483	58	32	2	40	95	622	675	6.4	33.5	RAB6A-GEF complex partner protein 1-like	Centruroides sculpturatus
jg10872	ML073030a	97.909	287	3	1	33	319	847	1130	0	580	NA	sp|Q7Z494|NPHP3_HUMAN	28.959	221	157	0	71	291	1073	1293	2.25E-23	104	Nephrocystin-3	Homo sapiens	9606	XP_020902320.1	37.805	246	153	0	45	290	251	496	5.13E-47	171	kinesin light chain-like, partial	Exaiptasia diaphana
jg10873	ML085025a	28.571	84	58	1	4	85	241	324	0.28	29.3	sp|Q9Y573|IPP_HUMAN	sp|A4IT60|KYNB_GEOTN	43.243	37	17	2	20	56	34	66	0.54	32.3	Kynurenine formamidase	Geobacillus thermodenitrificans (strain NG80-2)	420246	XP_019754476.1	34.921	63	37	1	42	100	331	393	0.43	36.2	PREDICTED: protein asteroid-like isoform X1	Dendroctonus ponderosae
jg10874	ML073030a	97.436	663	6	1	491	1153	203	854	0	1310	NA	sp|P19835|CEL_HUMAN	26.633	199	141	1	432	630	550	743	1.93E-12	75.5	Bile salt-activated lipase	Homo sapiens	9606	XP_020623062.1	25.707	389	262	10	7	384	238	610	2.73E-25	120	uncharacterized protein LOC110060621	Orbicella faveolata
jg10875	ML14821a	32.5	40	26	1	10	48	59	98	0.039	31.6	NA	sp|Q08BW0|OTU5A_DANRE	35.135	37	24	0	75	111	452	488	3.6	30.4	OTU domain-containing protein 5-A	Danio rerio	7955	XP_018009425.1	33.663	101	62	2	14	113	2682	2778	0.044	39.7	PREDICTED: uncharacterized protein LOC108666961 isoform X1	Hyalella azteca
jg10876	ML073031a	84.2	500	6	2	1	500	1	427	0	845	NA	sp|P86789|GIGA6_CRAGI	22.749	211	139	5	40	237	77	276	7.10E-08	57.8	Gigasin-6	Crassostrea gigas	Crassostrea gigas OX	XP_002732829.1	30.201	447	267	16	4	422	42	471	3.33E-49	184	PREDICTED: uncharacterized protein LOC100373107	Saccoglossus kowalevskii
jg10877	ML068323a	26.214	103	54	4	26	123	693	778	1.6	27.7	sp|Q86V88|MGDP1_HUMAN	sp|Q8W1X2|PDXK_ARATH	58.537	123	51	0	3	125	15	137	3.38E-46	154	Pyridoxal kinase	Arabidopsis thaliana	3702	XP_011498686.1	65.854	123	42	0	3	125	6	128	6.23E-54	177	PREDICTED: pyridoxal kinase	Ceratosolen solmsi marchali
jg10878	ML073034a	86.548	394	4	1	1	394	1	345	0	694	sp|P13497|BMP1_HUMAN	sp|P55115|NAS15_CAEEL	46.626	163	83	2	1	163	148	306	9.74E-37	144	Zinc metalloproteinase nas-15	Caenorhabditis elegans	6239	XP_031574767.1	46.667	165	83	3	1	164	102	262	6.37E-44	159	blastula protease 10-like	Actinia tenebrosa
jg10879	ML07915a	35.938	64	41	0	35	98	363	426	0.003	37	NA	sp|O00764|PDXK_HUMAN	39.891	183	96	4	2	171	131	312	1.08E-33	124	Pyridoxal kinase	Homo sapiens	9606	XP_027044119.1	41.143	175	96	4	2	171	129	301	2.01E-36	134	pyridoxal kinase-like	Pocillopora damicornis
jg1088	ML052314a	24.272	309	210	8	2	294	139	439	2.63E-16	81.3	sp|P32189|GLPK_HUMAN	sp|P0ACI3|XYLR_ECOLI	53.107	354	166	0	298	651	31	384	1.04E-138	414	Xylose operon regulatory protein	Escherichia coli (strain K12)	83333	XP_017032364.1	37.543	293	181	2	1	291	130	422	1.41E-53	197	PREDICTED: xylulose kinase-like	Drosophila kikkawai
jg10880	ML073033a	97.199	357	10	0	1	357	1	357	0	689	NA	sp|A8GN82|MDH_RICAH	22.549	102	67	2	58	156	94	186	1.7	34.3	Malate dehydrogenase	Rickettsia akari (strain Hartford)	293614	XP_022799625.1	24.161	149	98	5	31	172	10	150	0.17	40.8	histamine H2 receptor-like	Stylophora pistillata
jg10881	ML073035a	99.309	434	3	0	1	434	1	434	0	872	sp|Q495N2|S36A3_HUMAN	sp|F4ILY9|AVT3B_ARATH	35.181	415	233	8	26	424	17	411	7.86E-66	219	Amino acid transporter AVT3B	Arabidopsis thaliana	3702	XP_033631949.1	48.753	441	184	5	23	424	1	438	1.47E-138	411	amino acid transporter AVT3B-like	Asterias rubens
jg10882	ML073036a	96.522	115	4	0	63	177	404	518	4.50E-72	233	sp|Q9H3H5|GPT_HUMAN	sp|Q28044|ADRB2_BOVIN	22.269	238	150	8	62	275	124	350	1.60E-05	49.7	Beta-2 adrenergic receptor	Bos taurus	9913	XP_020603591.1	24.906	265	152	11	30	279	85	317	4.92E-08	60.8	adenosine receptor A3-like	Orbicella faveolata
jg10882	ML073036a	97.34	188	5	0	63	250	404	591	7.54E-133	386	sp|Q9H3H5|GPT_HUMAN	sp|O19032|ADA2B_ORYAF	23.265	245	139	6	25	225	11	250	3.79E-05	47.8	Alpha-2B adrenergic receptor (Fragment)	Orycteropus afer	9818	XP_022093720.1	28.902	173	104	7	52	214	93	256	2.43E-05	51.6	galanin receptor type 2-like	Acanthaster planci
jg10885	ML073036a	98.708	387	5	0	1	387	1	387	0	773	sp|Q9H3H5|GPT_HUMAN	sp|Q5EA65|GPT_BOVIN	53.133	399	180	4	12	405	11	407	1.03E-139	407	UDP-N-acetylglucosamine--dolichyl-phosphate N-acetylglucosaminephosphotransferase	Bos taurus	9913	XP_028405713.1	55.639	399	170	4	12	405	22	418	3.42E-150	437	UDP-N-acetylglucosamine--dolichyl-phosphate N-acetylglucosaminephosphotransferase-like	Dendronephthya gigantea
jg10886	ML073037a	99.681	941	3	0	1	941	1	941	0	1920	sp|Q58F21|BRDT_HUMAN	sp|Q4R8Y1|BRDT_MACFA	37.96	598	271	12	49	586	29	586	8.71E-111	367	Bromodomain testis-specific protein	Macaca fascicularis	9541	XP_029185045.1	36.794	655	292	16	13	574	54	679	1.33E-113	382	bromodomain-containing protein 3-like isoform X1	Acropora millepora
jg10887	ML00884a	95.502	289	13	0	1	289	1	289	0	569	NA	sp|P23052|SPIKE_BEV	22.973	148	96	4	80	221	1132	1267	0.27	36.6	Spike glycoprotein	Berne virus	11156	XP_025413429.1	34.286	140	83	6	131	266	46	180	1.21E-07	57.8	uncharacterized protein LOC112685698, partial	Sipha flava
jg10887	ML094339a	91.667	48	4	0	26	73	89	136	5.96E-26	92.4	NA	sp|Q3UES3|TNKS2_MOUSE	34.375	32	21	0	28	59	998	1029	2	29.6	Poly [ADP-ribose] polymerase tankyrase-2	Mus musculus	10090	XP_014209229.1	40.426	47	26	1	28	72	673	719	0.11	36.6	adenylate cyclase type 9	Copidosoma floridanum
jg10888	ML073038a	72.727	528	52	8	12	506	1	469	0	717	NA	sp|Q7ZW34|CNTN5_DANRE	22.775	382	246	13	55	425	290	633	3.58E-08	60.1	Contactin-5	Danio rerio	7955	XP_011568343.2	25	320	202	11	15	324	212	503	4.76E-10	69.7	peroxidasin	Plutella xylostella
jg10889	ML073038a	97.973	296	6	0	1	296	484	779	0	600	NA	sp|Q4QLR5|TBPB_HAEI8	36	50	32	0	23	72	18	67	1	34.7	Transferrin-binding protein B	Haemophilus influenzae (strain 86-028NP)	281310	XP_033124705.1	26.036	169	98	7	120	281	277	425	1	38.5	deleted in malignant brain tumors 1 protein-like	Anneissia japonica
jg10889	ML073038a	98.889	180	2	0	1	180	484	663	3.68E-127	375	NA	sp|Q4QLR5|TBPB_HAEI8	36	50	32	0	23	72	18	67	0.42	35	Transferrin-binding protein B	Haemophilus influenzae (strain 86-028NP)	281310	NA	NA	NA	NA	NA	NA	NA	NA	NA	NA	NA	NA	NA
jg1089	ML089711a	31.818	66	45	0	80	145	1328	1393	0.37	32.3	NA	sp|P0AGI7|XYLH_SHIFL	63.333	360	132	0	1	360	32	391	2.81E-147	424	Xylose transport system permease protein XylH	Shigella flexneri	623	XP_029718096.1	35.484	372	226	5	1	360	31	400	2.06E-51	183	uncharacterized protein LOC115260895	Aedes albopictus
jg10890	ML05692a	86.275	102	14	0	29	130	1	102	6.81E-57	171	NA	sp|A0RRM6|AROC_CAMFF	28.571	77	48	3	12	85	70	142	1.4	32	Chorismate synthase	Campylobacter fetus subsp. fetus (strain 82-40)	360106	XP_014771881.1	29.268	123	84	1	1	123	1	120	6.74E-05	47.4	PREDICTED: uncharacterized protein LOC106870361	Octopus bimaculoides
jg10891	ML019218a	99.219	128	1	0	1	128	406	533	7.79E-87	263	NA	sp|P95297|NIFE_METTM	34.375	64	35	2	31	88	242	304	0.2	35	Nitrogenase iron-molybdenum cofactor biosynthesis protein NifE	Methanothermobacter marburgensis (strain ATCC BAA-927 / DSM 2133 / JCM 14651 / NBRC 100331 / OCM 82 / Marburg)	79929	XP_033111017.1	35.294	51	30	2	103	151	242	291	0.005	43.5	uncharacterized protein LOC117112070	Anneissia japonica
jg10891	ML161337a	98.571	70	1	0	1	70	1	70	1.92E-44	138	NA	sp|P95297|NIFE_METTM	42.424	33	19	0	31	63	242	274	0.091	33.5	Nitrogenase iron-molybdenum cofactor biosynthesis protein NifE	Methanothermobacter marburgensis (strain ATCC BAA-927 / DSM 2133 / JCM 14651 / NBRC 100331 / OCM 82 / Marburg)	79929	XP_013294544.1	32.692	52	32	1	1	52	22	70	2.1	32.3	hypothetical protein NECAME_04496	Necator americanus
jg10892	ML181010a	39.593	442	213	13	2	433	4	401	1.82E-91	281	NA	sp|P97738|NPTX2_RAT	30.07	143	89	6	45	180	251	389	1.47E-08	60.1	Neuronal pentraxin-2	Rattus norvegicus	10116	XP_027038083.1	24.885	217	149	7	14	226	29	235	3.63E-10	69.7	uncharacterized protein LOC113666491	Pocillopora damicornis
jg10893	ML073039a	98.119	319	6	0	1	319	1	319	0	654	sp|Q9P2W7|B3GA1_HUMAN	sp|Q9VTG7|B3G2P_DROME	30.702	228	132	8	90	297	225	446	3.20E-20	94.4	Galactosylgalactosylxylosylprotein 3-beta-glucuronosyltransferase P	Drosophila melanogaster	7227	XP_017843782.1	32.018	228	129	7	90	297	6	227	1.64E-23	103	galactosylgalactosylxylosylprotein 3-beta-glucuronosyltransferase P isoform X2	Drosophila busckii
jg10894	ML073040a	99.156	237	2	0	1	237	1	237	0	498	sp|Q9P2W7|B3GA1_HUMAN	sp|Q5CB03|B3GA1_CANLF	37.681	138	71	4	28	150	82	219	4.61E-18	84.7	Galactosylgalactosylxylosylprotein 3-beta-glucuronosyltransferase 1	Canis lupus familiaris	9615	XP_014274204.1	32.418	182	102	6	1	174	66	234	1.57E-20	94.7	galactosylgalactosylxylosylprotein 3-beta-glucuronosyltransferase 1-like	Halyomorpha halys
jg10895	ML040419a	24.06	133	96	1	45	177	18	145	9.61E-06	43.5	NA	sp|P35085|CBPP_DICDI	31.111	135	73	6	36	157	225	352	0.023	38.9	Calcium-binding protein P	Dictyostelium discoideum	44689	XP_009045232.1	39.205	176	102	1	29	204	6	176	2.26E-31	119	hypothetical protein LOTGIDRAFT_148654, partial	Lottia gigantea
jg10896	ML24011a	88.831	385	18	1	632	1016	1	360	0	645	NA	sp|A2AJ76|HMCN2_MOUSE	23.339	1204	745	50	31	1187	2804	3876	1.21E-33	145	Hemicentin-2	Mus musculus	10090	XP_020608168.1	25.954	917	556	39	29	887	103	954	3.21E-40	170	Down syndrome cell adhesion molecule-like protein 1 homolog	Orbicella faveolata
jg10897	ML10396a	35.091	493	290	11	1	475	19	499	3.74E-89	280	NA	sp|P54144|AMT11_ARATH	36.797	462	254	14	23	462	46	491	9.92E-79	257	Ammonium transporter 1 member 1	Arabidopsis thaliana	3702	XP_024510872.1	32.573	482	281	11	1	458	14	475	6.73E-68	234	Ammonium transporter family and Ammonium transporter AmtB-like domain-containing protein	Strongyloides ratti
jg10898	ML38811a	25.455	220	139	7	39	245	204	411	5.76E-16	75.9	NA	sp|Q10744|PEPC_LACHE	29.07	86	59	2	72	157	233	316	0.9	34.3	Aminopeptidase C	Lactobacillus helveticus	1587	XP_037960521.1	31.579	76	52	0	148	223	120	195	1.1	37.7	nucleosome assembly protein 1-like 1	Teleopsis dalmanni
jg10899	ML073042a	97.808	365	8	0	1	365	1	365	0	731	NA	sp|Q75W84|ANR_EISFE	25.114	219	143	7	14	226	49	252	2.10E-08	59.3	Annetocin receptor	Eisenia fetida	6396	XP_018019081.1	26.633	199	133	5	18	215	74	260	6.25E-08	60.5	PREDICTED: orexin receptor type 2-like	Hyalella azteca
jg109	ML200261a	25.49	102	58	2	45	128	110	211	0.002	37.4	NA	sp|Q2SBD7|BIOC_HAHCH	31.111	90	58	4	28	116	82	168	7.13E-05	45.8	Malonyl-[acyl-carrier protein] O-methyltransferase	Hahella chejuensis (strain KCTC 2396)	349521	XP_022810350.1	39.583	96	52	3	87	177	162	256	1.34E-10	65.5	uncharacterized protein LOC111347364	Stylophora pistillata
jg1090	ML038831a	28.947	228	129	7	270	488	755	958	7.78E-16	79.7	sp|Q9BZC7|ABCA2_HUMAN	sp|Q6LUY1|XYLG_PHOPR	62.475	501	186	2	1	500	7	506	0	638	Xylose import ATP-binding protein XylG	Photobacterium profundum (strain SS9)	298386	XP_029718095.1	47.082	497	258	4	1	493	10	505	4.84E-141	421	uncharacterized protein LOC115260894	Aedes albopictus
jg10900	ML073043a	99.087	986	9	0	924	1909	1	986	0	2043	sp|Q12860|CNTN1_HUMAN	sp|D3YXG0|HMCN1_MOUSE	22.977	1841	1143	72	161	1909	2417	4074	6.11E-58	227	Hemicentin-1	Mus musculus	10090	XP_030853396.1	23.099	1749	1102	74	219	1909	1015	2578	9.21E-60	236	hemicentin-1 isoform X2	Strongylocentrotus purpuratus
jg10901	ML26754a	31.579	95	55	6	25	109	183	277	2.4	28.5	NA	sp|P65060|Y2952_MYCBO	20.359	167	123	2	32	192	60	222	1.97E-06	50.8	Uncharacterized protein Mb2952c	Mycobacterium bovis (strain ATCC BAA-935 / AF2122/97)	233413	XP_013788722.1	36.774	155	98	0	1	155	1	155	9.48E-31	117	uncharacterized protein LOC106472616	Limulus polyphemus
jg10902	ML14472a	19.512	82	66	0	65	146	461	542	9.25E-05	40.4	sp|Q9UG56|PISD_HUMAN	sp|Q9CBS6|Y1661_MYCLE	19.333	150	104	1	10	142	60	209	3.61E-05	45.4	Uncharacterized protein ML1661	Mycobacterium leprae (strain TN)	272631	XP_013061220.1	45.775	142	77	0	4	145	14	155	8.88E-28	106	PREDICTED: uncharacterized protein LOC106050739 isoform X1	Biomphalaria glabrata
jg10903	ML26754a	33.333	90	46	6	4	87	196	277	0.75	29.6	NA	sp|Q9CBS6|Y1661_MYCLE	20.349	172	128	2	10	181	60	222	1.24E-06	50.8	Uncharacterized protein ML1661	Mycobacterium leprae (strain TN)	272631	XP_013788722.1	35.484	155	100	0	1	155	1	155	1.67E-29	112	uncharacterized protein LOC106472616	Limulus polyphemus
jg10904	ML073043a	97.313	1042	12	2	9	1034	984	2025	0	2077	sp|Q12860|CNTN1_HUMAN	sp|G5EBF1|SAX3_CAEEL	26.252	579	312	26	39	536	246	790	5.88E-23	109	Protein sax-3	Caenorhabditis elegans	6239	XP_003246447.1	23.792	828	511	29	35	789	153	933	3.08E-28	130	neogenin isoform X1	Acyrthosiphon pisum
jg10904	ML073043a	98.752	1042	12	1	9	1049	984	2025	0	2121	sp|Q12860|CNTN1_HUMAN	sp|A2ASS6|TITIN_MOUSE	29.965	287	170	13	41	318	7929	8193	5.03E-21	104	Titin	Mus musculus	10090	XP_003246447.1	23.843	843	507	32	35	804	153	933	1.19E-26	125	neogenin isoform X1	Acyrthosiphon pisum
jg10905	ML073044a	94.172	326	10	2	1	326	1	317	0	596	NA	sp|P03311|POLG_FMDVS	46.875	32	17	0	288	319	1703	1734	8.5	32.3	Genome polyprotein	Foot-and-mouth disease virus (isolate -/Spain/S8c1SantaPau/1970 serotype C)	Foot-and-mouth disease virus (isolate -/Spain/S8c1SantaPau/1970 serotype C) OX	XP_030833797.1	32.52	123	58	6	181	295	173	278	0.4	39.7	uncharacterized protein LOC105444478	Strongylocentrotus purpuratus
jg10906	ML073045a	98.755	482	3	2	1	480	1	481	0	962	NA	sp|P07700|ADRB1_MELGA	26.812	138	77	5	10	131	43	172	0.006	42.7	Beta-1 adrenergic receptor	Meleagris gallopavo	9103	XP_002116618.1	28.704	216	116	9	9	203	186	384	8.58E-06	55.5	hypothetical protein TRIADDRAFT_60578	Trichoplax adhaerens
jg10907	ML073046a	98.283	233	4	0	14	246	136	368	1.15E-172	479	NA	sp|A0A3B6UES5|VINC_OSCPE	25	116	72	6	72	176	70	181	5.4	32	Vinculin	Oscarella pearsei	1940113	NA	NA	NA	NA	NA	NA	NA	NA	NA	NA	NA	NA	NA
jg10908	ML073047a	89.913	575	16	1	1	575	1	533	0	956	NA	sp|O94762|RECQ5_HUMAN	29.73	259	157	8	2	249	431	675	1.74E-12	74.3	ATP-dependent DNA helicase Q5	Homo sapiens	9606	XP_019773533.1	29.143	350	196	14	2	329	426	745	1.34E-13	81.6	PREDICTED: ATP-dependent DNA helicase Q5-like	Dendroctonus ponderosae
jg10909	ML073049a	97.552	572	14	0	1	572	1	572	0	1171	sp|Q9HCQ5|GALT9_HUMAN	sp|Q95ZJ1|GALT5_CAEEL	26.747	501	311	15	61	537	123	591	8.53E-42	162	Polypeptide N-acetylgalactosaminyltransferase 5	Caenorhabditis elegans	6239	XP_015912970.1	31.486	451	276	17	87	520	129	563	4.20E-47	180	putative polypeptide N-acetylgalactosaminyltransferase 9	Parasteatoda tepidariorum
jg1091	ML08614a	38.776	49	28	2	78	125	298	345	0.11	33.5	NA	sp|P45047|XYLF_HAEIN	66.667	330	108	1	5	332	3	332	1.40E-156	444	D-xylose-binding periplasmic protein	Haemophilus influenzae (strain ATCC 51907 / DSM 11121 / KW20 / Rd)	71421	XP_029718097.1	35.987	314	180	8	22	314	43	356	4.03E-44	161	uncharacterized protein LOC115260896	Aedes albopictus
jg10910	ML37551a	56.989	279	104	5	1	267	1	275	5.32E-102	298	NA	sp|Q96Q83|ALKB3_HUMAN	26.786	112	72	4	1	107	173	279	0.05	38.1	Alpha-ketoglutarate-dependent dioxygenase alkB homolog 3	Homo sapiens	9606	XP_041453298.1	30.357	112	68	4	1	107	190	296	6.77E-05	50.8	alpha-ketoglutarate-dependent dioxygenase alkB homolog 3-like	Lytechinus variegatus
jg10911	ML00988a	41.27	315	181	4	96	406	128	442	1.18E-81	263	sp|P46063|RECQ1_HUMAN	sp|Q8VID5|RECQ5_MOUSE	51.374	364	166	3	64	416	15	378	2.66E-119	373	ATP-dependent DNA helicase Q5	Mus musculus	10090	XP_009016866.1	53.09	356	158	4	69	415	1	356	5.54E-129	383	hypothetical protein HELRODRAFT_78061	Helobdella robusta
jg10912	ML05986a	100	611	0	0	1	611	1	611	0	1252	sp|O43615|TIM44_HUMAN	sp|O35857|TIM44_MOUSE	30.532	357	223	7	249	602	109	443	6.91E-45	169	Mitochondrial import inner membrane translocase subunit TIM44	Mus musculus	10090	XP_012557910.1	35.072	345	189	9	263	602	126	440	5.17E-55	199	PREDICTED: mitochondrial import inner membrane translocase subunit TIM44-like	Hydra vulgaris
jg10913	ML05987a	99.55	222	1	0	1	222	1	222	5.09E-166	455	sp|Q8IXQ9|ETKMT_HUMAN	sp|Q8IXQ9|ETKMT_HUMAN	38.679	212	120	5	16	220	53	261	2.23E-43	149	Electron transfer flavoprotein beta subunit lysine methyltransferase	Homo sapiens	9606	XP_005186823.1	38.559	236	120	7	2	220	22	249	3.63E-47	162	PREDICTED: electron transfer flavoprotein beta subunit lysine methyltransferase	Musca domestica
jg10914	ML05989a	100	411	0	0	1	411	1	411	0	850	sp|Q02252|MMSA_HUMAN	sp|Q7QC84|MMSA_ANOGA	71.717	495	140	0	35	529	27	521	0	763	Probable methylmalonate-semialdehyde dehydrogenase [acylating], mitochondrial	Anopheles gambiae	7165	XP_035704584.1	75.556	495	121	0	35	529	40	534	0	800	probable methylmalonate-semialdehyde dehydrogenase [acylating], mitochondrial	Folsomia candida
jg10915	ML059811a	100	198	0	0	13	210	107	304	8.58E-148	412	sp|O75688|PPM1B_HUMAN	sp|P49596|PP2C2_CAEEL	62.121	198	74	1	13	209	107	304	9.93E-81	247	Probable protein phosphatase 2C T23F11.1	Caenorhabditis elegans	6239	NP_001369858.1	62.121	198	74	1	13	209	107	304	1.48E-79	247	putative protein phosphatase 2C T23F11.1	Caenorhabditis elegans
jg10917	ML175617a	100	46	0	0	1	46	1	46	3.20E-25	94.4	NA	sp|O82333|GH31_ARATH	40	35	20	1	1	35	261	294	7.3	26.6	Probable indole-3-acetic acid-amido synthetase GH3.1	Arabidopsis thaliana	3702	XP_020630387.1	41.304	46	23	1	1	46	315	356	1.3	32	baculoviral IAP repeat-containing protein 1e-like, partial	Orbicella faveolata
jg10918	ML175616a	100	387	0	0	1	387	1	387	0	795	NA	sp|Q978N8|HUTH_THEVO	20.988	162	106	6	106	250	133	289	0.94	35.4	Probable histidine ammonia-lyase	Thermoplasma volcanium (strain ATCC 51530 / DSM 4299 / JCM 9571 / NBRC 15438 / GSS1)	273116	XP_026764078.1	20.896	201	140	6	160	359	291	473	1.1	38.9	FK506-binding protein 15	Galleria mellonella
jg10919	ML067115a	99.954	2178	1	0	71	2248	1	2178	0	4501	sp|P23468|PTPRD_HUMAN	sp|A4IFW2|PTPRF_DANRE	32.338	1942	1132	54	408	2240	35	1903	0	847	Receptor-type tyrosine-protein phosphatase F	Danio rerio	7955	XP_033737522.1	34.183	1255	693	37	1083	2240	346	1564	0	611	receptor-type tyrosine-protein phosphatase S-like isoform X13	Pecten maximus
jg1092	ML105413a	29.358	109	64	4	70	177	1356	1452	0.14	33.9	sp|Q5VT25|MRCKA_HUMAN	sp|A1A279|MIAA_BIFAA	25.664	113	64	4	216	328	211	303	0.59	35.8	tRNA dimethylallyltransferase	Bifidobacterium adolescentis (strain ATCC 15703 / DSM 20083 / NCTC 11814 / E194a)	367928	XP_020608918.1	24.254	268	171	13	50	311	417	658	0.22	41.2	uncharacterized protein LOC110047502	Orbicella faveolata
jg10920	ML13539a	51.211	289	140	1	2	290	832	1119	5.96E-93	303	NA	sp|Q9ZT94|POLR2_ARATH	28.477	453	276	17	7	435	999	1427	5.93E-34	139	Retrovirus-related Pol polyprotein from transposon RE2	Arabidopsis thaliana	3702	XP_034321114.1	35.835	413	252	8	9	418	699	1101	9.10E-72	251	uncharacterized protein LOC117687882	Crassostrea gigas
jg10921	ML17581a	98.282	291	1	2	78	364	1	291	0	595	NA	sp|P10394|POL4_DROME	25.888	197	134	3	580	774	994	1180	1.44E-10	69.3	Retrovirus-related Pol polyprotein from transposon 412	Drosophila melanogaster	7227	XP_034308557.1	31.018	835	498	22	9	813	7	793	9.59E-129	414	uncharacterized protein LOC117683469	Crassostrea gigas
jg10922	ML13837a	55.455	330	137	3	1	321	1	329	2.18E-123	374	NA	sp|Q96Q83|ALKB3_HUMAN	34.4	125	75	4	112	230	156	279	3.37E-08	57.4	Alpha-ketoglutarate-dependent dioxygenase alkB homolog 3	Homo sapiens	9606	XP_033739694.1	28.788	132	91	1	102	230	141	272	2.00E-09	64.3	alpha-ketoglutarate-dependent dioxygenase alkB homolog 3-like	Pecten maximus
jg10923	ML067116a	98.264	288	5	0	1	288	1	288	0	592	NA	sp|Q4DJ07|PGFS_TRYCC	30.796	289	181	4	1	285	1	274	2.94E-51	172	9,11-endoperoxide prostaglandin H2 reductase	Trypanosoma cruzi (strain CL Brener)	353153	XP_032241145.1	42.069	290	160	3	7	288	37	326	4.86E-82	256	glyoxal reductase isoform X1	Nematostella vectensis
jg10924	ML067117a	99.571	233	1	0	1	233	1	233	5.30E-177	484	NA	sp|Q6DHR8|NGBR_DANRE	29.386	228	116	6	35	233	63	274	8.72E-25	102	Dehydrodolichyl diphosphate synthase complex subunit nus1	Danio rerio	7955	XP_032239249.1	25.869	259	153	4	3	233	4	251	3.34E-25	105	dehydrodolichyl diphosphate synthase complex subunit Nus1 isoform X1	Nematostella vectensis
jg10925	ML067118a	99.462	186	1	0	1	186	1	186	1.09E-138	383	sp|P60953|CDC42_HUMAN	sp|Q03206|RAC1_CAEEL	43.523	193	100	2	1	186	1	191	6.38E-51	165	Ras-related protein ced-10	Caenorhabditis elegans	6239	XP_022126975.1	44.103	195	98	2	1	186	1	193	1.05E-51	170	ras-related protein Rac1	Pieris rapae
jg10926	ML35652a	27.027	185	111	6	47	214	780	957	1.48E-07	52	sp|Q6ZN16|M3K15_HUMAN	sp|B3ELC6|F16PA_CHLPB	27.273	88	50	2	16	102	182	256	0.66	35.4	Fructose-1,6-bisphosphatase class 1	Chlorobium phaeobacteroides (strain BS1)	331678	XP_032240262.1	17.062	211	163	4	18	228	420	618	6.44E-12	73.6	uncharacterized protein LOC5514820	Nematostella vectensis
jg10927	ML067119a	99.697	330	1	0	1	330	1	330	0	681	NA	sp|Q8NCJ5|SPRY3_HUMAN	31.053	190	82	5	189	330	254	442	2.05E-18	89	SPRY domain-containing protein 3	Homo sapiens	9606	XP_037556223.1	34.118	170	83	4	189	330	238	406	1.54E-21	100	SPRY domain-containing protein 3-like	Dermacentor silvarum
jg10928	ML067120a	97.887	284	6	0	1	284	1	284	0	568	NA	sp|Q5ZKM0|DTBP1_CHICK	25.461	271	164	9	34	273	43	306	6.70E-15	77	Dysbindin	Gallus gallus	9031	XP_013420803.1	29.817	218	139	3	25	232	38	251	3.75E-16	84	dysbindin	Lingula anatina
jg10929	ML067121a	98.45	258	3	1	1	258	1	257	0	508	NA	sp|Q66H19|SRFB1_RAT	39.535	86	50	1	10	93	19	104	2.74E-09	60.5	Serum response factor-binding protein 1	Rattus norvegicus	10116	XP_015926848.1	41.791	67	38	1	10	76	6	71	1.15E-06	56.2	serum response factor-binding protein 1	Parasteatoda tepidariorum
jg1093	ML02206a	26.733	101	62	3	51	145	270	364	0.47	31.6	NA	sp|Q18823|LAM2_CAEEL	24.569	232	155	6	7	218	1202	1433	0.057	39.3	Laminin-like protein lam-2	Caenorhabditis elegans	6239	XP_012284702.1	30.061	163	94	5	107	258	732	885	6.3	36.2	citron Rho-interacting kinase	Orussus abietinus
jg10930	ML067122a	99.535	430	2	0	1	430	1	430	0	882	sp|Q9BVA6|FICD_HUMAN	sp|A7SVT1|FICD_NEMVE	52.553	333	156	1	64	396	72	402	3.09E-117	352	Protein adenylyltransferase Fic	Nematostella vectensis	45351	XP_031561346.1	48.429	382	191	5	17	396	39	416	2.03E-120	363	protein adenylyltransferase Fic-like	Actinia tenebrosa
jg10931	ML067123a	99.649	285	1	0	1	285	1	285	0	573	sp|Q9Y548|YIPF1_HUMAN	sp|Q6P6G5|YIPF1_RAT	34.875	281	163	7	14	275	6	285	1.17E-47	164	Protein YIPF1	Rattus norvegicus	10116	XP_022313543.1	41.948	267	148	5	9	273	16	277	1.42E-72	232	protein YIPF1-like	Crassostrea virginica
jg10932	ML02918a	31.443	194	115	6	79	265	46	228	4.87E-21	89.7	sp|Q9C0B5|ZDHC5_HUMAN	sp|B0S5D5|ZD12A_DANRE	36.078	255	153	5	37	283	12	264	2.79E-41	146	Palmitoyltransferase ZDHHC12-A	Danio rerio	7955	XP_030853323.1	37.313	268	143	4	35	279	15	280	1.19E-59	197	probable palmitoyltransferase ZDHHC12	Strongylocentrotus purpuratus
jg10933	ML44121a	78.475	223	14	3	1	190	1	222	3.60E-117	330	NA	sp|Q6TBX7|LUT1_ARATH	36.364	55	31	2	91	141	86	140	0.21	35.8	Carotene epsilon-monooxygenase, chloroplastic	Arabidopsis thaliana	3702	XP_028416688.1	42.69	171	89	5	21	190	699	861	1.65E-26	112	uncharacterized protein LOC114540877	Dendronephthya gigantea
jg10933	ML44121a	97.561	41	1	0	34	74	182	222	2.75E-21	82	NA	sp|B1VA93|SYFA_PHYAS	34.783	46	30	0	2	47	177	222	3.8	28.9	Phenylalanine--tRNA ligase alpha subunit	Phytoplasma australiense	59748	XP_037303565.1	30.159	63	42	1	12	72	9	71	2.6	32.7	rho GTPase-activating protein 26 isoform X2	Manduca sexta
jg10934	ML067124a	97.6	125	3	0	1	125	80	204	6.08E-85	266	sp|Q9Y3Z3|SAMH1_HUMAN	sp|Q502K2|SAMH1_DANRE	54.412	136	56	3	4	133	96	231	1.74E-38	151	Deoxynucleoside triphosphate triphosphohydrolase SAMHD1	Danio rerio	7955	XP_033729596.1	61.111	126	45	2	4	125	53	178	5.83E-42	157	deoxynucleoside triphosphate triphosphohydrolase SAMHD1-like isoform X2	Pecten maximus
jg10935	ML06045a	75.956	183	44	0	1	183	394	576	8.41E-98	293	NA	sp|P58978|MTMC2_METMA	19.13	115	72	2	54	168	26	119	0.43	34.3	Monomethylamine corrinoid protein 2	Methanosarcina mazei (strain ATCC BAA-159 / DSM 3647 / Goe1 / Go1 / JCM 11833 / OCM 88)	192952	XP_028415956.1	25.786	159	92	8	13	170	15	148	0.19	38.1	uncharacterized protein LOC114539518	Dendronephthya gigantea
jg10936	ML23062a	98.971	486	5	0	53	538	65	550	0	987	NA	sp|Q60710|SAMH1_MOUSE	25.877	228	146	5	537	748	396	616	1.28E-14	81.3	Deoxynucleoside triphosphate triphosphohydrolase SAMHD1	Mus musculus	10090	XP_013384075.1	26.216	473	296	15	83	538	1	437	1.68E-27	124	uncharacterized protein LOC106154306	Lingula anatina
jg10937	ML067125a	99.32	441	3	0	1	441	1	441	0	880	NA	sp|D3Z5L6|S18B1_MOUSE	22.439	410	309	4	39	441	51	458	2.26E-16	84.3	MFS-type transporter SLC18B1	Mus musculus	10090	XP_022790541.1	26.432	454	313	10	1	441	14	459	1.06E-35	143	MFS-type transporter SLC18B1-like isoform X1	Stylophora pistillata
jg10938	ML19064a	32	75	45	3	9	81	336	406	1	28.9	sp|O43933|PEX1_HUMAN	sp|Q5TM64|CF136_MACMU	30.357	112	52	5	44	138	34	136	0.004	39.3	Uncharacterized protein C6orf136 homolog	Macaca mulatta	Macaca mulatta OX	XP_032242464.1	33.636	110	62	4	43	142	216	324	0.000131	47.8	uncharacterized protein C6orf136 homolog isoform X4	Nematostella vectensis
jg10939	ML12366a	67.857	252	81	0	1	252	1	252	6.38E-132	372	NA	sp|Q11075|YWV1_CAEEL	23.622	127	90	2	21	144	10	132	7.11E-05	46.2	Uncharacterized protein B0403.1	Caenorhabditis elegans	6239	XP_028407530.1	34.742	213	125	3	11	216	349	554	9.40E-26	112	uncharacterized protein LOC114530144	Dendronephthya gigantea
jg1094	ML13539a	31.25	96	56	4	148	242	571	657	0.006	38.9	NA	sp|P07572|POL_MPMV	25	160	105	5	82	237	1509	1657	0.017	42	Gag-Pro-Pol polyprotein	Mason-Pfizer monkey virus	11855	XP_028164567.1	23.721	215	139	8	123	335	1009	1200	0.000316	51.2	uncharacterized protein K02A2.6-like isoform X1	Ostrinia furnacalis
jg10940	ML024112a	100	269	0	0	1	269	1	269	0	565	sp|Q86V86|PIM3_HUMAN	sp|Q9YHZ5|PIM2_DANRE	37.453	267	153	4	14	269	30	293	2.31E-59	194	Serine/threonine-protein kinase pim-2	Danio rerio	7955	XP_013772477.1	37.5	264	158	3	4	266	29	286	1.86E-58	194	serine/threonine-protein kinase pim-3-like	Limulus polyphemus
jg10941	ML09516a	55.477	283	119	3	57	335	165	444	3.10E-85	281	NA	sp|Q09779|THO2_SCHPO	19.905	211	158	5	2	202	1349	1558	0.31	37.4	THO complex subunit 2	Schizosaccharomyces pombe (strain 972 / ATCC 24843)	284812	NA	NA	NA	NA	NA	NA	NA	NA	NA	NA	NA	NA	NA
jg10942	ML07114a	24.39	82	57	1	144	225	3070	3146	7.5	27.3	sp|Q8TE73|DYH5_HUMAN	sp|O88799|ZAN_MOUSE	28.205	234	150	8	11	238	714	935	0.000256	45.8	Zonadhesin	Mus musculus	10090	XP_013778255.1	39.062	192	116	1	26	217	19	209	5.85E-26	106	uncharacterized protein LOC106462838	Limulus polyphemus
jg10943	ML073010a	28.736	87	49	3	50	123	174	260	0.016	34.3	NA	sp|O88799|ZAN_MOUSE	27.895	190	108	8	3	166	749	935	0.9	33.5	Zonadhesin	Mus musculus	10090	XP_013778255.1	39.053	169	100	1	3	171	26	191	2.90E-22	95.1	uncharacterized protein LOC106462838	Limulus polyphemus
jg10944	ML024110a	100	314	0	0	1	314	1	314	0	633	NA	sp|Q7XV05|SERK2_ORYSJ	25.926	135	70	5	157	278	264	381	4.8	32.7	LRR receptor kinase SERK2	Oryza sativa subsp. japonica	39947	XP_022176998.1	28.467	137	81	8	164	293	300	426	0.13	41.6	LOW QUALITY PROTEIN: uncharacterized protein LOC111038272	Myzus persicae
jg10945	ML02419a	99.323	443	3	0	1	443	1	443	0	905	sp|Q9P2S5|WRP73_HUMAN	sp|Q9JM98|WRP73_MOUSE	35.886	457	253	8	6	436	1	443	2.43E-94	295	WD repeat-containing protein WRAP73	Mus musculus	10090	XP_020897165.1	34.735	452	262	7	6	438	1	438	5.02E-92	291	WD repeat-containing protein WRAP73	Exaiptasia diaphana
jg10946	ML35303a	99.653	864	3	0	1	864	1	864	0	1810	NA	sp|Q4P937|UTP10_USTMA	24.277	173	101	7	712	862	1601	1765	8.6	33.9	U3 small nucleolar RNA-associated protein 10	Ustilago maydis (strain 521 / FGSC 9021)	237631	XP_028415220.1	26.19	84	48	2	671	748	427	502	1.5	40	glutathione hydrolase 1 proenzyme-like	Dendronephthya gigantea
jg10947	ML02417a	93.706	858	4	1	1	858	1	808	0	1670	sp|Q5VVW2|GARL3_HUMAN	sp|A5PF44|GARL3_DANRE	37.666	754	383	21	23	722	96	816	5.22E-140	444	GTPase-activating Rap/Ran-GAP domain-like protein 3	Danio rerio	7955	XP_027050289.1	36.658	742	412	19	6	722	69	777	1.83E-143	453	GTPase-activating Rap/Ran-GAP domain-like protein 3 isoform X2	Pocillopora damicornis
jg10948	ML02416a	99.083	436	4	0	1	436	1	436	0	899	NA	sp|Q3MD38|KGUA_TRIV2	33.333	72	44	3	145	214	21	90	0.085	38.1	Guanylate kinase	Trichormus variabilis (strain ATCC 29413 / PCC 7937)	240292	XP_020614989.1	31.967	122	59	7	146	258	95	201	0.015	44.7	uncharacterized protein LOC110053142	Orbicella faveolata
jg10949	ML02415a	100	186	0	0	280	465	165	350	1.34E-136	396	sp|P17612|KAPCA_HUMAN	sp|P05132|KAPCA_MOUSE	81.72	186	34	0	280	465	166	351	7.70E-113	339	cAMP-dependent protein kinase catalytic subunit alpha	Mus musculus	10090	XP_013409440.1	84.946	186	28	0	280	465	166	351	6.14E-116	350	cAMP-dependent protein kinase catalytic subunit isoform X10	Lingula anatina
jg10949	ML02415a	100	350	0	0	1	350	1	350	0	729	sp|P17612|KAPCA_HUMAN	sp|P12370|KAPC1_DROME	79.32	353	70	2	1	350	1	353	0	591	cAMP-dependent protein kinase catalytic subunit 1	Drosophila melanogaster	7227	XP_029197516.1	84.642	293	45	0	58	350	1	293	0	531	cAMP-dependent protein kinase catalytic subunit 1 isoform X3	Acropora millepora
jg1095	ML34751a	45.238	42	19	1	79	116	142	183	0.51	31.6	sp|Q14204|DYHC1_HUMAN	sp|P45754|GSPA_AERHY	26.642	274	177	12	37	305	4	258	3.84E-12	70.1	General secretion pathway protein A	Aeromonas hydrophila	644	XP_018028745.1	31.492	181	110	5	37	210	4	177	1.21E-10	68.6	PREDICTED: general secretion pathway protein A-like	Hyalella azteca
jg10950	ML05208a	99.578	711	3	0	1	711	1	711	0	1462	sp|Q9H9E3|COG4_HUMAN	sp|Q8R1U1|COG4_MOUSE	35.007	757	442	10	2	708	27	783	1.14E-149	457	Conserved oligomeric Golgi complex subunit 4	Mus musculus	10090	XP_028391854.1	36.145	747	431	13	7	708	6	751	7.32E-158	480	conserved oligomeric Golgi complex subunit 4-like	Dendronephthya gigantea
jg10951	ML056959a	45.946	37	19	1	20	56	791	826	0.48	28.9	NA	sp|Q290P4|RM52_DROPS	31.325	83	51	1	11	93	19	95	3.00E-06	46.2	39S ribosomal protein L52, mitochondrial	Drosophila pseudoobscura pseudoobscura	46245	XP_014785192.1	34.694	98	49	3	6	94	7	98	7.19E-08	53.5	PREDICTED: 39S ribosomal protein L52, mitochondrial-like	Octopus bimaculoides
jg10952	ML05207a	91.667	36	3	0	84	119	131	166	3.85E-17	72.4	NA	sp|P0C6F6|R1A_BC512	35.385	65	40	2	53	117	1002	1064	0.51	33.5	Replicase polyprotein 1a	Bat coronavirus 512/2005	693999	XP_013069504.1	32.308	65	41	1	76	137	86	150	0.22	37.7	PREDICTED: FYVE and coiled-coil domain-containing protein 1-like	Biomphalaria glabrata
jg10953	ML05207a	98.374	123	2	0	1	123	1	123	7.02E-83	239	NA	sp|B8NY88|AGIA_ASPFN	30.556	72	46	2	23	93	4956	5024	0.52	33.1	Nonribosomal peptide synthase agiA	Aspergillus flavus (strain ATCC 200026 / FGSC A1120 / NRRL 3357 / JCM 12722 / SRRC 167)	332952	XP_009045244.1	26.374	91	64	2	25	114	915	1003	4.4	33.9	hypothetical protein LOTGIDRAFT_230094	Lottia gigantea
jg10954	ML141756a	62.5	32	12	0	12	43	2	33	1.25E-10	51.2	NA	sp|Q54MA9|KU70_DICDI	27.907	43	30	1	25	66	693	735	2.1	29.3	ATP-dependent DNA helicase ku70	Dictyostelium discoideum	44689	XP_041359442.1	29.167	48	34	0	6	53	14	61	2.7	32.3	TM2 domain-containing protein CG10795-like	Gigantopelta aegis
jg10955	ML05206a	98.413	189	3	0	1	189	1	189	8.08E-140	386	NA	sp|P13423|PAG_BACAN	31.111	45	31	0	15	59	80	124	0.81	33.9	Protective antigen	Bacillus anthracis	1392	XP_028410478.1	30.556	144	89	4	40	183	10890	11022	3.30E-13	73.9	uncharacterized protein LOC114533086 isoform X2	Dendronephthya gigantea
jg10956	ML05205a	95.376	173	8	0	268	440	117	289	1.26E-105	314	NA	sp|Q41162|LCS1_ROBPS	27.869	61	44	0	363	423	92	152	1.3	35	Seed agglutinin 1	Robinia pseudoacacia	Robinia pseudoacacia OX	XP_033223618.1	29.06	117	55	5	67	180	206	297	0.1	42.4	eukaryotic translation initiation factor 3 subunit L-like	Belonocnema treatae
jg10957	ML05204a	97.814	366	8	0	1	366	1	366	0	726	NA	sp|Q91WW5|MRGA1_MOUSE	26.271	118	78	5	213	327	162	273	1.1	34.7	Mas-related G-protein coupled receptor member A1	Mus musculus	10090	XP_020606206.1	25.879	313	194	13	28	328	60	346	0.18	40.8	octopamine receptor beta-1R-like	Orbicella faveolata
jg10958	ML05203a	99.773	440	1	0	10	449	455	894	0	909	sp|O14787|TNPO2_HUMAN	sp|Q92973|TNPO1_HUMAN	73.636	440	116	0	10	449	459	898	0	691	Transportin-1	Homo sapiens	9606	XP_005107700.1	74.545	440	112	0	10	449	448	887	0	700	transportin-1 isoform X1	Aplysia californica
jg10959	ML050913a	44.279	402	208	4	1	386	320	721	2.21E-104	338	sp|P07996|TSP1_HUMAN	sp|D3YXG0|HMCN1_MOUSE	46.711	304	161	1	69	371	4565	4868	1.09E-83	295	Hemicentin-1	Mus musculus	10090	XP_031554933.1	49.575	353	168	2	87	433	157	505	9.86E-102	332	coadhesin-like	Actinia tenebrosa
jg1096	ML090126a	20.395	152	103	4	29	178	763	898	2.2	28.1	sp|Q12986|NFX1_HUMAN	sp|Q9FHK7|Y5516_ARATH	39.583	48	24	1	112	159	463	505	5	31.6	Probable leucine-rich repeat receptor-like protein kinase At5g05160	Arabidopsis thaliana	3702	XP_029184768.1	28.049	82	58	1	17	98	695	775	1.5	37	LOW QUALITY PROTEIN: phosphatidylinositol 3-kinase regulatory subunit alpha-like	Acropora millepora
jg10960	ML05203a	99.245	265	2	0	3	267	192	456	0	536	sp|O14787|TNPO2_HUMAN	sp|Q92973|TNPO1_HUMAN	60.606	264	102	2	3	266	198	459	1.57E-96	305	Transportin-1	Homo sapiens	9606	XP_009048643.1	65.909	264	88	2	3	266	188	449	7.12E-113	351	hypothetical protein LOTGIDRAFT_112611	Lottia gigantea
jg10961	ML002222a	46.429	84	36	2	1	76	1	83	1.01E-12	62	sp|P43235|CATK_HUMAN	sp|Q75C29|HIR2_ASHGO	28.169	71	45	1	23	87	324	394	0.53	32.7	Protein HIR2	Ashbya gossypii (strain ATCC 10895 / CBS 109.51 / FGSC 9923 / NRRL Y-1056)	284811	XP_023223656.1	37.5	48	30	0	21	68	381	428	1.4	34.7	probable Xaa-Pro aminopeptidase P isoform X3	Centruroides sculpturatus
jg10962	ML44903a	23.457	162	117	1	89	250	138	292	0.025	37.7	NA	sp|O95613|PCNT_HUMAN	29.67	91	59	5	736	826	113	198	0.029	42.7	Pericentrin	Homo sapiens	9606	XP_006826034.1	26.623	1217	871	4	93	1305	10	1208	4.72E-75	280	PREDICTED: putative uncharacterized protein DDB_G0282133-like	Saccoglossus kowalevskii
jg10963	ML05203a	100	193	0	0	1	193	1	193	6.69E-137	403	sp|O14787|TNPO2_HUMAN	sp|Q99LG2|TNPO2_MOUSE	60.733	191	72	1	3	193	2	189	2.79E-67	223	Transportin-2	Mus musculus	10090	XP_001606501.4	65.789	190	62	1	4	193	5	191	1.80E-78	257	transportin-1	Nasonia vitripennis
jg10964	ML05202a	100	546	0	0	1	546	1	546	0	1108	sp|Q96I24|FUBP3_HUMAN	sp|Q96I24|FUBP3_HUMAN	33.407	452	245	15	7	429	16	440	2.00E-57	204	Far upstream element-binding protein 3	Homo sapiens	9606	XP_031552924.1	35.394	469	220	16	6	415	19	463	2.44E-73	252	far upstream element-binding protein 3-like isoform X1	Actinia tenebrosa
jg10965	ML05201a	99.378	482	3	0	1	482	1	482	0	1007	sp|P30566|PUR8_HUMAN	sp|P54822|PUR8_MOUSE	66.739	460	153	0	10	469	13	472	0	664	Adenylosuccinate lyase	Mus musculus	10090	XP_015763401.1	66.966	445	147	0	10	454	10	454	0	642	PREDICTED: adenylosuccinate lyase-like isoform X1	Acropora digitifera
jg10966	ML13001a	72.059	68	19	0	20	87	75	142	5.43E-30	105	NA	sp|A3QGU0|PNP_SHELP	26.582	79	50	1	7	77	221	299	0.67	32.7	Polyribonucleotide nucleotidyltransferase	Shewanella loihica (strain ATCC BAA-1088 / PV-4)	323850	XP_026287794.1	30.233	86	54	3	18	101	47	128	0.023	39.7	uncharacterized protein LOC113213068	Frankliniella occidentalis
jg10967	ML02611a	98.561	278	4	0	1	278	38	315	0	563	NA	sp|Q5R4F5|MBNL2_PONAB	27.027	111	53	4	10	92	107	217	0.41	35.8	Muscleblind-like protein 2	Pongo abelii	9601	XP_034193314.1	35.593	59	31	1	5	63	92	143	1.9	37.4	poly(A) RNA polymerase gld-2 homolog A-like isoform X1	Osmia lignaria
jg10968	ML02612a	100	135	0	0	1	135	1	135	2.85E-102	300	NA	sp|P34231|YKS7_YEAST	26.154	65	42	2	43	102	531	594	5	30.4	Uncharacterized protein YKL187C	Saccharomyces cerevisiae (strain ATCC 204508 / S288c)	559292	XP_033097724.1	41.481	135	75	3	1	134	1	132	1.54E-24	99	uncharacterized protein LOC117101776	Anneissia japonica
jg10969	ML055114a	35.955	267	156	7	11	275	41	294	5.14E-35	127	NA	sp|B5X337|GP183_SALSA	28.507	221	120	15	88	281	123	332	0.005	41.6	G-protein coupled receptor 183	Salmo salar	8030	XP_034305975.1	24.312	218	124	10	90	280	2048	2251	0.001	47.4	uncharacterized protein LOC105319276	Crassostrea gigas
jg1097	ML006112a	27.928	111	73	5	11	118	215	321	1.5	29.6	sp|Q7RTY5|PRS48_HUMAN	sp|P44227|VPT_HAEIN	33.887	301	189	5	7	297	8	308	5.97E-54	181	Mu-like prophage FluMu major head subunit	Haemophilus influenzae (strain ATCC 51907 / DSM 11121 / KW20 / Rd)	71421	XP_016987928.1	34.804	204	115	3	37	229	3	199	2.06E-37	137	PREDICTED: mu-like prophage FluMu major head subunit, partial	Drosophila rhopaloa
jg10970	ML02612a	97.297	370	10	0	134	503	134	503	0	716	NA	sp|Q68CZ1|FTM_HUMAN	28.952	525	312	14	3	502	42	530	4.13E-34	140	Protein fantom	Homo sapiens	9606	XP_032218405.1	33.784	518	298	13	3	503	27	516	1.04E-49	190	LOW QUALITY PROTEIN: protein fantom-like	Nematostella vectensis
jg10971	ML02613a	98.744	398	5	0	1	398	1	398	0	825	NA	sp|Q11PP7|KMO_CYTH3	26.772	127	73	5	39	154	250	367	0.26	37	Kynurenine 3-monooxygenase	Cytophaga hutchinsonii (strain ATCC 33406 / DSM 1761 / CIP 103989 / NBRC 15051 / NCIMB 9469 / D465)	269798	XP_030836213.1	26.19	84	55	2	229	307	40	121	3.6	37.4	uncharacterized protein LOC115922149	Strongylocentrotus purpuratus
jg10972	ML02614a	97.426	505	11	1	151	653	42	546	0	1002	sp|Q68CZ1|FTM_HUMAN	sp|Q68CZ1|FTM_HUMAN	39.286	280	146	7	1	262	651	924	3.77E-55	208	Protein fantom	Homo sapiens	9606	XP_009066500.1	44.485	272	136	6	2	261	84	352	8.06E-66	228	hypothetical protein LOTGIDRAFT_184477, partial	Lottia gigantea
jg10973	ML015723a	29.167	48	31	1	20	64	293	340	8.5	25.8	sp|O95834|EMAL2_HUMAN	sp|Q9ZLH1|AROC_HELPJ	29.412	68	47	1	73	139	284	351	0.05	36.2	Chorismate synthase	Helicobacter pylori (strain J99 / ATCC 700824)	85963	XP_039233660.1	26.351	148	74	5	10	136	3547	3680	0.13	38.9	basement membrane-specific heparan sulfate proteoglycan core protein isoform X2	Drosophila yakuba
jg10974	ML034624a	38.71	31	19	0	64	94	128	158	1.1	28.1	sp|Q96S38|KS6C1_HUMAN	sp|P83354|CU14A_LIMPO	28.125	64	41	1	60	123	33	91	6	29.3	Cuticle protein 14 isoform a	Limulus polyphemus	Limulus polyphemus OX	XP_028132326.1	30.488	82	44	4	24	103	86	156	0.16	37.4	uncharacterized protein LOC114327816	Diabrotica virgifera virgifera
jg10975	ML173719a	91.793	329	18	1	1	329	16	335	0	637	NA	sp|Q89K83|HPPA_BRADU	25	128	78	4	11	122	264	389	0.51	36.6	K(+)-insensitive pyrophosphate-energized proton pump	Bradyrhizobium diazoefficiens (strain JCM 10833 / BCRC 13528 / IAM 13628 / NBRC 14792 / USDA 110)	224911	XP_041358862.1	26.042	96	68	3	11	104	124	218	0.75	38.9	uncharacterized protein LOC121375460	Gigantopelta aegis
jg10976	ML173719a	98.322	298	3	1	1	296	6	303	0	622	NA	sp|Q89K83|HPPA_BRADU	25.735	136	82	5	11	130	257	389	0.025	40	K(+)-insensitive pyrophosphate-energized proton pump	Bradyrhizobium diazoefficiens (strain JCM 10833 / BCRC 13528 / IAM 13628 / NBRC 14792 / USDA 110)	224911	XP_041358862.1	26.042	96	68	3	19	112	124	218	1.2	37.7	uncharacterized protein LOC121375460	Gigantopelta aegis
jg10977	ML173719a	94.251	487	28	0	1	487	335	821	0	904	NA	sp|Q9YGK7|SOML_SCIOC	25.641	156	102	5	192	339	27	176	0.071	38.9	Somatolactin	Sciaenops ocellatus	Sciaenops ocellatus OX	XP_020288545.1	35.088	114	49	6	2	95	375	483	0.22	42.4	latrophilin Cirl-like isoform X4	Pseudomyrmex gracilis
jg10978	ML173718a	95.89	219	7	1	1	217	1	219	8.69E-153	424	NA	sp|Q9W252|RAD50_DROME	21.809	188	131	4	6	181	475	658	3.4	32.7	DNA repair protein RAD50	Drosophila melanogaster	7227	XP_014669556.1	26.036	169	96	5	59	202	70	234	5.20E-05	50.4	PREDICTED: uncharacterized protein LOC106810644	Priapulus caudatus
jg10979	ML21531a	77.113	284	7	3	1	226	1	284	6.23E-151	420	sp|Q9BTC0|DIDO1_HUMAN	sp|Q9W0T1|NU301_DROME	44.898	49	23	2	12	59	2498	2543	6.51E-06	50.1	Nucleosome-remodeling factor subunit NURF301	Drosophila melanogaster	7227	XP_017135011.1	37.349	83	43	4	12	93	2553	2627	4.75E-06	54.3	nucleosome-remodeling factor subunit NURF301 isoform X2	Drosophila miranda
jg1098	ML25069a	35	80	50	1	582	659	1073	1152	0.047	36.6	NA	sp|B6IS04|MSRA_RHOCS	57.416	209	89	0	637	845	8	216	1.77E-84	271	Peptide methionine sulfoxide reductase MsrA	Rhodospirillum centenum (strain ATCC 51521 / SW)	414684	XP_034333399.1	57.895	209	88	0	635	843	5	213	1.19E-82	270	peptide methionine sulfoxide reductase MsrA isoform X4	Crassostrea gigas
jg10980	ML173716a	100	240	0	0	1	240	1	240	5.69E-177	484	sp|P18124|RL7_HUMAN	sp|P05426|RL7_RAT	58.403	238	99	0	3	240	23	260	1.47E-97	288	60S ribosomal protein L7	Rattus norvegicus	10116	XP_037277595.1	59.916	237	95	0	3	239	15	251	5.34E-103	305	60S ribosomal protein L7-like isoform X1	Rhipicephalus microplus
jg10981	ML173715a	100	165	0	0	1	165	1	165	1.98E-119	333	sp|P30050|RL12_HUMAN	sp|P35979|RL12_MOUSE	77.914	163	36	0	1	163	1	163	8.89E-88	256	60S ribosomal protein L12	Mus musculus	10090	XP_022911783.1	78.182	165	36	0	1	165	1	165	1.09E-92	272	60S ribosomal protein L12	Onthophagus taurus
jg10982	ML173714a	96.818	220	7	0	1	220	1	220	1.18E-149	441	NA	sp|Q15404|RSU1_HUMAN	48.905	274	125	5	3	265	1	270	3.78E-80	246	Ras suppressor protein 1	Homo sapiens	9606	XP_020893065.1	50.201	249	117	3	3	245	1	248	5.06E-83	256	ras suppressor protein 1	Exaiptasia diaphana
jg10983	ML173714a	86.165	824	51	4	13	836	207	967	0	1283	NA	sp|Q18DN4|HMU_HALWD	23.684	190	114	6	136	320	8369	8532	0.009	43.9	Halomucin	Haloquadratum walsbyi (strain DSM 16790 / HBSQ001)	362976	NA	NA	NA	NA	NA	NA	NA	NA	NA	NA	NA	NA	NA
jg10984	ML173712a	100	299	0	0	1	299	1	299	0	586	NA	sp|A8JF70|ODA1_CHLRE	33.333	321	191	3	56	355	35	353	8.62E-43	159	Outer dynein arm protein 1	Chlamydomonas reinhardtii	3055	XP_020624059.1	53.803	355	157	3	1	353	1	350	4.23E-107	330	outer dynein arm protein 1-like	Orbicella faveolata
jg10984	ML173712a	100	310	0	0	1	310	1	310	0	610	NA	sp|Q2T9W3|CCD63_BOVIN	33.333	252	166	2	28	278	29	279	1.35E-29	121	Coiled-coil domain-containing protein 63	Bos taurus	9913	XP_020624059.1	51	300	140	3	1	298	1	295	8.74E-77	250	outer dynein arm protein 1-like	Orbicella faveolata
jg10985	ML173711a	99.615	260	1	0	1	260	1	260	0	537	sp|P04275|VWF_HUMAN	sp|Q9HC84|MUC5B_HUMAN	29.297	256	139	8	305	553	894	1114	8.61E-22	104	Mucin-5B	Homo sapiens	9606	XP_002110756.1	27.74	292	174	8	306	590	811	1072	3.05E-21	106	hypothetical protein TRIADDRAFT_21952, partial	Trichoplax adhaerens
jg10986	ML173710a	94.823	367	19	0	18	384	19	385	0	687	NA	sp|A7Y3K2|TI214_IPOPU	22.436	156	110	3	211	363	649	796	0.53	36.6	Protein TIC 214	Ipomoea purpurea	4121	XP_011864196.1	25.333	300	201	9	75	362	4535	4823	1.13E-06	58.5	PREDICTED: uncharacterized protein LOC105560058	Vollenhovia emeryi
jg10987	ML17379a	100	163	0	0	1	163	1	163	1.66E-119	335	NA	sp|Q2T9W3|CCD63_BOVIN	34.946	186	98	6	13	190	377	547	1.61E-20	91.7	Coiled-coil domain-containing protein 63	Bos taurus	9913	XP_020624059.1	53.646	192	72	4	2	191	362	538	1.10E-57	196	outer dynein arm protein 1-like	Orbicella faveolata
jg10988	ML17378a	94.591	869	2	2	1	824	1	869	0	1686	sp|Q5VTH9|DNAI4_HUMAN	sp|Q6GPB9|DNAI4_XENLA	37.767	797	409	15	10	776	2	741	0	556	Dynein intermediate chain 4, axonemal	Xenopus laevis	8355	XP_020615603.1	46.304	717	342	11	115	809	3	698	0	622	WD repeat-containing protein 78-like	Orbicella faveolata
jg10989	ML27761a	37.221	403	195	9	173	525	5	399	3.13E-66	219	NA	sp|Q5XIC8|ALKB3_RAT	28.856	201	115	8	113	290	99	294	3.73E-12	70.9	Alpha-ketoglutarate-dependent dioxygenase alkB homolog 3	Rattus norvegicus	10116	XP_033739694.1	29.932	147	94	4	134	273	126	270	7.60E-12	72.8	alpha-ketoglutarate-dependent dioxygenase alkB homolog 3-like	Pecten maximus
jg1099	ML167038a	28.814	118	67	3	86	196	244	351	0.001	44.3	sp|Q06187|BTK_HUMAN	sp|P16462|LTXA_AGGAC	40.196	102	60	1	3150	3250	771	872	1.65E-11	74.3	Leukotoxin	Aggregatibacter actinomycetemcomitans	714	XP_018028468.1	37.104	442	217	18	1474	1875	1429	1849	9.38E-44	185	PREDICTED: mucin-19-like	Hyalella azteca
jg10990	ML17375a	100	77	0	0	1	77	1	77	1.49E-48	160	sp|Q5VTQ0|TT39B_HUMAN	sp|Q8BYY4|TT39B_MOUSE	29.333	75	53	0	4	78	64	138	9.80E-08	50.8	Tetratricopeptide repeat protein 39B	Mus musculus	10090	XP_013413737.2	34.667	75	49	0	4	78	38	112	4.43E-09	58.2	tetratricopeptide repeat protein 39B isoform X1	Lingula anatina
jg10991	ML17377a	98.438	384	6	0	1	384	1	384	0	794	sp|P25774|CATS_HUMAN	sp|Q3T0I2|CATH_BOVIN	34.983	303	169	10	34	327	39	322	3.66E-44	159	Pro-cathepsin H	Bos taurus	9913	XP_019868286.1	36.824	296	156	11	53	338	39	313	1.25E-49	175	PREDICTED: cathepsin L1-like	Aethina tumida
jg10992	ML17376a	97.765	179	4	0	1	179	1	179	6.13E-131	365	NA	sp|P30652|YOW6_CAEEL	22.754	167	110	7	51	211	90	243	0.038	37.7	Uncharacterized protein ZK643.6	Caenorhabditis elegans	6239	XP_020622489.1	27.568	185	126	4	36	212	158	342	3.71E-13	74.3	ectin-like isoform X2	Orbicella faveolata
jg10993	ML17375a	99.574	470	2	0	1	470	87	556	0	967	sp|Q5VTQ0|TT39B_HUMAN	sp|Q5XHH9|TT39B_XENLA	35.232	474	284	9	5	468	114	574	5.41E-87	280	Tetratricopeptide repeat protein 39B	Xenopus laevis	8355	XP_037777878.1	37.076	472	272	8	9	468	113	571	1.45E-84	278	tetratricopeptide repeat protein 39B-like isoform X2	Penaeus monodon
jg10994	ML17374a	99.746	393	1	0	1	393	1	393	0	825	NA	sp|Q2Y0E9|RDRP_APRVF	25.962	104	71	3	10	110	625	725	1	35.8	RNA-directed RNA polymerase VP2	Aedes pseudoscutellaris reovirus (isolate France)	648170	XP_037796683.1	21.456	261	161	10	180	423	228	461	0.009	45.8	glypican-4-like	Penaeus monodon
jg10995	ML17373a	99.286	420	3	0	1	420	102	521	0	870	sp|P32929|CGL_HUMAN	sp|Q60HG7|CGL_MACFA	53.465	404	181	2	14	417	2	398	2.74E-155	447	Cystathionine gamma-lyase	Macaca fascicularis	9541	XP_001634593.1	60.459	392	147	3	23	413	8	392	1.28E-173	497	cystathionine gamma-lyase	Nematostella vectensis
jg10996	ML17372a	90.426	94	9	0	1	94	1	94	4.69E-60	177	NA	sp|A8EZ47|RUVA_RICCK	29.545	88	48	2	19	92	89	176	0.002	38.5	Holliday junction ATP-dependent DNA helicase RuvA	Rickettsia canadensis (strain McKiel)	293613	XP_036233807.1	30	70	46	1	20	86	358	427	3	33.1	GRIP and coiled-coil domain-containing protein 1	Bactrocera oleae
jg10997	ML17371a	99.668	301	1	0	1	301	1	301	0	624	sp|C9JJ37|BTBDJ_HUMAN	sp|C9JJ37|BTBDJ_HUMAN	39.209	278	163	3	8	284	9	281	3.24E-61	199	BTB/POZ domain-containing protein 19	Homo sapiens	9606	XP_003388085.1	48.929	280	138	1	7	286	15	289	4.35E-93	283	PREDICTED: BTB/POZ domain-containing protein 19-like	Amphimedon queenslandica
jg10998	ML003239a	99.034	207	2	0	1	207	1	207	1.36E-155	432	NA	sp|Q6DMN8|SPAT4_PANTR	36.667	270	163	3	5	274	38	299	5.24E-49	168	Spermatogenesis-associated protein 4	Pan troglodytes	9598	XP_013400956.1	50.958	261	109	7	21	266	1	257	3.82E-77	242	spermatogenesis-associated protein 4-like	Lingula anatina
jg10999	ML003238a	100	679	0	0	1	679	1	679	0	1425	sp|Q9UI46|DNAI1_HUMAN	sp|Q16959|DYI2_HELCR	60.831	674	250	6	17	676	23	696	0	830	Dynein intermediate chain 2, ciliary	Heliocidaris crassispina	Heliocidaris crassispina OX	XP_006814059.1	64.84	657	215	8	32	676	43	695	0	863	PREDICTED: dynein intermediate chain 2, ciliary-like isoform X4	Saccoglossus kowalevskii
jg11	ML05662a	95.828	767	9	1	100	866	87	830	0	1526	NA	sp|P20234|POLG_OMV	30.263	76	38	3	482	551	417	483	2.3	35.8	Genome polyprotein (Fragment)	Ornithogalum mosaic virus	Ornithogalum mosaic virus OX	XP_022779522.1	35.714	518	310	9	325	838	10	508	8.59E-98	322	LOW QUALITY PROTEIN: uncharacterized protein LOC111321026	Stylophora pistillata
jg110	ML13025a	28.205	78	55	1	149	226	1164	1240	1.3	29.6	sp|O00308|WWP2_HUMAN	NA	NA	NA	NA	NA	NA	NA	NA	NA	NA	NA	NA	NA	NA	XP_034309798.1	27.66	94	62	2	9	99	722	812	0.002	46.2	integrin beta pat-3 isoform X5	Crassostrea gigas
jg1100	ML10192a	41.279	172	95	4	1	169	13	181	2.35E-35	126	sp|P04406|G3P_HUMAN	sp|P58559|G3P3_NOSS1	61.377	334	125	3	1	331	1	333	1.68E-149	427	Glyceraldehyde-3-phosphate dehydrogenase 3	Nostoc sp. (strain PCC 7120 / SAG 25.82 / UTEX 2576)	103690	XP_041377537.1	43.195	338	185	5	1	335	1	334	1.37E-87	272	glyceraldehyde-3-phosphate dehydrogenase-like	Gigantopelta aegis
jg11000	ML019114a	99.187	123	1	0	1	123	1	123	8.37E-83	265	sp|Q8NCM8|DYHC2_HUMAN	sp|Q5M8K8|IFT22_XENTR	36.813	182	108	5	4	180	5	184	7.25E-35	124	Intraflagellar transport protein 22 homolog	Xenopus tropicalis	8364	XP_033747818.1	39.106	179	106	3	4	180	5	182	5.70E-40	139	intraflagellar transport protein 22 homolog	Pecten maximus
jg11001	ML019114a	98.769	325	4	0	326	650	248	572	0	660	sp|Q8NCM8|DYHC2_HUMAN	sp|Q27802|DYHC2_TRIGR	47.913	1605	790	13	1	1572	1	1592	0	1534	Cytoplasmic dynein 2 heavy chain 1	Tripneustes gratilla	7673	XP_013078064.1	58.607	488	195	2	602	1086	1	484	0	605	PREDICTED: cytoplasmic dynein 2 heavy chain 1-like, partial	Biomphalaria glabrata
jg11002	ML029615a	42.798	243	135	2	47	285	76	318	6.11E-65	206	NA	sp|Q1JGK3|TRUB_STRPD	22.93	157	104	5	41	190	117	263	0.04	38.5	tRNA pseudouridine synthase B	Streptococcus pyogenes serotype M2 (strain MGAS10270)	370552	XP_020903950.1	23.755	261	158	11	47	285	49	290	0.13	40.8	D(4) dopamine receptor-like	Exaiptasia diaphana
jg11003	ML019114a	50.877	114	50	1	62	175	1212	1319	1.89E-26	104	sp|Q8NCM8|DYHC2_HUMAN	sp|Q12523|YP247_YEAST	20.395	152	82	4	54	177	50	190	8.2	30.8	WD repeat-containing protein YPL247C	Saccharomyces cerevisiae (strain ATCC 204508 / S288c)	559292	XP_031774735.1	34.921	63	35	2	109	171	364	420	1.5	36.6	NPC intracellular cholesterol transporter 1 homolog 1b-like	Apis florea
jg11004	ML019113a	37.681	138	82	3	1	135	1	137	7.90E-27	96.7	NA	sp|Q63317|LY6B_RAT	29.915	117	65	5	19	134	26	126	0.56	32.7	Lymphocyte antigen 6B	Rattus norvegicus	10116	XP_024893928.1	28.169	142	65	8	6	139	13	125	0.52	35.8	uncharacterized protein LOC112468810	Temnothorax curvispinosus
jg11005	ML019113a	98.54	137	2	0	1	137	1	137	4.42E-96	271	NA	sp|P45588|CU76_LOCMI	43.333	30	17	0	18	47	29	58	2.6	30.8	Cuticle protein 76	Locusta migratoria	Locusta migratoria OX	XP_029202798.1	31.496	127	75	4	7	133	6	120	2.69E-05	47.4	uncharacterized protein LOC114966980	Acropora millepora
jg11006	ML019112a	96.956	2628	8	2	36	2663	1	2556	0	5222	sp|Q8NCM8|DYHC2_HUMAN	sp|Q27802|DYHC2_TRIGR	57.09	2715	1101	22	2	2663	1615	4318	0	3136	Cytoplasmic dynein 2 heavy chain 1	Tripneustes gratilla	7673	XP_015778957.1	65.321	842	282	5	2	834	1411	2251	0	1155	PREDICTED: LOW QUALITY PROTEIN: cytoplasmic dynein 2 heavy chain 1-like	Acropora digitifera
jg11007	ML044131a	33.333	30	19	1	37	66	1166	1194	0.44	27.3	NA	sp|Q7ZYF1|DJ27A_XENLA	42.857	42	20	1	12	53	15	52	0.42	31.2	DnaJ homolog subfamily C member 27-A	Xenopus laevis	8355	XP_006816196.1	37.255	51	26	2	1	51	3141	3185	3.3	32	PREDICTED: E3 ubiquitin-protein ligase RNF213-like	Saccoglossus kowalevskii
jg11008	ML019111a	68.343	537	74	9	32	559	34	483	0	664	NA	sp|Q07954|LRP1_HUMAN	34.601	552	309	22	23	538	2566	3101	2.09E-67	241	Prolow-density lipoprotein receptor-related protein 1	Homo sapiens	9606	XP_033115105.1	36.314	548	282	19	23	517	2001	2534	3.29E-72	258	low-density lipoprotein receptor-related protein 2-like	Anneissia japonica
jg11009	ML019110a	97.192	1389	38	1	218	1605	1	1389	0	2795	NA	sp|P46023|GR101_LYMST	23.571	420	234	13	1099	1514	762	1098	8.49E-20	100	G-protein coupled receptor GRL101	Lymnaea stagnalis	Lymnaea stagnalis OX	XP_015771321.1	26.142	394	208	11	1076	1463	38	354	2.66E-24	114	PREDICTED: G-protein coupled receptor GRL101-like	Acropora digitifera
jg1101	ML056938a	26.23	61	41	1	313	369	1561	1621	0.64	31.6	sp|Q15303|ERBB4_HUMAN	sp|P0C6Y3|R1AB_IBVM	26.549	113	74	3	258	366	2568	2675	0.12	38.5	Replicase polyprotein 1ab	Avian infectious bronchitis virus (strain M41)	11127	NP_001171775.1	40.302	397	208	9	1	371	69	462	9.39E-83	267	major facilitator superfamily-like	Saccoglossus kowalevskii
jg11010	ML234512a	90.476	210	17	1	5	211	65	274	1.72E-135	382	NA	sp|A1WFG9|RNH_VEREI	35.616	73	44	2	29	99	70	141	0.003	40.4	Ribonuclease H	Verminephrobacter eiseniae (strain EF01-2)	391735	XP_018396943.1	32.857	210	126	6	11	211	276	479	6.71E-20	93.6	PREDICTED: uncharacterized protein LOC108775154	Cyphomyrmex costatus
jg11011	ML19851a	99.174	363	3	0	47	409	1	363	0	748	sp|Q07954|LRP1_HUMAN	sp|Q9QYP1|LRP4_RAT	35.019	257	149	8	26	277	494	737	4.31E-38	150	Low-density lipoprotein receptor-related protein 4	Rattus norvegicus	10116	XP_027036815.1	39.2	250	139	5	26	272	1290	1529	3.36E-38	154	prolow-density lipoprotein receptor-related protein 1-like, partial	Pocillopora damicornis
jg11012	ML234512a	25	108	74	2	1	101	73	180	0.000501	38.1	NA	sp|Q7KWN2|C525A_DICDI	37.838	37	23	0	31	67	117	153	3.1	31.6	Probable cytochrome P450 525A1	Dictyostelium discoideum	44689	XP_020298762.1	31.25	96	55	3	1	86	113	207	0.000584	45.8	uncharacterized protein LOC109862999	Pseudomyrmex gracilis
jg11013	ML19853a	98.777	981	12	0	36	1016	25	1005	0	1985	NA	sp|Q8NDA2|HMCN2_HUMAN	24.169	451	294	18	478	921	3948	4357	6.62E-13	80.9	Hemicentin-2	Homo sapiens	9606	XP_020610523.1	27.518	556	315	29	377	910	26	515	8.86E-22	111	roundabout homolog 1-like	Orbicella faveolata
jg11014	ML19855a	98.98	490	5	0	22	511	15	504	0	1013	sp|O15394|NCAM2_HUMAN	sp|A2ASS6|TITIN_MOUSE	28.095	210	122	7	247	448	28953	29141	1.18E-10	68.6	Titin	Mus musculus	10090	XP_014673076.1	27.888	251	152	9	224	466	5866	6095	3.28E-12	77	PREDICTED: titin-like	Priapulus caudatus
jg11015	ML04522a	44.231	104	57	1	364	467	14	116	1.02E-14	70.1	NA	NA	NA	NA	NA	NA	NA	NA	NA	NA	NA	NA	NA	NA	NA	XP_033764040.1	42.045	440	255	0	43	482	72	511	1.59E-110	345	uncharacterized protein LOC117345134	Pecten maximus
jg11016	ML19856a	99.344	610	4	0	1	610	1	610	0	1255	sp|Q9H6U8|ALG9_HUMAN	sp|Q9H6U8|ALG9_HUMAN	40.978	593	329	7	2	573	6	598	1.04E-141	427	Alpha-1,2-mannosyltransferase ALG9	Homo sapiens	9606	XP_013067542.1	42.451	563	307	5	39	584	28	590	9.22E-147	443	PREDICTED: alpha-1,2-mannosyltransferase ALG9-like isoform X1	Biomphalaria glabrata
jg11017	ML19857a	95.489	266	12	0	1	266	1	266	0	527	sp|Q8N434|SVOPL_HUMAN	sp|P30638|SVOP_CAEEL	25.379	264	183	6	3	259	66	322	1.24E-10	65.1	Putative transporter svop-1	Caenorhabditis elegans	6239	XP_971503.1	27.66	282	174	8	7	264	59	334	1.16E-13	77.8	PREDICTED: synaptic vesicle glycoprotein 2B	Tribolium castaneum
jg11017	ML19857a	98.069	466	9	0	1	466	1	466	0	931	sp|Q8N434|SVOPL_HUMAN	sp|P30638|SVOP_CAEEL	25.175	429	288	12	3	413	66	479	3.87E-19	93.6	Putative transporter svop-1	Caenorhabditis elegans	6239	XP_012555881.1	24.74	481	325	15	5	465	14	477	1.05E-22	107	PREDICTED: synaptic vesicle 2-related protein-like isoform X1	Hydra vulgaris
jg11018	ML19858a	100	129	0	0	1	129	1	129	3.87E-92	268	sp|O75164|KDM4A_HUMAN	sp|Q8BW72|KDM4A_MOUSE	50.515	291	139	3	1	290	21	307	2.22E-100	320	Lysine-specific demethylase 4A	Mus musculus	10090	XP_009016237.1	54.225	284	126	2	1	284	20	299	7.93E-112	335	hypothetical protein HELRODRAFT_111100	Helobdella robusta
jg11019	ML45397a	39.826	688	399	11	61	741	283	962	3.08E-168	509	NA	sp|Q9P0K7|RAI14_HUMAN	31.973	147	93	3	120	263	48	190	2.54E-12	74.3	Ankycorbin	Homo sapiens	9606	XP_006812556.1	25.507	592	393	19	122	684	238	810	8.63E-36	152	PREDICTED: uncharacterized protein LOC102805363	Saccoglossus kowalevskii
jg1102	ML22074a	45.251	179	98	0	1	179	134	312	8.14E-45	151	sp|Q9UJZ1|STML2_HUMAN	sp|Q99JB2|STML2_MOUSE	48.619	181	93	0	1	181	141	321	1.76E-42	148	Stomatin-like protein 2, mitochondrial	Mus musculus	10090	XP_022810631.1	50.549	182	90	0	1	182	123	304	4.36E-53	182	stomatin-like protein 2, mitochondrial, partial	Stylophora pistillata
jg11020	ML198510a	98.162	653	12	0	1	653	1	653	0	1325	NA	sp|A6WXW1|SYL_OCHA4	26.619	139	86	6	35	166	392	521	2.4	35	Leucine--tRNA ligase	Ochrobactrum anthropi (strain ATCC 49188 / DSM 6882 / JCM 21032 / NBRC 15819 / NCTC 12168)	439375	NA	NA	NA	NA	NA	NA	NA	NA	NA	NA	NA	NA	NA
jg11021	ML198511a	96.078	459	18	0	313	771	1	459	0	926	NA	sp|P46023|GR101_LYMST	25.581	215	146	5	541	754	762	963	2.00E-11	72	G-protein coupled receptor GRL101	Lymnaea stagnalis	Lymnaea stagnalis OX	XP_011430344.2	25.137	366	191	11	541	904	778	1062	1.15E-22	112	G-protein coupled receptor GRL101 isoform X1	Crassostrea gigas
jg11022	ML198513a	94.164	634	33	1	76	705	6	639	0	1168	NA	sp|Q9KIV2|HGBA_HAEIF	30	100	60	4	144	241	8	99	0.19	38.9	Hemoglobin-binding protein A	Haemophilus influenzae	727	XP_028032664.1	41.379	58	25	1	142	199	1372	1420	0.46	41.6	mucin-5AC isoform X3	Bombyx mandarina
jg11023	ML198514a	100	119	0	0	1	119	1	119	2.56E-86	249	sp|P20337|RAB3B_HUMAN	sp|P25228|RAB3_DROME	76.812	207	44	1	2	204	12	218	1.19E-115	331	Ras-related protein Rab-3	Drosophila melanogaster	7227	XP_002737446.1	78.218	202	44	0	2	203	20	221	3.48E-116	335	PREDICTED: ras-related protein Rab-3-like isoform 3	Saccoglossus kowalevskii
jg11024	ML16592a	99.543	219	1	0	1	219	1	219	3.51E-164	451	NA	sp|C5BH54|UXAC_EDWI9	48.485	33	17	0	14	46	299	331	1.5	33.5	Uronate isomerase	Edwardsiella ictaluri (strain 93-146)	634503	XP_018570513.1	27.869	122	76	3	87	199	55	173	2.7	36.6	uncharacterized protein LOC108910411	Anoplophora glabripennis
jg11025	ML085725a	23.944	71	45	1	71	141	2420	2481	6	26.2	sp|O14975|S27A2_HUMAN	sp|Q2TXA7|ATRA_ASPOR	27.966	118	79	3	30	142	1284	1400	1.6	32.3	ABC multidrug transporter atrA	Aspergillus oryzae (strain ATCC 42149 / RIB 40)	510516	XP_021374733.1	35.443	79	51	0	1	79	65	143	0.058	39.3	uncharacterized protein LOC110464044	Mizuhopecten yessoensis
jg11026	ML16593a	94.975	199	10	0	22	220	357	555	6.69E-118	345	sp|Q8N157|AHI1_HUMAN	sp|P13185|KIN1_YEAST	25.225	111	67	2	123	218	497	606	0.46	35	Serine/threonine protein kinase KIN1	Saccharomyces cerevisiae (strain ATCC 204508 / S288c)	559292	XP_023719480.1	30.597	134	81	5	44	165	693	826	0.68	38.1	zinc finger CCCH domain-containing protein 14	Cryptotermes secundus
jg11027	ML16593a	99.617	261	1	0	1	261	1	261	0	563	sp|Q8N157|AHI1_HUMAN	sp|Q8N157|AHI1_HUMAN	32.406	503	270	15	2	473	652	1115	2.04E-69	246	Jouberin	Homo sapiens	9606	XP_012556384.1	29.577	497	284	13	2	464	495	959	1.45E-66	240	PREDICTED: jouberin-like	Hydra vulgaris
jg11028	ML16594a	97.913	575	12	0	1	575	1	575	0	1166	NA	sp|P46023|GR101_LYMST	23.737	396	208	14	761	1151	762	1068	1.13E-16	89.7	G-protein coupled receptor GRL101	Lymnaea stagnalis	Lymnaea stagnalis OX	XP_011430344.2	25.879	398	194	14	761	1153	778	1079	2.89E-22	111	G-protein coupled receptor GRL101 isoform X1	Crassostrea gigas
jg11029	ML16596a	96.419	726	23	1	1	723	1	726	0	1397	NA	sp|Q6DTM3|AHI1_RAT	33.175	211	116	5	470	655	195	405	1.62E-23	110	Jouberin	Rattus norvegicus	10116	XP_041455747.1	35.533	197	98	6	470	638	253	448	3.15E-28	129	jouberin-like isoform X1	Lytechinus variegatus
jg1103	ML135623a	29.268	41	29	0	282	322	77	117	1.4	28.9	NA	sp|O50584|LTAE_PSEUN	39.275	331	189	3	1	331	24	342	7.35E-79	247	Low specificity L-threonine aldolase	Pseudomonas sp. (strain NCIMB 10558)	268808	XP_016987807.1	43.197	294	144	4	42	326	1	280	1.72E-76	242	PREDICTED: low specificity L-threonine aldolase-like, partial	Drosophila rhopaloa
jg11030	ML10954a	100	205	0	0	1	205	151	355	1.58E-149	420	NA	sp|Q3AFC8|ENO_CARHZ	35	60	27	2	161	209	125	183	1.4	33.5	Enolase	Carboxydothermus hydrogenoformans (strain ATCC BAA-161 / DSM 6008 / Z-2901)	246194	XP_027052627.1	24.022	179	99	5	2	164	288	445	0.56	38.5	guanine deaminase-like isoform X1	Pocillopora damicornis
jg11031	ML16598a	99.555	449	2	0	1	449	1	449	0	927	sp|Q5JRC9|FA47A_HUMAN	sp|Q6ZV65|FA47E_HUMAN	24.444	405	214	12	40	425	39	370	7.51E-22	100	Protein FAM47E	Homo sapiens	9606	XP_031550330.1	37.762	429	215	12	19	429	19	413	4.35E-78	256	protein FAM47E-like	Actinia tenebrosa
jg11032	ML16599a	62.398	367	76	6	1	367	1	305	1.43E-142	410	sp|Q9Y238|DLEC1_HUMAN	sp|Q9Y238|DLEC1_HUMAN	28.831	496	292	11	8	450	73	560	3.06E-49	184	Deleted in lung and esophageal cancer protein 1	Homo sapiens	9606	XP_002110661.1	33.676	487	287	9	1	456	1	482	9.83E-74	259	hypothetical protein TRIADDRAFT_54907	Trichoplax adhaerens
jg11033	ML165910a	99.593	246	1	0	1	246	1	246	0	516	NA	sp|P20136|GSTM2_CHICK	21.659	217	143	7	23	234	13	207	0.01	39.7	Glutathione S-transferase 2	Gallus gallus	9031	XP_013418287.1	25.49	204	130	7	28	224	18	206	4.07E-09	62	glutathione S-transferase Mu 2	Lingula anatina
jg11034	ML165911a	98.76	726	7	1	241	964	12	737	0	1474	NA	sp|Q9Y238|DLEC1_HUMAN	24.959	1234	779	35	5	1139	563	1748	6.00E-82	298	Deleted in lung and esophageal cancer protein 1	Homo sapiens	9606	XP_020894212.1	28.051	1180	758	25	9	1144	499	1631	2.71E-130	442	deleted in lung and esophageal cancer protein 1	Exaiptasia diaphana
jg11035	ML165912a	100	405	0	0	282	686	218	622	0	865	sp|Q5VTQ0|TT39B_HUMAN	sp|Q5XHH9|TT39B_XENLA	30.903	576	354	10	124	681	28	577	9.22E-84	278	Tetratricopeptide repeat protein 39B	Xenopus laevis	8355	XP_031556159.1	30.893	560	351	9	136	679	34	573	3.15E-83	283	tetratricopeptide repeat protein 39B-like	Actinia tenebrosa
jg11036	ML150914a	48.352	91	41	3	14	104	1105	1189	9.96E-19	81.6	NA	sp|P37269|CRTB_SYNE7	29.412	51	36	0	4	54	32	82	2.2	32	15-cis-phytoene synthase	Synechococcus elongatus (strain PCC 7942 / FACHB-805)	1140	XP_035219449.1	29.73	74	40	2	88	152	401	471	1.2	36.6	B-cell receptor CD22-like	Stegodyphus dumicola
jg11037	ML02011a	93.147	394	27	0	1	394	1	394	0	741	NA	sp|Q5R4T7|MKKS_PONAB	25.087	287	181	9	43	309	124	396	3.07E-09	63.2	McKusick-Kaufman/Bardet-Biedl syndromes putative chaperonin	Pongo abelii	9601	XP_029182294.1	26.48	321	203	10	34	326	120	435	3.65E-14	82.4	McKusick-Kaufman/Bardet-Biedl syndromes putative chaperonin-like isoform X2	Acropora millepora
jg11037	ML02011a	95.202	396	19	0	1	396	1	396	0	768	NA	sp|Q5R4T7|MKKS_PONAB	25.087	287	181	9	43	309	124	396	2.01E-09	62.8	McKusick-Kaufman/Bardet-Biedl syndromes putative chaperonin	Pongo abelii	9601	XP_029182286.1	26.48	321	203	10	34	326	120	435	1.11E-14	82.8	McKusick-Kaufman/Bardet-Biedl syndromes putative chaperonin-like isoform X1	Acropora millepora
jg11038	ML02012a	96.912	421	6	1	1	414	1	421	0	845	NA	sp|Q553R3|IF4G_DICDI	40.678	59	31	1	201	255	415	473	0.019	41.2	Eukaryotic translation initiation factor 4 gamma	Dictyostelium discoideum	44689	XP_038071422.1	47.692	65	34	0	194	258	166	230	2.66E-05	53.9	fibrinogen alpha chain-like	Patiria miniata
jg11039	ML02013a	97.066	409	12	0	1	409	1	409	0	832	NA	sp|P07874|ALGA_PSEAE	28.358	67	35	2	347	400	29	95	2.8	33.9	Alginate biosynthesis protein AlgA	Pseudomonas aeruginosa (strain ATCC 15692 / DSM 22644 / CIP 104116 / JCM 14847 / LMG 12228 / 1C / PRS 101 / PAO1)	208964	XP_037887530.1	28.571	63	38	1	100	155	228	290	4.8	36.6	POC1 centriolar protein homolog, partial	Glossina fuscipes
jg1104	ML07515a	29.508	61	41	1	75	135	530	588	4.8	28.9	NA	sp|P94482|YNAD_BACSU	30.412	194	106	4	263	455	4	169	4.28E-18	84.7	Uncharacterized N-acetyltransferase YnaD	Bacillus subtilis (strain 168)	224308	XP_008188939.1	35.417	96	56	1	359	454	84	173	1.12E-07	58.5	uncharacterized protein LOC103311150	Acyrthosiphon pisum
jg11040	ML010129a	36.538	52	16	2	17	58	306	350	0.17	29.6	NA	sp|Q8PXW5|ATGT_METMA	45.946	37	16	2	34	70	17	49	1.5	30.8	tRNA-guanine(15) transglycosylase	Methanosarcina mazei (strain ATCC BAA-159 / DSM 3647 / Goe1 / Go1 / JCM 11833 / OCM 88)	192952	XP_031340705.1	34.328	67	44	0	12	78	1211	1277	0.3	36.2	gem-associated protein 5-like isoform X1	Photinus pyralis
jg11041	ML02015a	97.772	404	9	0	1	404	1	404	0	827	NA	sp|A0RHZ3|DAPH_BACAH	30.38	79	50	3	74	152	48	121	0.13	37.4	2,3,4,5-tetrahydropyridine-2,6-dicarboxylate N-acetyltransferase	Bacillus thuringiensis (strain Al Hakam)	412694	XP_015119334.1	22.699	163	98	4	177	313	472	632	0.51	40.4	uncharacterized protein LOC107042697	Diachasma alloeum
jg11042	ML02015a	77.262	409	69	4	1	393	1	401	0	640	NA	sp|A0RHZ3|DAPH_BACAH	30.38	79	50	3	74	152	48	121	0.14	37.4	2,3,4,5-tetrahydropyridine-2,6-dicarboxylate N-acetyltransferase	Bacillus thuringiensis (strain Al Hakam)	412694	XP_034948638.1	29.231	65	44	1	180	244	215	277	2.4	38.1	eukaryotic translation initiation factor 4 gamma 2 isoform X2	Chelonus insularis
jg11043	ML14145a	96.04	303	12	0	1	303	1	303	0	607	sp|Q7Z6M1|RABEK_HUMAN	sp|Q7Z6M1|RABEK_HUMAN	35.333	300	170	7	5	297	83	365	1.16E-48	169	Rab9 effector protein with kelch motifs	Homo sapiens	9606	XP_023219854.1	36.913	298	170	7	8	299	93	378	3.28E-53	184	rab9 effector protein with kelch motifs-like isoform X2	Centruroides sculpturatus
jg11044	ML14144a	98.148	108	2	0	1	108	1	108	4.04E-77	221	NA	sp|Q1RQI9|THIO_MALSM	34.951	103	62	2	5	105	4	103	2.98E-17	73.9	Thioredoxin (Fragment)	Malassezia sympodialis	Malassezia sympodialis OX	XP_014297879.1	36.792	106	66	1	1	106	1	105	9.40E-16	72.8	PREDICTED: thioredoxin-2	Microplitis demolitor
jg11045	ML14143a	97.534	365	9	0	1	365	1	365	0	740	NA	sp|Q9D417|FBX24_MOUSE	38.298	47	29	0	3	49	26	72	0.009	42	F-box only protein 24	Mus musculus	10090	XP_013782897.1	27.869	183	119	5	3	179	1	176	5.35E-07	58.2	F-box only protein 31-A-like	Limulus polyphemus
jg11046	ML10106a	23.49	298	189	15	37	311	1073	1354	2.72E-08	54.7	NA	sp|P12036|NFH_HUMAN	29.341	167	104	2	97	257	598	756	3.54E-08	58.5	Neurofilament heavy polypeptide	Homo sapiens	9606	XP_019860783.1	32.727	220	146	1	58	277	187	404	1.74E-28	122	PREDICTED: proline-rich protein 2-like isoform X2	Amphimedon queenslandica
jg11047	ML131128a	99.507	203	1	0	1	203	1	203	6.61E-148	411	NA	sp|Q5SVZ6|ZMYM1_HUMAN	28.421	190	116	8	75	253	957	1137	0.000123	47	Zinc finger MYM-type protein 1	Homo sapiens	9606	XP_028143866.1	39.572	187	111	1	78	262	50	236	5.14E-35	131	uncharacterized protein LOC114337584 isoform X1	Diabrotica virgifera virgifera
jg11048	ML10395a	97.581	124	3	0	20	143	6	129	1.01E-86	268	sp|Q9Y2G3|AT11B_HUMAN	sp|Q9Y2G3|AT11B_HUMAN	52.308	130	60	1	16	143	17	146	2.40E-40	146	Phospholipid-transporting ATPase IF	Homo sapiens	9606	XP_020622281.1	53.378	148	61	2	1	143	10	154	1.31E-45	165	probable phospholipid-transporting ATPase IF isoform X1	Orbicella faveolata
jg11049	ML10395a	100	98	0	0	5	102	125	222	2.11E-63	204	sp|Q9Y2G3|AT11B_HUMAN	sp|Q6DFW5|AT11B_MOUSE	55.952	84	37	0	5	88	142	225	3.79E-22	92.8	Phospholipid-transporting ATPase IF	Mus musculus	10090	XP_014664551.1	60.215	93	36	1	3	94	209	301	4.97E-28	112	PREDICTED: probable phospholipid-transporting ATPase IF isoform X7	Priapulus caudatus
jg1105	ML18753a	44	25	13	1	276	299	135	159	3	29.3	NA	sp|Q7SI95|LYSX_SACS2	25.66	265	151	9	215	456	7	248	1.38E-14	77.4	Alpha-aminoadipate--LysW ligase LysX	Saccharolobus solfataricus (strain ATCC 35092 / DSM 1617 / JCM 11322 / P2)	273057	XP_040582291.1	22.613	199	142	4	267	463	1	189	5.33E-06	54.3	probable alpha-L-glutamate ligase	Lepeophtheirus salmonis
jg11050	ML10398a	94.836	213	11	0	1	213	1	213	1.50E-155	428	NA	sp|Q9MYM7|B3GT1_PONPY	27.273	176	109	6	7	165	108	281	2.21E-06	50.8	Beta-1,3-galactosyltransferase 1	Pongo pygmaeus	9600	XP_002738327.1	32.317	164	96	6	14	163	157	319	5.13E-08	59.3	PREDICTED: beta-1,3-galactosyltransferase 1-like	Saccoglossus kowalevskii
jg11051	ML10397a	75.33	454	38	5	1	448	1	386	4.19E-167	474	NA	sp|Q9JM99|PRG4_MOUSE	35.772	123	79	0	157	279	470	592	4.69E-06	52.8	Proteoglycan 4	Mus musculus	10090	XP_034241225.1	35.333	150	97	0	138	287	246	395	5.19E-13	78.2	fibrous sheath CABYR-binding protein-like isoform X6	Thrips palmi
jg11052	ML079713a	31.667	60	32	2	7	58	30	88	0.3	28.1	NA	sp|Q91G50|049L_IIV6	45.238	42	21	1	31	70	4	45	0.028	35	Transmembrane protein 049L	Invertebrate iridescent virus 6	176652	XP_023216913.1	34.694	49	29	1	33	81	38	83	4.7	32.7	probable glutamate receptor	Centruroides sculpturatus
jg11053	ML10396a	99.8	500	1	0	1	500	1	500	0	1010	NA	sp|Q9SQH9|AMT13_ARATH	41.915	470	246	6	30	482	39	498	8.70E-114	348	Ammonium transporter 1 member 3	Arabidopsis thaliana	3702	XP_020613206.1	41.632	478	243	9	16	484	6	456	8.85E-102	320	putative ammonium transporter 1	Orbicella faveolata
jg11054	ML182026a	26.009	223	155	2	72	285	85	306	3.12E-15	75.1	sp|O43852|CALU_HUMAN	sp|Q14257|RCN2_HUMAN	29.412	238	150	6	55	287	69	293	1.91E-20	94.4	Reticulocalbin-2	Homo sapiens	9606	XP_033117476.1	27.155	232	151	5	55	282	81	298	2.37E-20	97.4	calumenin-B-like isoform X2	Anneissia japonica
jg11055	ML135622a	23.301	103	79	0	6	108	1	103	1.56E-14	63.5	NA	sp|B8NM66|USTA_ASPFN	22.951	122	89	5	1	122	116	232	4.44E-14	68.9	Ribosomally synthesized cyclic peptide ustiloxin B precursosr	Aspergillus flavus (strain ATCC 200026 / FGSC A1120 / NRRL 3357 / JCM 12722 / SRRC 167)	332952	XP_006823814.1	43.443	122	69	0	1	122	37	158	4.40E-29	109	PREDICTED: caldesmon-like	Saccoglossus kowalevskii
[truncated: 26,224 more rows]
