# Supplementary material for: Genomic signatures of speciation and adaptation in the ctenophore Mnemiopsis
Source: BMC Biol. 2026 Apr 21;24:132. doi: 10.1186/s12915-026-02578-8 (PMC13231562; doi:10.1186/s12915-026-02578-8)
Supplement: Supplementary file 4 — Additional file 4: Table S9. Table S9 – The top 10% of XP-CLR values calculated between the two lineages using a sliding window approach, a step-size of 10 kb and the maxSNPs flag set to 200. We have appended their associated annotations from Additional File 2: Table S3. [file 12915_2026_2578_MOESM4_ESM.csv]

A9_geneID	Scaff	gene.start	gene.stop	a	b	c	XPCLR.Start	XPCLR.stop	XPCLR.nSNPs	XPCLR	ML.hit	ML.pident	A9.length	ML.num_mismatch	ML.num_gaps	ML.A9_start	ML.A9_end	ML.ML_start	ML.ML_end	ML.evalue	ML.bitscore	ML.description	uniprot.hit	uniprot.pident	uniprot.length	uniprot.num_mismatch	uniprot.num_gaps	uniprot.A9_start	uniprot.A9_end	uniprot.uniprot_start	uniprot.uniprot_end	uniprot.evalue	uniprot.bitscore	uniprot.proteinname	uniprot.organismname	uniprot.organismidentifier	refseq.hit	refseq.pident	refseq.length	refseq.num_mismatch	refseq.num_gaps	refseq.A9_start	refseq.A9_end	refseq.refseq_start	refseq.refseq_end	refseq.evalue	refseq.bitscore	refseq.description	refseq.organism
jg7623	Mgar.v1.003	1527513	1534359	.	-	.	1530000	1540000	200	1125.916825	ML26663a	95.122	451	5	1	1	451	1	434	0	877	sp|Q9UNK0|STX8_HUMAN	sp|Q63635|STX6_RAT	30.544	239	148	2	216	436	2	240	1.04E-27	114	Syntaxin-6	Rattus norvegicus	10116	XP_030853451.1	33.198	247	152	2	216	449	2	248	3.31E-37	142	syntaxin-6	Strongylocentrotus purpuratus
jg7624	Mgar.v1.003	1534859	1536169	.	-	.	1530000	1540000	200	1125.916825	ML26662a	99.083	436	4	0	1	436	1	436	0	900	NA	sp|Q9C0G0|ZN407_HUMAN	23.926	163	102	4	231	380	487	640	0.014	42	Zinc finger protein 407	Homo sapiens	9606	XP_022094029.1	27.434	113	65	5	321	423	374	479	0.013	45.4	uncharacterized protein LOC110981102	Acanthaster planci
jg7065	Mgar.v1.013	870351	881686	.	+	.	880000	890000	200	1082.101	ML062228a	90.102	394	8	1	1	394	1	363	0	703	sp|Q12996|CSTF3_HUMAN	sp|Q99LI7|CSTF3_MOUSE	52.321	711	306	9	24	712	16	715	0	759	Cleavage stimulation factor subunit 3	Mus musculus	10090	XP_013071029.1	57.952	459	192	1	23	480	8	466	0	589	PREDICTED: cleavage stimulation factor subunit 3-like, partial	Biomphalaria glabrata
jg7066	Mgar.v1.013	882324	886337	.	+	.	880000	890000	200	1082.101	ML062226a	96.071	280	9	1	1	278	1	280	0	545	NA	sp|Q8BK35|NOP53_MOUSE	30.394	431	238	14	21	390	47	476	4.66E-30	124	Ribosome biogenesis protein NOP53	Mus musculus	10090	XP_002411312.3	32.755	461	234	15	1	395	1	451	4.43E-45	168	ribosome biogenesis protein NOP53	Ixodes scapularis
jg7067	Mgar.v1.013	889976	901008	.	-	.	880000	890000	200	1082.101	ML01511a	47.863	117	59	2	9	123	501	617	1.17E-26	102	sp|P51003|PAPOA_HUMAN	sp|P02595|CALM_PATSP	37.391	115	72	0	9	123	13	127	2.77E-23	90.9	Calmodulin	Patinopecten sp.	Patinopecten sp. OX	XP_029205908.1	45.378	119	63	1	5	121	82	200	1.80E-27	108	calmodulin	Acropora millepora
jg22230	Mgar.v1.039	916814	927307	.	-	.	920000	930000	200	1075.947934	ML10894a	84.59	597	19	3	15	610	69	593	0	993	sp|P16591|FER_HUMAN	sp|P00541|FPS_AVISP	44.032	377	199	7	508	879	154	523	4.48E-103	333	Tyrosine-protein kinase transforming protein Fps	Avian sarcoma virus (strain PRCII)	11880	XP_031569975.1	31.778	900	552	19	2	884	11	865	2.46E-130	419	tyrosine-protein kinase Fer-like	Actinia tenebrosa
jg22231	Mgar.v1.039	928224	930670	.	+	.	920000	930000	200	1075.947934	ML10893a	97.662	556	13	0	78	633	1	556	0	1133	NA	sp|A8FNJ7|ACSA_CAMJ8	26	100	68	3	331	430	30	123	0.081	39.7	Acetyl-coenzyme A synthetase	Campylobacter jejuni subsp. jejuni serotype O:6 (strain 81116 / NCTC 11828)	407148	XP_028512543.1	22.078	154	90	4	388	520	444	588	5.4	37.7	transmembrane and coiled-coil domains protein 1	Exaiptasia diaphana
jg5058	Mgar.v1.014	4331201	4336801	.	+	.	4330000	4340000	168	1070.280116	ML25761a	98.485	198	3	0	1	198	1	198	2.54E-148	409	NA	sp|Q3ZBH3|CD151_BOVIN	29.146	199	117	9	15	193	59	253	3.82E-09	58.2	CD151 antigen	Bos taurus	9913	XP_037785279.1	27.807	187	120	5	19	196	29	209	4.00E-15	77	tetraspanin-7-like	Penaeus monodon
jg23483	Mgar.v1.060	681856	684778	.	+	.	680000	690000	200	1054.961852	ML12187a	86.29	124	0	1	1	107	161	284	7.17E-69	207	NA	sp|Q55E26|GXCB_DICDI	38.095	63	37	1	4	66	148	208	0.092	34.7	Rac guanine nucleotide exchange factor B	Dictyostelium discoideum	44689	XP_027059712.1	30.12	83	56	1	7	87	8203	8285	0.14	37.7	uncharacterized protein LOC113686306	Pocillopora damicornis
jg23484	Mgar.v1.060	676507	680993	.	+	.	680000	690000	200	1054.961852	ML12187a	74.9	251	49	3	140	390	1	237	1.63E-107	318	NA	sp|B8FRG4|EFTS_DESHD	30.769	104	58	4	308	401	118	217	0.14	37.4	Elongation factor Ts	Desulfitobacterium hafniense (strain DCB-2 / DSM 10664)	272564	XP_018369058.1	31.356	118	65	5	322	436	897	1001	2.8	38.1	PREDICTED: cilia- and flagella-associated protein 57	Trachymyrmex cornetzi
jg23485	Mgar.v1.060	686135	707756	.	-	.	680000	690000	200	1054.961852	ML12186a	99.684	316	1	0	56	371	1	316	0	638	NA	sp|A0A5C1RD96|ASC5_DIDFA	28.319	113	66	3	3	102	871	981	1.4	35.8	Non-reducing polyketide synthase AC	Didymella fabae	372025	XP_009063000.1	29.581	382	200	14	69	414	68	416	2.63E-22	107	hypothetical protein LOTGIDRAFT_176016	Lottia gigantea
jg10878	Mgar.v1.033	1793172	1808466	.	+	.	1800000	1810000	200	1050.619582	ML073034a	86.548	394	4	1	1	394	1	345	0	694	sp|P13497|BMP1_HUMAN	sp|P55115|NAS15_CAEEL	46.626	163	83	2	1	163	148	306	9.74E-37	144	Zinc metalloproteinase nas-15	Caenorhabditis elegans	6239	XP_031574767.1	46.667	165	83	3	1	164	102	262	6.37E-44	159	blastula protease 10-like	Actinia tenebrosa
jg21140	Mgar.v1.031	841444	842118	.	+	.	840000	850000	200	1031.442226	ML14128a	94.273	227	10	1	1	224	15	241	2.06E-151	419	NA	sp|P08F94|PKHD1_HUMAN	23.944	142	86	4	35	154	1719	1860	1	34.3	Fibrocystin	Homo sapiens	9606	XP_014663176.1	36.364	44	27	1	103	146	181	223	0.33	38.9	PREDICTED: uncharacterized protein LOC106805919	Priapulus caudatus
jg21141	Mgar.v1.031	843685	845698	.	-	.	840000	850000	200	1031.442226	ML14127a	100	126	0	0	12	137	1	126	1.36E-83	251	NA	sp|P70670|NACAM_MOUSE	27.132	129	75	5	6	126	1352	1469	0.081	39.3	Nascent polypeptide-associated complex subunit alpha, muscle-specific form	Mus musculus	10090	XP_006811984.1	21.973	223	167	1	203	418	147	369	3.71E-22	103	PREDICTED: uncharacterized protein LOC102807041, partial	Saccoglossus kowalevskii
jg8681	Mgar.v1.001	3284863	3296645	.	-	.	3290000	3300000	200	1012.094607	ML034659a	81.222	442	28	4	377	817	283	670	0	709	sp|O60502|OGA_HUMAN	sp|Q8VIJ5|OGA_RAT	41.447	304	102	3	1	228	90	393	4.27E-66	240	Protein O-GlcNAcase	Rattus norvegicus	10116	XP_027039066.1	35.106	846	425	22	1	755	70	882	2.95E-143	451	protein O-GlcNAcase-like	Pocillopora damicornis
jg22865	Mgar.v1.004	2320986	2327309	.	+	.	2320000	2330000	200	1007.057028	ML115512a	81.775	417	2	2	77	493	1	343	0	666	NA	sp|P27922|SC6A3_BOVIN	21.683	309	206	10	21	322	302	581	4.98E-06	53.1	Sodium-dependent dopamine transporter	Bos taurus	9913	XP_005186272.1	25.287	261	174	9	21	268	351	603	1.03E-10	71.6	PREDICTED: sodium-dependent neutral amino acid transporter B(0)AT3	Musca domestica
jg9814	Mgar.v1.055	223992	242867	.	-	.	230000	240000	200	975.3612932	ML41301a	94.133	1517	53	3	531	2045	163	1645	0	2852	sp|Q03164|KMT2A_HUMAN	sp|Q03164|KMT2A_HUMAN	43.424	403	186	12	1663	2045	3589	3969	1.31E-79	298	Histone-lysine N-methyltransferase 2A	Homo sapiens	9606	XP_002740398.1	47.742	310	145	5	1743	2045	58	357	7.88E-86	292	PREDICTED: histone-lysine N-methyltransferase 2A-like, partial	Saccoglossus kowalevskii
jg9815	Mgar.v1.055	235870	236258	.	+	.	230000	240000	200	975.3612932	ML03662a	46.053	76	35	4	18	88	592	666	6.63E-12	58.9	sp|P98164|LRP2_HUMAN	sp|Q2TAF4|INT6A_XENLA	37.705	61	28	2	32	82	101	161	0.64	31.6	Integrator complex subunit 6-A	Xenopus laevis	8355	XP_025409399.1	35.556	45	27	1	22	64	128	172	2.1	33.5	uncharacterized protein LOC112682862	Sipha flava
jg21451	Mgar.v1.030	1300968	1334219	.	+	.	1300000	1310000	200	968.1110143	ML154113a	99.332	1945	6	3	29	1972	19	1957	0	3998	sp|O14578|CTRO_HUMAN	sp|O14578|CTRO_HUMAN	29.858	1966	1235	49	5	1879	19	1931	0	745	Citron Rho-interacting kinase	Homo sapiens	9606	XP_029188670.1	30.996	1968	1151	60	6	1834	5	1904	0	772	citron Rho-interacting kinase-like	Acropora millepora
jg15602	Mgar.v1.017	2922557	2928991	.	-	.	2920000	2930000	189	962.8799006	ML212019a	99.083	436	4	0	1	436	1	436	0	893	NA	sp|Q86UB9|TM135_HUMAN	27.208	419	278	8	28	424	12	425	1.09E-40	154	Transmembrane protein 135	Homo sapiens	9606	XP_018901993.1	31.084	415	260	11	28	424	14	420	1.83E-49	180	PREDICTED: transmembrane protein 135-like	Bemisia tabaci
jg15603	Mgar.v1.017	2929657	2932059	.	-	.	2920000	2930000	189	962.8799006	ML212018a	96.02	603	24	0	1	603	1	603	0	1140	sp|Q9UBK8|MTRR_HUMAN	sp|Q498R1|MTRR_RAT	32.908	705	362	22	4	603	2	700	6.13E-92	301	Methionine synthase reductase	Rattus norvegicus	10116	XP_021001628.1	33.587	658	367	16	6	602	7	655	2.45E-97	317	methionine synthase reductase isoform X3	Parasteatoda tepidariorum
jg11267	Mgar.v1.011	1856183	1861649	.	+	.	1860000	1870000	200	934.7270479	ML02668a	53.585	530	235	6	2	526	313	836	0	566	NA	sp|Q5SVZ6|ZMYM1_HUMAN	24.542	546	361	12	3	517	612	1137	7.18E-28	122	Zinc finger MYM-type protein 1	Homo sapiens	9606	XP_015927061.1	37.798	545	306	10	2	524	306	839	2.33E-106	343	zinc finger MYM-type protein 1-like	Parasteatoda tepidariorum
jg11268	Mgar.v1.011	1866333	1878402	.	+	.	1860000	1870000	200	934.7270479	ML022312a	99.563	229	1	0	100	328	24	252	9.28E-171	473	sp|O43567|RNF13_HUMAN	sp|Q0VD51|RNF13_BOVIN	36.499	337	181	9	1	319	19	340	1.15E-61	204	E3 ubiquitin-protein ligase RNF13	Bos taurus	9913	XP_033637583.1	42.803	264	133	6	19	277	32	282	4.37E-65	217	E3 ubiquitin-protein ligase RNF13-like isoform X1	Asterias rubens
jg15601	Mgar.v1.017	2914644	2915501	.	+	.	2910000	2920000	200	900.885085	ML205625a	84.672	274	42	0	11	284	1	274	1.90E-168	466	NA	sp|P11885|COLI_LITCT	34.286	70	33	2	184	248	147	208	4.3	32.3	Pro-opiomelanocortin	Lithobates catesbeianus	8400	XP_009019337.1	26.214	206	126	9	60	247	129	326	6.79E-07	57.4	hypothetical protein HELRODRAFT_161131	Helobdella robusta
jg20843	Mgar.v1.029	1756696	1762774	.	+	.	1760000	1770000	200	889.9214138	ML113426a	32.661	248	148	6	4	241	27	265	1.04E-27	117	sp|Q99759|M3K3_HUMAN	sp|B2RYL1|DERPC_RAT	20.438	137	109	0	408	544	304	440	0.1	39.3	Decreased expression in renal and prostate cancer protein	Rattus norvegicus	10116	XP_033757348.1	31.776	214	124	1	371	562	111	324	4.19E-29	128	sericin 1-like	Pecten maximus
jg20844	Mgar.v1.029	1763101	1766541	.	-	.	1760000	1770000	200	889.9214138	ML193215a	98.956	383	4	0	1	383	1	383	0	774	sp|Q9C0E2|XPO4_HUMAN	sp|Q802D3|XPO4_DANRE	32.143	392	240	9	3	379	9	389	8.41E-47	176	Exportin-4	Danio rerio	7955	XP_005108222.1	29.87	385	256	9	4	379	6	385	1.28E-50	190	exportin-4	Aplysia californica
jg20845	Mgar.v1.029	1767038	1767436	.	-	.	1760000	1770000	200	889.9214138	ML193214a	96.97	132	4	0	1	132	17	148	2.20E-95	270	NA	sp|O15304|SIVA_HUMAN	27.219	169	82	5	4	131	3	171	5.95E-12	62.8	Apoptosis regulatory protein Siva	Homo sapiens	9606	XP_009047640.1	29.63	189	73	6	4	132	3	191	7.33E-18	81.6	hypothetical protein LOTGIDRAFT_205137	Lottia gigantea
jg20846	Mgar.v1.029	1768124	1773396	.	-	.	1760000	1770000	200	889.9214138	ML193213a	98.985	887	9	0	72	958	39	925	0	1768	NA	sp|Q62255|SALL3_MOUSE	31.646	79	53	1	1070	1147	1133	1211	0.022	42.7	Sal-like protein 3	Mus musculus	10090	XP_022289064.1	25.874	286	171	11	859	1117	288	559	0.13	43.9	gastrula zinc finger protein 5-1-like isoform X1	Crassostrea virginica
jg10877	Mgar.v1.033	1784316	1785159	.	+	.	1780000	1790000	200	876.2480266	ML068323a	26.214	103	54	4	26	123	693	778	1.6	27.7	sp|Q86V88|MGDP1_HUMAN	sp|Q8W1X2|PDXK_ARATH	58.537	123	51	0	3	125	15	137	3.38E-46	154	Pyridoxal kinase	Arabidopsis thaliana	3702	XP_011498686.1	65.854	123	42	0	3	125	6	128	6.23E-54	177	PREDICTED: pyridoxal kinase	Ceratosolen solmsi marchali
jg10880	Mgar.v1.033	1788755	1789828	.	+	.	1780000	1790000	200	876.2480266	ML073033a	97.199	357	10	0	1	357	1	357	0	689	NA	sp|A8GN82|MDH_RICAH	22.549	102	67	2	58	156	94	186	1.7	34.3	Malate dehydrogenase	Rickettsia akari (strain Hartford)	293614	XP_022799625.1	24.161	149	98	5	31	172	10	150	0.17	40.8	histamine H2 receptor-like	Stylophora pistillata
jg14713	Mgar.v1.002	7370238	7377887	.	-	.	7370000	7380000	186	874.3258351	ML28209a	100	553	0	0	61	613	13	565	0	1130	sp|Q8WXA3|RUFY2_HUMAN	sp|Q8BIJ7|RUFY1_MOUSE	35.885	627	340	5	19	613	116	712	2.56E-118	370	RUN and FYVE domain-containing protein 1	Mus musculus	10090	XP_022789252.1	38.667	600	367	1	9	607	30	629	2.71E-141	430	RUN and FYVE domain-containing protein 2-like	Stylophora pistillata
jg14714	Mgar.v1.002	7379886	7402437	.	-	.	7370000	7380000	186	874.3258351	ML28208a	97.874	1364	13	1	1	1364	1	1348	0	2637	sp|P53992|SC24C_HUMAN	sp|O94855|SC24D_HUMAN	41.042	921	490	10	468	1364	141	1032	0	707	Protein transport protein Sec24D	Homo sapiens	9606	XP_032238971.1	47.368	817	399	7	554	1364	389	1180	0	799	protein transport protein Sec24C	Nematostella vectensis
jg14715	Mgar.v1.002	7383007	7383987	.	+	.	7380000	7390000	197	872.2951792	ML30813a	34.759	187	96	6	26	193	22	201	9.54E-22	89.7	NA	sp|Q08ER8|ZN543_HUMAN	29.412	204	126	8	4	194	52	250	5.07E-13	71.6	Zinc finger protein 543	Homo sapiens	9606	XP_039444261.1	57.627	59	25	0	139	197	189	247	1.18E-16	84	zinc finger protein 578	Culex pipiens pallens
jg21418	Mgar.v1.030	1007930	1011625	.	+	.	1010000	1020000	174	871.7530607	ML071321a	79.012	243	0	1	1	243	1	192	6.43E-130	364	sp|O00291|HIP1_HUMAN	sp|O00291|HIP1_HUMAN	51.452	241	115	1	1	241	779	1017	1.90E-70	236	Huntingtin-interacting protein 1	Homo sapiens	9606	XP_012565446.1	56.466	232	100	1	2	233	209	439	2.40E-80	254	PREDICTED: huntingtin-interacting protein 1-like	Hydra vulgaris
jg21419	Mgar.v1.030	1018046	1025602	.	-	.	1010000	1020000	174	871.7530607	ML071320a	99.523	629	2	1	22	649	59	687	0	1283	NA	sp|Q7ZXG4|N4BP1_XENLA	28.689	122	73	3	35	151	49	161	4.52E-05	50.4	NEDD4-binding protein 1	Xenopus laevis	8355	XP_020619350.1	34.711	121	65	4	35	151	24	134	9.35E-10	68.9	NEDD4-binding protein 1-like	Orbicella faveolata
jg11235	Mgar.v1.011	1582884	1585416	.	+	.	1580000	1590000	200	846.9374062	ML046341a	53.586	739	225	12	64	775	2	649	0	729	NA	sp|A2AJ76|HMCN2_MOUSE	25.116	215	105	10	236	414	4780	4974	9.39E-05	50.1	Hemicentin-2	Mus musculus	10090	XP_041374694.1	30.061	326	181	15	110	416	5	302	1.17E-09	70.1	uncharacterized protein LOC121387601	Gigantopelta aegis
jg11236	Mgar.v1.011	1586618	1587903	.	+	.	1580000	1590000	200	846.9374062	ML08134a	50	160	80	0	2	161	3	162	5.01E-51	174	sp|Q8IZP9|AGRG2_HUMAN	sp|A7YY44|PAR1_BOVIN	25.294	170	95	7	12	155	90	253	0.045	37.4	Proteinase-activated receptor 1	Bos taurus	9913	XP_027204100.1	21.97	132	94	3	32	156	901	1030	0.000662	46.6	G-protein coupled receptor GRL101-like	Dermatophagoides pteronyssinus
jg11237	Mgar.v1.011	1588764	1590010	.	-	.	1580000	1590000	200	846.9374062	ML051318a	27.711	83	56	2	26	108	55	133	0.047	32.7	sp|Q9Y4J8|DTNA_HUMAN	sp|Q9EPA0|DRP2_RAT	34.043	94	60	1	11	104	388	479	1.34E-07	53.1	Dystrophin-related protein 2	Rattus norvegicus	10116	XP_035706048.1	30.159	126	79	4	18	136	36	159	7.02E-08	57.4	dystrobrevin-1 isoform X6	Folsomia candida
jg2740	Mgar.v1.058	630073	633710	.	-	.	630000	640000	200	840.712693	ML049621a	97.345	113	3	0	43	155	1	113	2.95E-80	231	NA	sp|Q5PQ25|INSY1_XENLA	29.851	67	42	1	11	72	1	67	0.71	33.1	Inhibitory synaptic factor 1	Xenopus laevis	8355	XP_001946427.2	30.702	114	68	4	21	130	257	363	0.41	37.7	sorting nexin-29 isoform X1	Acyrthosiphon pisum
jg2741	Mgar.v1.058	634423	638373	.	-	.	630000	640000	200	840.712693	ML049620a	98.485	132	2	0	1	132	1	132	1.21E-95	270	NA	sp|Q5HPM5|CLS1_STAEQ	28.226	124	72	6	5	120	53	167	0.13	35	Cardiolipin synthase 1	Staphylococcus epidermidis (strain ATCC 35984 / RP62A)	176279	XP_037502756.1	25.833	120	76	3	5	122	9	117	0.36	37	acetylcholinesterase-like	Rhipicephalus sanguineus
jg2742	Mgar.v1.058	638904	640085	.	-	.	630000	640000	200	840.712693	ML049619a	97.297	111	3	0	1	111	1	111	5.13E-79	226	NA	sp|Q6R2W3|SCND3_HUMAN	30	60	42	0	21	80	545	604	1.2	31.6	SCAN domain-containing protein 3	Homo sapiens	9606	XP_030834941.1	27.5	80	57	1	10	88	536	615	2.9	33.9	uncharacterized protein LOC100889560 isoform X1	Strongylocentrotus purpuratus
jg5293	Mgar.v1.036	979363	988172	.	-	.	980000	990000	197	821.5897385	ML40949a	99.631	271	1	0	406	676	1	271	0	556	sp|P55884|EIF3B_HUMAN	sp|Q569Z1|EIF3B_XENLA	44.597	657	351	6	27	675	37	688	0	595	Eukaryotic translation initiation factor 3 subunit B	Xenopus laevis	8355	XP_002736509.1	46.988	664	338	6	16	671	35	692	0	635	PREDICTED: eukaryotic translation initiation factor 3 subunit B-like	Saccoglossus kowalevskii
jg18716	Mgar.v1.016	1311135	1334594	.	+	.	1330000	1340000	165	804.86359	ML035811a	99.351	616	4	0	171	786	2	617	0	1270	sp|Q70E73|RAPH1_HUMAN	sp|Q70E73|RAPH1_HUMAN	32.682	358	222	8	411	760	242	588	1.27E-52	202	Ras-associated and pleckstrin homology domains-containing protein 1	Homo sapiens	9606	XP_032231545.1	37.982	337	193	8	377	703	151	481	3.53E-63	234	amyloid beta A4 precursor protein-binding family B member 1-interacting protein isoform X2	Nematostella vectensis
jg19037	Mgar.v1.016	4116140	4129454	.	+	.	4120000	4130000	179	795.0138397	ML08642a	100	377	0	0	1	377	182	558	0	782	sp|Q9H1H9|KI13A_HUMAN	sp|Q9EQW7|KI13A_MOUSE	38.827	358	209	6	17	368	923	1276	2.11E-72	249	Kinesin-like protein KIF13A	Mus musculus	10090	XP_020610321.1	41.667	372	205	6	13	377	1014	1380	9.89E-82	279	kinesin-like protein KIF13B	Orbicella faveolata
jg10797	Mgar.v1.033	944789	968379	.	+	.	950000	960000	200	794.0383658	ML024512a	96.588	938	5	2	1	932	1	917	0	1849	NA	sp|Q8NDA2|HMCN2_HUMAN	23.326	463	262	18	97	551	4001	4378	3.27E-15	84.7	Hemicentin-2	Homo sapiens	9606	XP_020608168.1	23.872	532	314	21	91	616	49	495	3.96E-17	94.7	Down syndrome cell adhesion molecule-like protein 1 homolog	Orbicella faveolata
jg24766	Mgar.v1.084	300142	303432	.	-	.	300000	310000	158	783.1741644	ML258220a	44.767	172	95	0	2	173	72	243	1.63E-43	151	NA	sp|P35362|OPSD_SPHSP	21.505	186	135	4	2	181	94	274	0.03	39.3	Rhodopsin	Sphodromantis sp.	Sphodromantis sp. OX	XP_022243419.1	40.23	87	49	1	166	252	26	109	3.58E-13	72.8	uncharacterized protein LOC106460906	Limulus polyphemus
jg24767	Mgar.v1.084	303542	304456	.	+	.	300000	310000	158	783.1741644	ML071317a	28	275	198	0	30	304	357	631	8.46E-12	64.7	NA	sp|Q9JL35|HMGN5_MOUSE	31.667	300	205	0	2	301	91	390	2.45E-15	79.3	High mobility group nucleosome-binding domain-containing protein 5	Mus musculus	10090	XP_032220971.1	41.424	309	167	1	10	304	451	759	4.92E-27	118	trichohyalin isoform X2	Nematostella vectensis
jg17904	Mgar.v1.019	3394983	3400571	.	+	.	3400000	3410000	200	782.9036805	ML063335a	99.551	890	4	0	16	905	15	904	0	1842	sp|Q9Y6X9|MORC2_HUMAN	sp|Q9Y6X9|MORC2_HUMAN	56.584	562	226	4	1	562	3	546	0	662	ATPase MORC2	Homo sapiens	9606	XP_009014151.1	57.066	559	227	4	4	562	1	546	0	678	hypothetical protein HELRODRAFT_130000, partial	Helobdella robusta
jg17905	Mgar.v1.019	3401793	3420747	.	+	.	3400000	3410000	200	782.9036805	ML063336a	98.466	1043	15	1	1	1042	1	1043	0	2112	sp|Q01780|EXOSX_HUMAN	sp|P56960|EXOSX_MOUSE	43.121	596	301	11	230	796	2	588	2.46E-156	488	Exosome component 10	Mus musculus	10090	XP_028396443.1	40.404	693	368	15	249	920	16	684	4.02E-154	484	exosome component 10-like	Dendronephthya gigantea
jg17906	Mgar.v1.019	3408655	3409608	.	-	.	3400000	3410000	200	782.9036805	ML11698a	46.178	314	164	4	4	314	20	331	1.10E-96	288	NA	sp|P51476|OPSP_COLLI	25.385	130	93	2	29	156	42	169	4.48E-06	51.2	Pinopsin	Columba livia	Columba livia OX	XP_027057421.1	22.624	221	164	5	3	222	4	218	6.40E-09	63.5	tachykinin-like peptides receptor 99D	Pocillopora damicornis
jg10841	Mgar.v1.033	1489935	1490650	.	-	.	1490000	1500000	200	781.0107604	ML21204a	27.152	151	93	5	25	171	108	245	3.61E-09	54.3	NA	sp|Q91514|VACHT_TORTO	27.966	118	72	4	11	124	152	260	2.2	32.3	Vesicular acetylcholine transporter	Torpedo torpedo	Torpedo torpedo OX	XP_022901912.1	27.184	103	63	2	73	165	781	881	0.015	42.7	tectonin beta-propeller repeat-containing protein isoform X1	Onthophagus taurus
jg10842	Mgar.v1.033	1485981	1493839	.	+	.	1490000	1500000	200	781.0107604	ML080916a	96.38	884	31	1	105	988	31	913	0	1709	NA	sp|A9ISM5|FABZ_BART1	25.217	115	78	3	159	266	34	147	1.7	34.7	3-hydroxyacyl-[acyl-carrier-protein] dehydratase FabZ	Bartonella tribocorum (strain CIP 105476 / IBS 506)	382640	NA	NA	NA	NA	NA	NA	NA	NA	NA	NA	NA	NA	NA
jg10843	Mgar.v1.033	1491844	1492548	.	-	.	1490000	1500000	200	781.0107604	ML073046a	23.28	189	125	8	23	203	151	327	6.09E-05	42.7	NA	sp|A0A068Q7V0|C7916_PRUMU	32.099	81	45	4	67	142	48	123	2.6	32.7	Phenylalanine N-monooxygenase CYP79D16	Prunus mume	102107	XP_008187554.2	27.381	84	54	3	73	153	31	110	1.3	37.7	uncharacterized protein LOC100163947	Acyrthosiphon pisum
jg10844	Mgar.v1.033	1497584	1498708	.	-	.	1490000	1500000	200	781.0107604	ML080917a	97.594	374	9	0	1	374	1	374	0	746	NA	sp|F1ND48|FBH1_CHICK	36	50	31	1	14	63	174	222	0.28	37	F-box DNA helicase 1	Gallus gallus	9031	XP_031849940.1	26.872	227	131	6	9	215	17	228	0.008	45.1	uncharacterized protein LOC116435011 isoform X2	Nomia melanderi
jg10845	Mgar.v1.033	1499248	1510399	.	-	.	1490000	1500000	200	781.0107604	ML080918a	99.251	267	2	0	189	455	81	347	0	545	NA	sp|Q4R6Q7|AP5M1_MACFA	24.839	467	309	11	15	448	20	477	2.14E-29	123	AP-5 complex subunit mu-1	Macaca fascicularis	9541	XP_041354497.1	25.103	486	326	17	1	453	1	481	4.73E-28	122	AP-5 complex subunit mu-1-like	Gigantopelta aegis
jg12294	Mgar.v1.010	4764762	4786597	.	-	.	4780000	4790000	200	778.0013883	ML12959a	97.713	481	9	1	62	540	6	486	0	968	NA	sp|P12845|MYO2_CAEEL	18.679	439	309	5	997	1389	1213	1649	2.48E-09	66.2	Myosin-2	Caenorhabditis elegans	6239	XP_023329280.1	39.017	346	204	2	995	1333	1905	2250	1.96E-46	191	putative Polycomb group protein ASXL3 isoform X4	Eurytemora affinis
jg5298	Mgar.v1.036	1027491	1040191	.	-	.	1030000	1040000	200	776.8340881	ML02756a	98.153	1245	23	0	3	1247	212	1456	0	2477	sp|Q7Z589|EMSY_HUMAN	sp|Q8IFN0|YD115_PLAF7	32.432	74	49	1	526	598	779	852	0.053	42	Uncharacterized protein PFD1115c	Plasmodium falciparum (isolate 3D7)	36329	XP_032586205.1	38.71	62	38	0	320	381	1319	1380	0.88	41.6	serine-rich adhesin for platelets	Drosophila mojavensis
jg24689	Mgar.v1.087	259392	263642	.	+	.	260000	270000	200	775.5229915	ML182011a	97.81	137	3	0	1	137	1	137	1.78E-96	273	NA	sp|P00411|COX2_NEUCR	36.585	41	26	0	40	80	19	59	0.1	35	Cytochrome c oxidase subunit 2	Neurospora crassa (strain ATCC 24698 / 74-OR23-1A / CBS 708.71 / DSM 1257 / FGSC 987)	367110	XP_027212091.1	24.286	70	53	0	55	124	262	331	0.73	36.6	LOW QUALITY PROTEIN: gamma-aminobutyric acid receptor subunit delta-like	Penaeus vannamei
jg24690	Mgar.v1.087	266206	267835	.	-	.	260000	270000	200	775.5229915	ML182010a	98.951	286	3	0	8	293	96	381	0	597	sp|Q9UIJ5|ZDHC2_HUMAN	sp|F1QXD3|ZH15B_DANRE	33.333	180	101	4	37	205	120	291	7.23E-28	113	Palmitoyltransferase ZDHHC15B	Danio rerio	7955	XP_003377189.1	33.333	204	126	5	7	205	152	350	1.06E-29	121	palmitoyltransferase ZDHHC2	Trichinella spiralis
jg18796	Mgar.v1.016	2112399	2120083	.	+	.	2110000	2120000	200	761.66491	ML311629a	96.104	154	6	0	195	348	171	324	1.38E-89	271	NA	sp|P49287|MTR1B_RAT	26.702	191	118	7	82	256	81	265	1.31E-05	50.1	Melatonin receptor type 1B	Rattus norvegicus	10116	XP_022088921.1	22.892	332	201	12	51	343	30	345	2.41E-08	62	melanopsin-like	Acanthaster planci
jg23279	Mgar.v1.004	6028926	6041143	.	+	.	6040000	6050000	200	747.2962424	ML025010a	26.939	245	144	6	34	273	23	237	2.48E-15	74.3	NA	sp|O43315|AQP9_HUMAN	40.767	287	149	6	27	308	17	287	4.23E-60	198	Aquaporin-9	Homo sapiens	9606	XP_033634630.1	48.659	261	122	4	28	282	9	263	9.89E-71	229	aquaporin-9-like	Asterias rubens
jg23280	Mgar.v1.004	6041996	6048852	.	-	.	6040000	6050000	200	747.2962424	ML128416a	66.667	219	13	5	109	327	1	159	8.20E-88	259	NA	sp|O14733|MP2K7_HUMAN	36.364	275	155	7	47	314	126	387	2.19E-46	165	Dual specificity mitogen-activated protein kinase kinase 7	Homo sapiens	9606	XP_035796310.1	39.088	307	148	10	23	316	88	368	2.44E-52	192	dual specificity mitogen-activated protein kinase kinase hemipterous-like isoform X2	Anopheles albimanus
jg22092	Mgar.v1.066	518390	528193	.	+	.	520000	530000	162	729.513024	ML185524a	100	76	0	0	1	76	227	302	3.72E-49	155	NA	sp|Q7NAH7|SYC_MYCGA	45.455	33	18	0	30	62	154	186	1.3	30	Cysteine--tRNA ligase	Mycoplasma gallisepticum (strain R(low / passage 15 / clone 2))	710127	XP_011882970.1	40	50	24	2	23	68	176	223	3.1	32.3	PREDICTED: uncharacterized protein LOC105570411	Vollenhovia emeryi
jg22093	Mgar.v1.066	525593	526486	.	-	.	520000	530000	162	729.513024	ML02963a	35.503	169	75	4	32	200	23	157	3.43E-29	106	sp|Q9H4G4|GAPR1_HUMAN	sp|Q9CYL5|GAPR1_MOUSE	31.176	170	84	5	33	200	14	152	5.29E-16	75.5	Golgi-associated plant pathogenesis-related protein 1	Mus musculus	10090	XP_037049582.1	36.082	194	90	7	8	200	4	164	1.82E-24	101	Golgi-associated plant pathogenesis-related protein 1-like	Bradysia coprophila
jg22094	Mgar.v1.066	528784	531687	.	-	.	520000	530000	162	729.513024	ML185525a	97.248	109	3	0	2	110	3	111	7.22E-73	228	NA	sp|Q91175|ADA1A_ORYLA	21.16	293	188	9	108	399	89	339	4.55E-06	52.4	Alpha-1A adrenergic receptor	Oryzias latipes	8090	XP_020628075.1	22.671	322	196	10	111	426	94	368	2.90E-07	59.7	octopamine receptor-like	Orbicella faveolata
jg14039	Mgar.v1.002	2279994	2286670	.	+	.	2270000	2280000	200	727.5418908	ML137617a	95.122	492	11	2	6	497	39	517	0	925	NA	sp|Q96MY1|NOL4L_HUMAN	47.761	67	35	0	36	102	184	250	8.28E-15	80.1	Nucleolar protein 4-like	Homo sapiens	9606	XP_018907695.1	35.333	150	77	6	36	181	100	233	4.40E-15	84.7	PREDICTED: nucleolar protein 4	Bemisia tabaci
jg22695	Mgar.v1.004	1036641	1049685	.	-	.	1040000	1050000	200	725.6525267	ML149641a	99.857	699	1	0	1	699	1	699	0	1458	sp|Q9NQ94|A1CF_HUMAN	sp|Q5R9H4|A1CF_PONAB	50.56	536	227	14	104	629	14	521	5.07E-165	489	APOBEC1 complementation factor	Pongo abelii	9601	XP_028394241.1	52.688	558	217	18	75	628	10	524	2.64E-171	510	APOBEC1 complementation factor-like	Dendronephthya gigantea
jg6802	Mgar.v1.046	261677	262727	.	+	.	260000	270000	200	721.9522142	ML23407a	18.391	261	155	8	31	243	25	275	0.01	35.8	NA	sp|Q04HC1|ADEC1_OENOB	28.169	71	44	2	50	117	337	403	3.3	32.7	Adenine deaminase 1	Oenococcus oeni (strain ATCC BAA-331 / PSU-1)	203123	XP_015369617.1	27.206	136	87	3	43	175	18	144	1.6	36.2	PREDICTED: uncharacterized protein LOC107165751	Diuraphis noxia
jg6803	Mgar.v1.046	267620	268075	.	+	.	260000	270000	200	721.9522142	ML046314a	25.641	78	58	0	54	131	198	275	0.083	32	sp|P49281|NRAM2_HUMAN	sp|C4K3I5|DNAJ_HAMD5	26.471	68	50	0	3	70	88	155	1.6	32.3	Chaperone protein DnaJ	Hamiltonella defensa subsp. Acyrthosiphon pisum (strain 5AT)	572265	XP_032242247.1	34.783	69	34	3	4	65	418	482	0.27	38.1	sterol regulatory element-binding protein 1	Nematostella vectensis
jg6804	Mgar.v1.046	269673	281872	.	-	.	260000	270000	200	721.9522142	ML050717a	98.026	152	3	0	1	152	1	152	1.50E-96	295	sp|O75145|LIPA3_HUMAN	sp|P02468|LAMC1_MOUSE	25.874	143	96	4	7	144	1174	1311	0.003	40.4	Laminin subunit gamma-1	Mus musculus	10090	XP_009174829.1	29.333	150	75	5	3	152	1	119	6.76E-05	48.9	hypothetical protein T265_10249	Opisthorchis viverrini
jg9192	Mgar.v1.001	7460059	7486684	.	-	.	7480000	7490000	200	719.5157532	ML047946a	95.937	6448	189	7	1346	7733	1151	7585	0	12703	sp|P21333|FLNA_HUMAN	sp|Q80X90|FLNB_MOUSE	22.213	2494	1664	81	1215	3561	10	2374	3.89E-96	355	Filamin-B	Mus musculus	10090	XP_026824511.1	22.796	2518	1659	77	1216	3561	29	2433	2.48E-118	431	filamin-A isoform X2	Ooceraea biroi
jg9193	Mgar.v1.001	7488228	7488948	.	+	.	7480000	7490000	200	719.5157532	ML13534a	24.194	124	77	3	35	158	39	145	0.5	30	NA	sp|P41185|RPOC_BUCAP	30.645	62	43	0	68	129	942	1003	2	32.3	DNA-directed RNA polymerase subunit beta'	Buchnera aphidicola subsp. Schizaphis graminum (strain Sg)	198804	XP_002631178.1	25	128	85	3	24	141	933	1059	0.094	40	C. briggsae CBR-MAT-2 protein	Caenorhabditis briggsae
jg9194	Mgar.v1.001	7489239	7500395	.	-	.	7480000	7490000	200	719.5157532	ML047945a	77.202	193	10	1	34	226	8	166	7.39E-103	298	NA	sp|Q805E5|CHSTE_DANRE	34.8	250	140	8	76	321	128	358	1.79E-34	132	Carbohydrate sulfotransferase 14	Danio rerio	7955	XP_013168487.1	34.8	250	145	9	76	319	74	311	1.20E-33	132	PREDICTED: carbohydrate sulfotransferase 11	Papilio xuthus
jg13366	Mgar.v1.023	775877	776887	.	+	.	770000	780000	200	712.5606132	ML14435a	98.8	250	3	0	1	250	1	250	0	508	NA	sp|Q9UT32|RL1DB_SCHPO	40.437	183	102	4	48	224	71	252	2.87E-35	132	Putative ribosome biogenesis protein C8F11.04	Schizosaccharomyces pombe (strain 972 / ATCC 24843)	284812	XP_031569604.1	38.174	241	140	7	5	240	17	253	6.11E-43	153	ribosomal L1 domain-containing protein 1-like	Actinia tenebrosa
jg13367	Mgar.v1.023	779259	784283	.	+	.	770000	780000	200	712.5606132	ML14434a	90.423	449	2	1	1	449	1	408	0	822	sp|Q15366|PCBP2_HUMAN	sp|Q5ZIQ3|HNRPK_CHICK	27.586	435	258	15	3	404	14	424	5.29E-25	109	Heterogeneous nuclear ribonucleoprotein K	Gallus gallus	9031	XP_017778138.1	29.426	401	236	13	31	411	23	396	5.46E-27	118	PREDICTED: heterogeneous nuclear ribonucleoprotein K isoform X1	Nicrophorus vespilloides
jg9318	Mgar.v1.001	8379496	8380473	.	+	.	8380000	8390000	200	707.4615888	ML104631a	35.082	305	171	8	6	297	564	854	3.21E-44	160	NA	sp|Q920A1|CLTR2_MOUSE	22.297	296	208	7	11	302	24	301	1.20E-07	55.8	Cysteinyl leukotriene receptor 2	Mus musculus	10090	XP_032221326.1	25.309	324	194	16	7	302	19	322	1.10E-07	60.1	QRFP-like peptide receptor	Nematostella vectensis
jg9319	Mgar.v1.001	8381733	8382833	.	+	.	8380000	8390000	200	707.4615888	ML20646a	97.544	285	7	0	82	366	54	338	0	556	NA	sp|Q2M3R5|S35G1_HUMAN	24.016	254	184	3	109	359	115	362	1.68E-14	77.4	Solute carrier family 35 member G1	Homo sapiens	9606	XP_022795629.1	27.812	320	224	6	45	361	79	394	9.41E-30	124	solute carrier family 35 member G1-like	Stylophora pistillata
jg9320	Mgar.v1.001	8384297	8387840	.	-	.	8380000	8390000	200	707.4615888	ML20647a	99.13	115	1	0	1	115	119	233	5.85E-76	240	sp|O75592|MYCB2_HUMAN	sp|O75592|MYCB2_HUMAN	34.772	417	234	10	10	402	983	1385	7.38E-49	181	E3 ubiquitin-protein ligase MYCBP2	Homo sapiens	9606	XP_031840555.1	33.108	444	235	12	1	402	909	1332	9.52E-53	196	LOW QUALITY PROTEIN: E3 ubiquitin-protein ligase MYCBP2	Nomia melanderi
jg9321	Mgar.v1.001	8388254	8389624	.	+	.	8380000	8390000	200	707.4615888	ML13261a	41.429	140	78	1	194	333	38	173	5.84E-31	117	NA	sp|P07942|LAMB1_HUMAN	31.683	101	60	4	249	340	1257	1357	1.8	34.7	Laminin subunit beta-1	Homo sapiens	9606	XP_023235509.1	26.496	117	74	6	156	265	88	199	2.3	37.4	uncharacterized protein LOC111634907	Centruroides sculpturatus
jg9322	Mgar.v1.001	8389715	8392545	.	+	.	8380000	8390000	200	707.4615888	ML35491a	61.395	430	166	0	370	799	3	432	0	554	NA	sp|P21328|RTJK_DROME	23.452	759	504	28	19	739	121	840	7.59E-25	115	RNA-directed DNA polymerase from mobile element jockey	Drosophila melanogaster	7227	XP_029210603.1	38.129	834	491	16	34	860	4	819	1.75E-160	494	uncharacterized protein LOC114974566	Acropora millepora
jg12062	Mgar.v1.010	3081094	3091980	.	+	.	3090000	3100000	200	706.694396	ML05323a	92.661	763	56	0	2	764	607	1369	0	1355	sp|P42898|MTHR_HUMAN	sp|Q19469|SAD1_CAEEL	31.034	87	48	3	202	280	252	334	0.78	37	Serine/threonine kinase SAD-1	Caenorhabditis elegans	6239	XP_031825334.1	30.827	133	67	5	374	490	501	624	2.3	39.3	DNA repair protein complementing XP-G cells homolog isoform X1	Nomia melanderi
jg12063	Mgar.v1.010	3094503	3097305	.	-	.	3090000	3100000	200	706.694396	ML05322a	99.558	226	1	0	34	259	45	270	1.60E-169	468	NA	sp|B4GQJ7|WDY_DROPE	37.5	72	41	2	24	95	806	873	4.58E-06	51.2	WD repeat-containing protein on Y chromosome	Drosophila persimilis	7234	XP_022086406.1	33.668	199	86	5	35	193	911	1103	1.12E-24	109	WD repeat-containing protein on Y chromosome-like isoform X1	Acanthaster planci
jg8900	Mgar.v1.001	5008286	5018446	.	-	.	5010000	5020000	200	704.0568606	ML182028a	97.765	179	4	0	27	205	1	179	2.89E-130	369	sp|Q6P3S1|DEN1B_HUMAN	sp|Q3U1T9|DEN1B_MOUSE	31.604	212	130	8	5	206	4	210	2.52E-25	106	DENN domain-containing protein 1B	Mus musculus	10090	XP_037523852.1	31.754	211	128	8	4	203	3	208	3.41E-27	115	DENN domain-containing protein 1A-like	Rhipicephalus sanguineus
jg19308	Mgar.v1.007	138112	142648	.	+	.	140000	150000	200	701.5221708	ML185512a	91.441	888	15	2	1	888	1	827	0	1639	sp|Q96RT7|GCP6_HUMAN	sp|Q8BKN5|GCP5_MOUSE	21.815	1036	636	30	3	884	2	1017	2.05E-46	183	Gamma-tubulin complex component 5	Mus musculus	10090	XP_002738419.1	25.104	964	611	24	19	888	12	958	2.64E-78	280	PREDICTED: gamma-tubulin complex component 5-like	Saccoglossus kowalevskii
jg19309	Mgar.v1.007	143023	159406	.	+	.	140000	150000	200	701.5221708	ML185511a	98.946	569	6	0	116	684	1	569	0	1169	sp|P42345|MTOR_HUMAN	sp|P42346|MTOR_RAT	51.618	680	274	8	1942	2580	1884	2549	0	701	Serine/threonine-protein kinase mTOR	Rattus norvegicus	10116	XP_025202668.1	54.174	563	245	5	1942	2504	1899	2448	0	627	serine/threonine-protein kinase mTOR	Melanaphis sacchari
jg20752	Mgar.v1.029	841339	860500	.	+	.	850000	860000	150	698.9977045	ML013612a	100	362	0	0	1	362	1	362	0	744	NA	sp|Q9ULB1|NRX1A_HUMAN	23.907	343	177	18	70	348	1117	1439	9.19E-06	51.6	Neurexin-1	Homo sapiens	9606	XP_035221317.1	25.078	319	202	18	47	357	950	1239	1.15E-08	64.3	neurexin-4-like isoform X1	Stegodyphus dumicola
jg15619	Mgar.v1.017	3047446	3051170	.	-	.	3050000	3060000	200	690.8607454	ML21205a	54.11	584	148	11	1	539	1	509	0	529	sp|Q86Y56|DAAF5_HUMAN	sp|A0JMW2|DAAF5_XENLA	37.966	295	182	1	240	534	531	824	5.26E-66	232	Dynein assembly factor 5, axonemal	Xenopus laevis	8355	XP_011442838.1	44.839	310	170	1	225	534	513	821	3.06E-85	287	dynein assembly factor 5, axonemal	Crassostrea gigas
jg15620	Mgar.v1.017	3052362	3052966	.	+	.	3050000	3060000	200	690.8607454	ML012316a	37.209	43	23	2	3	44	601	640	0.43	29.6	sp|Q12768|WASC5_HUMAN	sp|Q9RVV9|RPOB_DEIRA	27.007	137	74	5	23	148	894	1015	1.2	32.7	DNA-directed RNA polymerase subunit beta	Deinococcus radiodurans (strain ATCC 13939 / DSM 20539 / JCM 16871 / LMG 4051 / NBRC 15346 / NCIMB 9279 / R1 / VKM B-1422)	243230	XP_013072010.1	33.333	93	54	1	1	93	30	114	3.59E-09	58.5	PREDICTED: uncharacterized protein LOC106059032	Biomphalaria glabrata
jg15621	Mgar.v1.017	3053503	3054705	.	-	.	3050000	3060000	200	690.8607454	ML21204a	95.5	400	18	0	1	400	1	400	0	804	NA	sp|Q09581|LEC3_CAEEL	27.099	262	131	10	124	363	35	258	3.09E-08	58.2	32 kDa beta-galactoside-binding lectin lec-3	Caenorhabditis elegans	6239	XP_033125921.1	24.535	269	184	8	123	385	49	304	1.98E-10	68.6	galectin-8-like isoform X2	Anneissia japonica
jg15622	Mgar.v1.017	3058244	3076594	.	-	.	3050000	3060000	200	690.8607454	ML21203a	84.906	53	8	0	1	53	1	53	6.60E-13	66.6	NA	sp|A0JMW2|DAAF5_XENLA	42.029	414	235	3	47	457	12	423	2.60E-107	340	Dynein assembly factor 5, axonemal	Xenopus laevis	8355	XP_022808066.1	46.353	425	222	3	37	457	9	431	3.20E-124	387	dynein assembly factor 5, axonemal-like	Stylophora pistillata
jg24791	Mgar.v1.028	75056	98488	.	+	.	90000	100000	200	689.4299473	ML056965a	96.875	416	13	0	1	416	1	416	0	849	NA	sp|Q9UBG0|MRC2_HUMAN	24.103	390	212	13	720	1095	297	616	2.64E-16	90.5	C-type mannose receptor 2	Homo sapiens	9606	XP_033115547.1	23.539	633	351	25	524	1116	167	706	9.66E-22	112	macrophage mannose receptor 1-like	Anneissia japonica
jg24792	Mgar.v1.028	99887	100741	.	-	.	90000	100000	200	689.4299473	ML056964a	98.239	284	5	0	1	284	1	284	0	586	NA	sp|P26258|TETN_CARPZ	27.407	135	69	5	145	279	55	160	8.91E-06	48.5	Tetranectin-like protein	Carcharhinus perezii	Carcharhinus perezii OX	XP_023309162.1	36.905	84	44	1	147	230	60	134	1.01E-07	57.4	C-type lectin 37Db-like, partial	Lucilia cuprina
jg21497	Mgar.v1.030	1692820	1707260	.	+	.	1700000	1710000	200	689.0485784	ML161335a	79.137	139	11	1	93	213	1338	1476	5.45E-68	231	sp|Q9NZV1|CRIM1_HUMAN	sp|Q8AWW5|CRIM1_CHICK	35.519	183	97	8	77	243	570	747	3.20E-19	92.8	Cysteine-rich motor neuron 1 protein	Gallus gallus	9031	XP_014251760.1	37.5	184	98	8	77	247	377	556	2.11E-21	102	cysteine-rich motor neuron 1 protein-like isoform X4	Cimex lectularius
jg21498	Mgar.v1.030	1707750	1708598	.	-	.	1700000	1710000	200	689.0485784	ML076025a	37.209	43	24	1	27	69	155	194	0.14	32.3	NA	sp|Q5EAK8|DRAM1_XENTR	25.114	219	138	7	15	208	7	224	2.59E-08	55.8	DNA damage-regulated autophagy modulator protein 1	Xenopus tropicalis	8364	XP_019859949.1	30.769	208	129	6	25	219	20	225	9.70E-12	68.9	PREDICTED: DNA damage-regulated autophagy modulator protein 1-like	Amphimedon queenslandica
jg21499	Mgar.v1.030	1709894	1711216	.	-	.	1700000	1710000	200	689.0485784	ML161336a	98.636	440	6	0	1	440	1035	1474	0	924	sp|Q8IVH8|M4K3_HUMAN	sp|Q7MHA5|CYSJ_VIBVY	24.051	158	85	5	50	184	376	521	1.3	35.4	Sulfite reductase [NADPH] flavoprotein alpha-component	Vibrio vulnificus (strain YJ016)	196600	XP_023336936.1	33.333	342	211	8	74	414	77	402	2.53E-56	197	uncharacterized protein LOC111707970	Eurytemora affinis
jg7847	Mgar.v1.003	3169634	3170842	.	-	.	3170000	3180000	200	688.7646216	ML003610a	26.087	69	51	0	10	78	365	433	0.51	29.6	NA	sp|P21375|OSM1_YEAST	36.17	47	24	2	86	132	279	319	4.5	31.2	Fumarate reductase 2	Saccharomyces cerevisiae (strain ATCC 204508 / S288c)	559292	XP_013299820.1	28.947	114	62	5	27	140	29	123	0.12	38.9	hypothetical protein NECAME_10942, partial	Necator americanus
jg7848	Mgar.v1.003	3171422	3173842	.	-	.	3170000	3180000	200	688.7646216	ML233323a	98.015	806	16	0	1	806	1	806	0	1647	NA	sp|A2ARV4|LRP2_MOUSE	26.056	284	155	13	155	396	27	297	5.68E-08	60.8	Low-density lipoprotein receptor-related protein 2	Mus musculus	10090	XP_038052704.1	22.652	362	236	7	404	763	1165	1484	4.00E-16	90.9	uncharacterized protein LOC119725371	Patiria miniata
jg7849	Mgar.v1.003	3175497	3180953	.	-	.	3170000	3180000	200	688.7646216	ML233325a	96.855	159	5	0	62	220	47	205	1.54E-109	320	NA	sp|Q4P2E9|ERB1_USTMA	32.812	64	36	2	190	253	273	329	0.64	36.2	Ribosome biogenesis protein ERB1	Ustilago maydis (strain 521 / FGSC 9021)	237631	XP_018336834.1	30.631	111	61	4	215	319	74	174	2.4	38.1	CAD protein	Agrilus planipennis
jg16359	Mgar.v1.005	4466569	4503493	.	+	.	4500000	4510000	155	688.0282546	ML085011a	98.442	642	3	1	1	642	1	635	0	1327	sp|O75116|ROCK2_HUMAN	sp|O75116|ROCK2_HUMAN	34.154	1341	734	31	2	1213	24	1344	0	664	Rho-associated protein kinase 2	Homo sapiens	9606	XP_037073648.1	34.821	1367	694	39	7	1239	18	1321	0	689	rho-associated protein kinase 1-like isoform X2	Pollicipes pollicipes
jg16360	Mgar.v1.005	4509096	4511392	.	+	.	4500000	4510000	155	688.0282546	ML085010a	99.083	218	2	0	81	298	573	790	2.37E-163	473	sp|Q6UX53|MET7B_HUMAN	sp|Q9H8H3|MET7A_HUMAN	33.333	186	108	5	117	298	71	244	1.17E-23	99.8	Methyltransferase-like protein 7A	Homo sapiens	9606	XP_002164288.2	38.796	299	174	4	1	298	1	291	1.66E-57	192	PREDICTED: methyltransferase-like protein 7A	Hydra vulgaris
jg14571	Mgar.v1.002	6320926	6322210	.	-	.	6320000	6330000	200	674.5422556	ML078940a	97.681	345	8	0	1	345	1	345	0	699	NA	sp|Q6FP05|ATG2_CANGA	27.119	59	40	1	6	61	1164	1222	5.4	33.1	Autophagy-related protein 2	Candida glabrata (strain ATCC 2001 / CBS 138 / JCM 3761 / NBRC 0622 / NRRL Y-65)	284593	XP_033349087.1	30.38	79	45	4	45	117	548	622	2.2	37.7	uncharacterized protein LOC117233165	Bombus vosnesenskii
jg14572	Mgar.v1.002	6327695	6339378	.	-	.	6320000	6330000	200	674.5422556	ML078942a	85.911	653	58	3	1	647	1	625	0	1143	sp|Q969S8|HDA10_HUMAN	sp|Q9Z2V5|HDAC6_MOUSE	43.008	379	201	6	54	426	477	846	8.74E-89	302	Histone deacetylase 6	Mus musculus	10090	XP_038054576.1	36.713	651	376	12	5	633	574	1210	1.75E-138	441	histone deacetylase 6-like	Patiria miniata
jg21490	Mgar.v1.030	1613937	1619528	.	+	.	1610000	1620000	200	672.9775952	ML000717a	99.844	640	1	0	133	772	12	651	0	1286	sp|Q58F21|BRDT_HUMAN	sp|Q4R8Y1|BRDT_MACFA	42.735	351	171	6	94	414	26	376	2.91E-81	282	Bromodomain testis-specific protein	Macaca fascicularis	9541	XP_020629236.1	41.527	419	174	10	58	414	53	462	5.35E-87	304	bromodomain-containing protein 3-like isoform X4	Orbicella faveolata
jg22288	Mgar.v1.039	1430431	1434076	.	-	.	1430000	1440000	180	668.4168783	ML21022a	99.383	648	4	0	1	648	1	648	0	1173	sp|P52948|NUP98_HUMAN	sp|P52948|NUP98_HUMAN	38.003	671	265	38	2	617	29	603	7.09E-51	194	Nuclear pore complex protein Nup98-Nup96	Homo sapiens	9606	XP_041359202.1	38.323	668	256	41	29	620	18	605	9.01E-51	197	nuclear pore complex protein Nup98-Nup96-like	Gigantopelta aegis
jg5752	Mgar.v1.015	2391412	2418530	.	+	.	2410000	2420000	200	667.7568377	ML15458a	96.326	871	27	2	55	925	1	866	0	1729	sp|Q13591|SEM5A_HUMAN	sp|Q9NPR2|SEM4B_HUMAN	26.969	508	279	22	64	524	120	582	4.71E-32	138	Semaphorin-4B	Homo sapiens	9606	XP_021914247.1	32.775	418	239	18	69	464	6	403	5.92E-42	167	semaphorin-5A-like isoform X2	Zootermopsis nevadensis
jg3271	Mgar.v1.022	1902415	1911962	.	+	.	1910000	1920000	200	667.2014695	ML13712a	99.165	479	4	0	1	479	1	479	0	989	sp|Q86US8|EST1A_HUMAN	sp|Q5RAK6|EST1A_PONAB	28.743	334	194	9	6	302	627	953	8.55E-33	140	Telomerase-binding protein EST1A	Pongo abelii	9601	XP_029637408.2	26.386	830	483	28	6	744	730	1522	6.02E-60	227	telomerase-binding protein EST1A-like isoform X3	Octopus sinensis
jg3272	Mgar.v1.022	1916009	1919386	.	+	.	1910000	1920000	200	667.2014695	ML14381a	97.897	428	9	0	41	468	1	428	0	781	sp|Q15532|SSXT_HUMAN	sp|Q08E31|CREST_BOVIN	62.5	72	22	1	3	74	2	68	1.11E-22	103	Calcium-responsive transactivator	Bos taurus	9913	XP_022341100.1	75	52	13	0	23	74	17	68	4.47E-18	93.6	protein SSXT-like isoform X2	Crassostrea virginica
jg22792	Mgar.v1.004	1741834	1745746	.	-	.	1740000	1750000	175	666.2937502	ML184417a	85.256	312	4	1	1	270	329	640	0	527	sp|O60306|AQR_HUMAN	sp|Q8CFQ3|AQR_MOUSE	47.059	85	43	2	253	336	1295	1378	9.68E-15	81.6	RNA helicase aquarius	Mus musculus	10090	XP_015915080.1	41.053	95	54	2	253	346	1282	1375	3.60E-14	83.6	intron-binding protein aquarius-like	Parasteatoda tepidariorum
jg22793	Mgar.v1.004	1746212	1757945	.	-	.	1740000	1750000	175	666.2937502	ML184417a	91.373	568	7	1	704	1229	76	643	0	1040	sp|O60306|AQR_HUMAN	sp|O60306|AQR_HUMAN	77.308	260	59	0	534	793	1048	1307	1.16E-129	438	RNA helicase aquarius	Homo sapiens	9606	XP_015770296.1	78.462	260	56	0	534	793	427	686	1.62E-139	451	PREDICTED: intron-binding protein aquarius-like, partial	Acropora digitifera
jg5520	Mgar.v1.015	764708	770501	.	-	.	770000	780000	200	664.1960394	ML082115a	97.859	654	14	0	191	844	836	1489	0	1369	sp|P10253|LYAG_HUMAN	sp|P10253|LYAG_HUMAN	43.497	715	368	14	48	743	167	864	0	600	Lysosomal alpha-glucosidase	Homo sapiens	9606	XP_002740247.2	48.649	592	287	9	175	762	3	581	0	573	PREDICTED: lysosomal alpha-glucosidase-like, partial	Saccoglossus kowalevskii
jg5521	Mgar.v1.015	774577	775916	.	+	.	770000	780000	200	664.1960394	ML16136a	24.39	123	86	3	128	247	1015	1133	0.081	33.5	sp|O14497|ARI1A_HUMAN	sp|Q4R335|S41A2_MACFA	37.358	265	138	7	1	241	297	557	2.11E-35	135	Solute carrier family 41 member 2	Macaca fascicularis	9541	XP_011566700.2	39.841	251	146	3	1	249	184	431	1.08E-46	167	solute carrier family 41 member 1-like	Plutella xylostella
jg5522	Mgar.v1.015	776579	784472	.	-	.	770000	780000	200	664.1960394	ML082115a	92.014	288	4	1	366	653	243	511	1.71E-164	528	sp|P10253|LYAG_HUMAN	sp|Q9ERH3|WDR7_RAT	28.458	1381	797	35	3	1224	140	1488	1.91E-148	488	WD repeat-containing protein 7	Rattus norvegicus	10116	XP_023310546.1	28.162	1360	810	36	1	1224	137	1465	5.44E-152	500	WD repeat-containing protein 7 isoform X2	Anoplophora glabripennis
jg16454	Mgar.v1.005	5144595	5159401	.	+	.	5150000	5160000	200	662.6272931	ML148529a	93.14	1035	19	3	1	1016	1	1002	0	1953	NA	sp|Q8GXG6|B3GTH_ARATH	28.139	231	154	6	68	291	398	623	4.22E-13	77	Hydroxyproline O-galactosyltransferase GALT4	Arabidopsis thaliana	3702	XP_034309532.1	31.282	195	114	6	98	281	69	254	5.27E-16	87.4	beta-1,3-galactosyltransferase 1-like	Crassostrea gigas
jg15151	Mgar.v1.034	2054103	2055027	.	+	.	2050000	2060000	200	662.481876	ML03021a	97.203	143	4	0	28	170	9	151	5.75E-100	283	sp|Q9UHA3|RLP24_HUMAN	sp|Q6P6G7|RLP24_RAT	59.412	170	59	1	1	170	1	160	8.61E-66	201	Probable ribosome biogenesis protein RLP24	Rattus norvegicus	10116	XP_031554650.1	66.471	170	46	1	1	170	1	159	2.35E-74	226	probable ribosome biogenesis protein RLP24	Actinia tenebrosa
jg15152	Mgar.v1.034	2055548	2059776	.	+	.	2050000	2060000	200	662.481876	ML03022a	96.859	573	2	1	1	573	1	557	0	1140	sp|Q9Y5K5|UCHL5_HUMAN	sp|Q9WUP7|UCHL5_MOUSE	55.312	320	121	7	5	302	6	325	2.47E-117	353	Ubiquitin carboxyl-terminal hydrolase isozyme L5	Mus musculus	10090	XP_040582867.1	57.419	310	125	3	5	307	4	313	2.52E-124	374	ubiquitin carboxyl-terminal hydrolase isozyme L5-like	Lepeophtheirus salmonis
jg22728	Mgar.v1.004	1249845	1251741	.	+	.	1250000	1260000	200	660.8225934	ML06403a	92.506	387	29	0	2	388	25	411	0	749	NA	sp|O08710|THYG_MOUSE	24.432	176	99	7	180	334	1460	1622	0.023	40.8	Thyroglobulin	Mus musculus	10090	XP_014676683.1	27.826	115	72	5	185	294	339	447	0.003	47.4	PREDICTED: sushi, von Willebrand factor type A, EGF and pentraxin domain-containing protein 1-like	Priapulus caudatus
jg22729	Mgar.v1.004	1251844	1257280	.	-	.	1250000	1260000	200	660.8225934	ML01272a	21.986	141	87	6	14	145	35	161	0.33	31.2	sp|A6NE52|WDR97_HUMAN	sp|Q8Y6U1|ARGC_LISMO	29.167	72	41	2	120	181	1	72	1	33.9	N-acetyl-gamma-glutamyl-phosphate reductase	Listeria monocytogenes serovar 1/2a (strain ATCC BAA-679 / EGD-e)	169963	XP_033113816.1	32.184	174	107	4	10	175	111	281	1.94E-23	105	uncharacterized protein LOC117114300 isoform X1	Anneissia japonica
jg21718	Mgar.v1.045	1206742	1217611	.	-	.	1210000	1220000	136	650.5932309	ML06744a	98.731	709	3	2	29	733	136	842	0	1367	NA	sp|P27951|BAG_STRAG	40.171	117	67	2	1046	1161	826	940	3.80E-12	75.1	IgA FC receptor	Streptococcus agalactiae	1311	XP_041471601.1	49.624	133	33	10	1050	1156	1713	1837	1.54E-09	70.5	cubilin-like	Lytechinus variegatus
jg21719	Mgar.v1.045	1217839	1218105	.	-	.	1210000	1220000	136	650.5932309	ML09066a	34.884	43	19	2	19	55	243	282	0.64	27.3	NA	sp|Q1J154|MNME_DEIGD	53.333	30	13	1	47	75	120	149	1.2	30.8	tRNA modification GTPase MnmE	Deinococcus geothermalis (strain DSM 11300 / AG-3a)	319795	XP_024507954.1	28.788	66	44	2	9	73	390	453	0.51	35	Hypothetical protein SRAE_2000340900	Strongyloides ratti
jg2895	Mgar.v1.043	860112	868272	.	-	.	860000	870000	200	648.0240376	ML418613a	98.06	1237	24	0	1	1237	1	1237	0	2511	sp|Q9BWH6|RPAP1_HUMAN	sp|Q80TE0|RPAP1_MOUSE	26.323	737	421	21	5	640	3	718	5.24E-48	191	RNA polymerase II-associated protein 1	Mus musculus	10090	XP_029211730.1	22.715	1444	838	42	7	1214	4	1405	2.21E-66	254	RNA polymerase II-associated protein 1-like isoform X1	Acropora millepora
jg6760	Mgar.v1.032	1991541	2016463	.	-	.	1990000	2000000	136	647.1441226	ML154512a	100	118	0	0	1	118	1	118	5.05E-84	245	sp|P63098|CANB1_HUMAN	sp|P63100|CANB1_RAT	71.839	174	45	3	1	174	1	170	3.82E-87	255	Calcineurin subunit B type 1	Rattus norvegicus	10116	NP_001161511.1	73.563	174	42	3	1	174	1	170	1.62E-89	265	calcineurin B regulatory subunit	Saccoglossus kowalevskii
jg14323	Mgar.v1.002	4414017	4432737	.	+	.	4420000	4430000	183	646.0678754	ML02442a	95.532	940	3	1	1	940	180	1080	0	1863	sp|P56524|HDAC4_HUMAN	sp|P83038|HDAC4_CHICK	44.444	495	252	8	474	951	572	1060	2.24E-131	426	Histone deacetylase 4	Gallus gallus	9031	XP_001647545.2	51.306	421	192	5	544	951	656	1076	2.65E-137	445	histone deacetylase 4	Nematostella vectensis
jg5324	Mgar.v1.036	1200754	1214263	.	-	.	1200000	1210000	200	639.4424568	ML167038a	91.778	523	10	2	1	522	1	491	0	938	sp|Q06187|BTK_HUMAN	sp|Q4KLH5|AGFG1_RAT	33.693	371	169	11	4	336	6	337	4.59E-43	164	Arf-GAP domain and FG repeat-containing protein 1	Rattus norvegicus	10116	XP_006817971.1	34.211	380	154	10	1	337	1	327	3.58E-48	182	PREDICTED: arf-GAP domain and FG repeat-containing protein 1-like isoform X3	Saccoglossus kowalevskii
jg3608	Mgar.v1.008	1248333	1276143	.	+	.	1260000	1270000	126	637.9833446	ML040712a	100	249	0	0	717	965	1	249	1.98E-168	520	sp|Q13576|IQGA2_HUMAN	sp|Q3UQ44|IQGA2_MOUSE	37.626	994	521	11	39	965	20	981	0	602	Ras GTPase-activating-like protein IQGAP2	Mus musculus	10090	XP_029657712.1	36.578	1058	514	19	39	960	26	1062	1.38E-177	575	ras GTPase-activating-like protein IQGAP1 isoform X2	Octopus sinensis
jg9009	Mgar.v1.001	5948837	5954042	.	+	.	5950000	5960000	200	637.8424865	ML15044a	99.512	205	1	0	143	347	313	517	9.02E-151	435	sp|Q2M3V2|SWAHA_HUMAN	sp|Q2M3V2|SWAHA_HUMAN	42.069	145	74	4	152	288	307	449	4.09E-23	103	Ankyrin repeat domain-containing protein SOWAHA	Homo sapiens	9606	XP_023348412.1	40.571	175	91	7	94	263	649	815	4.90E-25	113	uncharacterized protein LOC111717136	Eurytemora affinis
jg9010	Mgar.v1.001	5954655	5955658	.	-	.	5950000	5960000	200	637.8424865	ML049026a	27.586	58	40	1	47	104	46	101	0.027	32	NA	sp|A5FND6|SYR_FLAJ1	37.736	53	28	2	17	68	1	49	3	30.8	Arginine--tRNA ligase	Flavobacterium johnsoniae (strain ATCC 17061 / DSM 2064 / JCM 8514 / NBRC 14942 / NCIMB 11054 / UW101)	376686	XP_037293004.1	37.5	48	30	0	3	50	635	682	4	33.9	uncharacterized protein LOC115450880	Manduca sexta
jg23445	Mgar.v1.060	214804	244889	.	-	.	240000	250000	129	632.571168	ML07722a	97.222	468	5	2	1	468	1	460	1.67E-171	507	NA	sp|Q06852|SLAP1_HUNT2	30.928	194	110	6	171	363	1549	1719	2.36E-06	55.1	Cell surface glycoprotein 1	Hungateiclostridium thermocellum (strain ATCC 27405 / DSM 1237 / JCM 9322 / NBRC 103400 / NCIMB 10682 / NRRL B-4536 / VPI 7372)	203119	XP_003112607.1	34.752	423	202	27	64	441	2481	2874	1.23E-08	66.6	hypothetical protein CRE_31104	Caenorhabditis remanei
jg23446	Mgar.v1.060	246482	250150	.	+	.	240000	250000	129	632.571168	ML215423a	86.681	473	18	2	405	874	782	1212	0	823	NA	sp|P20825|POL2_DROME	33.486	436	271	6	425	849	206	633	1.32E-67	251	Retrovirus-related Pol polyprotein from transposon 297	Drosophila melanogaster	7227	XP_041360605.1	56.632	475	202	3	664	1138	1	471	0	565	uncharacterized protein LOC121376884	Gigantopelta aegis
jg10875	Mgar.v1.033	1769325	1770163	.	-	.	1770000	1780000	200	631.1970074	ML14821a	32.5	40	26	1	10	48	59	98	0.039	31.6	NA	sp|Q08BW0|OTU5A_DANRE	35.135	37	24	0	75	111	452	488	3.6	30.4	OTU domain-containing protein 5-A	Danio rerio	7955	XP_018009425.1	33.663	101	62	2	14	113	2682	2778	0.044	39.7	PREDICTED: uncharacterized protein LOC108666961 isoform X1	Hyalella azteca
jg10876	Mgar.v1.033	1772951	1777637	.	+	.	1770000	1780000	200	631.1970074	ML073031a	84.2	500	6	2	1	500	1	427	0	845	NA	sp|P86789|GIGA6_CRAGI	22.749	211	139	5	40	237	77	276	7.10E-08	57.8	Gigasin-6	Crassostrea gigas	Crassostrea gigas OX	XP_002732829.1	30.201	447	267	16	4	422	42	471	3.33E-49	184	PREDICTED: uncharacterized protein LOC100373107	Saccoglossus kowalevskii
jg6886	Mgar.v1.046	999864	1004667	.	+	.	1000000	1010000	200	630.462195	ML17013a	98.86	351	1	1	55	402	1	351	0	711	NA	sp|Q920P9|LY75_MESAU	24.825	286	177	14	19	291	1242	1502	1.92E-06	53.9	Lymphocyte antigen 75	Mesocricetus auratus	10036	XP_027231195.1	24.415	299	211	7	6	290	1235	1532	1.05E-08	64.7	macrophage mannose receptor 1-like	Penaeus vannamei
jg6887	Mgar.v1.046	1005150	1005801	.	-	.	1000000	1010000	200	630.462195	ML218918a	32.317	164	103	4	1	163	5	161	2.65E-20	82	NA	sp|Q04164|SAS_DROME	42.424	33	18	1	27	58	645	677	1.3	33.1	Putative epidermal cell surface receptor	Drosophila melanogaster	7227	XP_036362607.1	43.243	74	36	3	27	100	208	275	7.22E-07	54.7	kielin/chordin-like protein, partial	Octopus sinensis
jg6888	Mgar.v1.046	1006836	1009883	.	+	.	1000000	1010000	200	630.462195	ML17013a	100	103	0	0	276	378	401	503	6.19E-66	219	NA	sp|Q5R880|PLA2R_PONAB	28.358	67	46	1	266	330	254	320	0.013	41.6	Secretory phospholipase A2 receptor	Pongo abelii	9601	XP_015780428.1	23.629	237	151	8	154	364	41	273	0.001	48.5	PREDICTED: macrophage mannose receptor 1-like	Acropora digitifera
jg9745	Mgar.v1.051	749497	751261	.	+	.	750000	760000	180	628.9654056	ML003220a	98.833	257	3	0	133	389	25	281	7.39E-169	472	NA	sp|P86854|PLCL_MYTGA	29.688	128	76	6	32	158	42	156	2.85E-06	50.4	Perlucin-like protein	Mytilus galloprovincialis	Mytilus galloprovincialis OX	XP_034142500.1	29.932	147	100	1	195	341	2280	2423	0.003	47.4	titin isoform X2	Drosophila guanche
jg9748	Mgar.v1.051	752191	752466	.	-	.	750000	760000	180	628.9654056	ML003221a	46.154	65	30	1	31	90	96	160	1.26E-10	55.1	NA	sp|Q6FLZ2|ALG1_CANGA	29.63	54	32	1	44	91	374	427	1.3	30.8	Chitobiosyldiphosphodolichol beta-mannosyltransferase	Candida glabrata (strain ATCC 2001 / CBS 138 / JCM 3761 / NBRC 0622 / NRRL Y-65)	284593	XP_014369012.1	32.609	46	31	0	19	64	1339	1384	4.5	32.7	PREDICTED: LOW QUALITY PROTEIN: tyrosine-protein phosphatase non-receptor type 23	Papilio machaon
jg9749	Mgar.v1.051	753942	764298	.	-	.	750000	760000	180	628.9654056	ML003219a	93.299	970	28	2	1	965	1	938	0	1865	NA	sp|Q9DBY4|TRIL_MOUSE	32.727	110	54	4	370	471	32	129	1.2	37	TLR4 interactor with leucine rich repeats	Mus musculus	10090	XP_022916656.1	28.704	108	66	4	89	196	147	243	1.1	40.4	glyceraldehyde-3-phosphate dehydrogenase-like	Onthophagus taurus
jg19930	Mgar.v1.007	4986483	4990695	.	-	.	4990000	5000000	129	627.3258941	ML18894a	32.296	257	152	6	153	407	23	259	2.02E-26	110	NA	sp|Q9NW07|ZN358_HUMAN	33.333	264	128	10	153	416	180	395	2.28E-29	123	Zinc finger protein 358	Homo sapiens	9606	XP_023314914.1	33.459	266	133	5	149	414	221	442	4.92E-36	145	zinc finger protein OZF-like	Trichogramma pretiosum
jg19931	Mgar.v1.007	4993356	4995074	.	-	.	4990000	5000000	129	627.3258941	ML01807a	27.273	165	97	7	17	176	357	503	2.71E-08	52	NA	sp|A2ANX9|ZN711_MOUSE	27.564	156	91	6	29	179	533	671	1.05E-07	54.3	Zinc finger protein 711	Mus musculus	10090	XP_040582007.1	34.862	109	51	2	90	178	46	154	4.95E-12	70.1	zinc finger protein 530-like	Lepeophtheirus salmonis
jg19932	Mgar.v1.007	4996987	5004745	.	-	.	4990000	5000000	129	627.3258941	ML09122a	94.802	481	10	2	1	481	1	466	0	910	NA	sp|P08047|SP1_HUMAN	36.957	92	39	4	379	463	627	706	1.50E-11	70.5	Transcription factor Sp1	Homo sapiens	9606	XP_013113552.1	35.455	110	49	6	379	481	1146	1240	7.53E-10	68.9	PREDICTED: putative uncharacterized protein DDB_G0271606	Stomoxys calcitrans
jg19933	Mgar.v1.007	4995693	4996523	.	-	.	4990000	5000000	129	627.3258941	ML00954a	43.333	60	34	0	34	93	605	664	3.84E-11	57	NA	sp|A2A935|PRD16_MOUSE	38.667	75	37	3	8	81	962	1028	4.58E-09	55.1	Histone-lysine N-methyltransferase PRDM16	Mus musculus	10090	XP_023313604.1	50.82	61	30	0	34	94	216	276	6.57E-11	63.5	zinc finger protein OZF-like	Trichogramma pretiosum
jg6343	Mgar.v1.018	2360362	2361807	.	+	.	2360000	2370000	200	627.2096025	ML000125a	97.297	481	13	0	1	481	1	481	0	977	sp|P50549|ETV1_HUMAN	sp|P28322|ETV4_MOUSE	52.893	121	55	1	21	139	340	460	3.00E-35	140	ETS translocation variant 4	Mus musculus	10090	XP_024084740.1	57.759	116	42	2	5	119	113	222	4.90E-38	147	ETS translocation variant 1-like	Cimex lectularius
jg21424	Mgar.v1.030	1069031	1087295	.	+	.	1070000	1080000	200	625.2818539	ML071314a	97.95	683	12	1	32	714	51	731	0	1330	NA	sp|Q0VF96|CGNL1_HUMAN	26.102	295	178	9	196	478	622	888	0.000369	47.8	Cingulin-like protein 1	Homo sapiens	9606	XP_037581195.1	24.609	447	286	7	88	504	794	1219	7.86E-16	89.7	transport and Golgi organization protein 1-like	Dermacentor silvarum
jg14597	Mgar.v1.002	6530080	6530889	.	+	.	6530000	6540000	200	622.6123794	ML004931a	99.628	269	1	0	1	269	1	269	0	550	NA	sp|Q9NTW7|ZF64B_HUMAN	36.742	264	122	4	42	262	200	461	1.23E-45	165	Zinc finger protein 64	Homo sapiens	9606	XP_039298152.1	44.309	246	135	1	20	265	131	374	4.77E-66	216	gastrula zinc finger protein XlCGF8.2DB-like isoform X1	Nilaparvata lugens
jg14598	Mgar.v1.002	6531795	6532502	.	+	.	6530000	6540000	200	622.6123794	ML004930a	94.043	235	14	0	1	235	1	235	2.45E-165	455	NA	sp|Q975R3|ENDA_SULTO	32.704	159	102	4	36	192	10	165	3.18E-18	82.4	tRNA-splicing endonuclease	Sulfurisphaera tokodaii (strain DSM 16993 / JCM 10545 / NBRC 100140 / 7)	273063	XP_023239696.1	37.349	166	94	5	68	224	63	227	7.01E-23	99	tRNA-splicing endonuclease subunit Sen2-like isoform X3	Centruroides sculpturatus
jg14599	Mgar.v1.002	6532773	6533862	.	+	.	6530000	6540000	200	622.6123794	ML004929a	98.624	218	3	0	1	218	1	218	1.64E-161	444	sp|Q96S44|PRPK_HUMAN	sp|Q96S44|PRPK_HUMAN	46.364	220	109	2	4	218	38	253	7.00E-69	214	EKC/KEOPS complex subunit TP53RK	Homo sapiens	9606	XP_020897280.1	50.45	222	104	3	1	218	39	258	2.08E-72	226	EKC/KEOPS complex subunit TP53RK-like	Exaiptasia diaphana
jg14600	Mgar.v1.002	6534875	6543681	.	+	.	6530000	6540000	200	622.6123794	ML004925a	99.802	1011	2	0	1	1011	1	1011	0	2080	sp|Q9P2D3|HTR5B_HUMAN	sp|Q9P2D3|HTR5B_HUMAN	47.856	1026	501	13	1	1003	1	1015	0	946	HEAT repeat-containing protein 5B	Homo sapiens	9606	XP_033734299.1	50.055	917	424	9	119	1009	1	909	0	865	HEAT repeat-containing protein 5B-like isoform X4	Pecten maximus
jg17087	Mgar.v1.021	262140	263387	.	-	.	260000	270000	178	622.4020936	ML077212a	97.349	415	11	0	1	415	1	415	0	830	NA	sp|A5IY02|RSGA_MYCAP	29.73	74	48	2	341	412	153	224	2.6	33.9	Small ribosomal subunit biogenesis GTPase RsgA	Mycoplasma agalactiae (strain PG2)	347257	XP_023340461.1	31.959	194	121	7	65	253	13	200	5.59E-16	85.9	uncharacterized protein LOC111710584	Eurytemora affinis
jg17088	Mgar.v1.021	264227	265643	.	-	.	260000	270000	178	622.4020936	ML077211a	100	298	0	0	88	385	1	298	0	610	NA	sp|O95136|S1PR2_HUMAN	29.333	150	91	7	195	336	199	341	0.000681	45.1	Sphingosine 1-phosphate receptor 2	Homo sapiens	9606	XP_027054333.1	22.769	325	208	9	1	296	16	326	0.000356	49.7	octopamine receptor beta-2R-like	Pocillopora damicornis
jg17089	Mgar.v1.021	269225	274477	.	+	.	260000	270000	178	622.4020936	ML07729a	99.148	352	3	0	1	352	1	352	0	673	NA	sp|P42664|UVS2_XENLA	37.209	86	49	3	14	99	324	404	2.65E-05	49.7	Embryonic protein UVS.2	Xenopus laevis	Xenopus laevis OX	XP_021367069.1	32.759	116	68	4	22	136	61	167	4.25E-06	54.7	uncharacterized protein LOC110459233	Mizuhopecten yessoensis
jg21450	Mgar.v1.030	1267562	1291220	.	+	.	1290000	1300000	153	622.0542023	ML084214a	100	373	0	0	1	373	1	373	0	774	sp|Q5TC82|RC3H1_HUMAN	sp|Q5TC82|RC3H1_HUMAN	62.291	419	145	4	1	416	45	453	5.10E-161	506	Roquin-1	Homo sapiens	9606	XP_018335497.1	52.072	555	223	11	1	527	45	584	1.50E-166	517	roquin-1	Agrilus planipennis
jg6743	Mgar.v1.032	1718507	1733541	.	-	.	1720000	1730000	200	621.3547177	ML12881a	94.265	558	31	1	26	582	528	1085	0	1046	sp|Q8N9F7|GDPD1_HUMAN	sp|Q8N9F7|GDPD1_HUMAN	43.75	112	60	1	720	828	7	118	4.31E-20	95.5	Lysophospholipase D GDPD1	Homo sapiens	9606	XP_015595904.1	57.143	105	45	0	717	821	1	105	4.74E-27	119	lysophospholipase D GDPD1 isoform X2	Cephus cinctus
jg5280	Mgar.v1.036	859579	903615	.	-	.	890000	900000	200	619.0869857	ML047926a	97.12	382	3	1	58	431	91	472	0	758	sp|P32121|ARRB2_HUMAN	sp|Q4R562|ARRB1_MACFA	47.48	377	191	5	16	391	5	375	4.31E-118	353	Beta-arrestin-1	Macaca fascicularis	9541	XP_033104187.1	50.739	406	183	7	9	407	12	407	1.05E-132	395	beta-arrestin-1-like isoform X5	Anneissia japonica
jg12347	Mgar.v1.010	5188533	5190323	.	-	.	5190000	5200000	127	615.1632278	ML18103a	98.547	413	6	0	1	413	1	413	0	822	NA	sp|Q92733|PRCC_HUMAN	60.465	43	17	0	370	412	449	491	3.52E-09	62	Proline-rich protein PRCC	Homo sapiens	9606	XP_034239922.1	30.482	456	220	18	1	412	1	403	3.59E-24	110	proline-rich protein PRCC	Thrips palmi
jg12348	Mgar.v1.010	5190590	5191921	.	-	.	5190000	5200000	127	615.1632278	ML18104a	98.784	329	4	0	1	329	1	329	0	681	sp|Q96EB1|ELP4_HUMAN	sp|Q9ER73|ELP4_MOUSE	28.94	349	187	10	27	314	47	395	5.01E-38	143	Elongator complex protein 4	Mus musculus	10090	XP_033645786.1	30.601	366	190	12	28	329	24	389	2.01E-43	159	elongator complex protein 4-like isoform X2	Asterias rubens
jg12349	Mgar.v1.010	5192352	5194919	.	-	.	5190000	5200000	127	615.1632278	ML18105a	98.295	176	3	0	1	176	1	176	1.02E-124	347	NA	sp|Q5N1I0|APT_SYNP6	47.059	170	89	1	7	176	3	171	1.44E-51	166	Adenine phosphoribosyltransferase	Synechococcus sp. (strain ATCC 27144 / PCC 6301 / SAUG 1402/1)	269084	XP_033754307.1	48.555	173	88	1	4	175	6	178	6.65E-50	164	adenine phosphoribosyltransferase-like	Pecten maximus
jg12350	Mgar.v1.010	5195202	5196032	.	-	.	5190000	5200000	127	615.1632278	ML221318a	80.435	276	54	0	1	276	141	416	2.29E-170	476	sp|Q9NW64|RBM22_HUMAN	sp|Q11075|YWV1_CAEEL	26.05	119	85	1	40	155	3	121	0.000229	44.7	Uncharacterized protein B0403.1	Caenorhabditis elegans	6239	XP_030830069.1	30.568	229	150	5	15	240	57	279	6.25E-20	93.6	uncharacterized protein LOC115919821	Strongylocentrotus purpuratus
jg12351	Mgar.v1.010	5197457	5198077	.	-	.	5190000	5200000	127	615.1632278	ML135626a	79.885	174	35	0	1	174	20	193	1.93E-99	290	NA	sp|Q9NBX4|RTXE_DROME	32.903	155	99	2	2	152	524	677	3.64E-18	85.5	Probable RNA-directed DNA polymerase from transposon X-element	Drosophila melanogaster	7227	XP_014783059.1	46.471	170	91	0	4	173	1	170	1.60E-44	155	PREDICTED: RNA-directed DNA polymerase from mobile element jockey-like	Octopus bimaculoides
jg22296	Mgar.v1.039	1493155	1494573	.	+	.	1490000	1500000	200	614.1319598	ML022417a	91.525	472	38	1	1	472	1	470	0	843	NA	sp|Q9WJB2|RPOA_PRRSR	39.583	48	28	1	21	67	123	170	1.4	35.4	Replicase polyprotein 1ab	Porcine reproductive and respiratory syndrome virus (strain VR-2332)	300559	XP_023325720.1	30.709	127	72	6	280	395	533	654	3.8	37.7	uncharacterized protein LOC111699309	Eurytemora affinis
jg22297	Mgar.v1.039	1495051	1498666	.	-	.	1490000	1500000	200	614.1319598	ML022416a	94.875	722	37	0	1	722	1	722	0	1375	sp|Q8N8A6|DDX51_HUMAN	sp|Q6P9R1|DDX51_MOUSE	36.742	577	322	13	170	721	77	635	2.80E-110	351	ATP-dependent RNA helicase DDX51	Mus musculus	10090	XP_027047725.1	40.508	590	304	10	162	713	152	732	7.78E-139	432	ATP-dependent RNA helicase DDX51-like	Pocillopora damicornis
jg15639	Mgar.v1.017	3163107	3166736	.	+	.	3160000	3170000	200	610.7701879	ML39333a	97.941	437	9	0	1	437	1	437	0	871	NA	sp|Q9BZE9|ASPC1_HUMAN	33.54	161	95	5	5	155	12	170	1.90E-12	72.8	Tether containing UBX domain for GLUT4	Homo sapiens	9606	XP_011410468.1	30.693	505	264	22	4	436	2	492	6.15E-35	142	PREDICTED: tether containing UBX domain for GLUT4-like	Amphimedon queenslandica
jg15640	Mgar.v1.017	3161326	3162240	.	+	.	3160000	3170000	200	610.7701879	ML39334a	99.671	304	1	0	1	304	1	304	0	626	sp|P57721|PCBP3_HUMAN	sp|Q9UNW9|NOVA2_HUMAN	28.108	185	117	3	37	210	35	214	1.33E-19	92	RNA-binding protein Nova-2	Homo sapiens	9606	XP_033733907.1	33.796	216	133	4	37	246	65	276	6.84E-27	117	RNA-binding protein Nova-1-like isoform X1	Pecten maximus
jg15641	Mgar.v1.017	3167192	3168658	.	+	.	3160000	3170000	200	610.7701879	ML39332a	97.951	488	10	0	1	488	22	509	0	984	sp|O60678|ANM3_HUMAN	sp|O70467|ANM3_RAT	39.437	497	268	7	4	467	20	516	5.25E-109	336	Protein arginine N-methyltransferase 3	Rattus norvegicus	10116	XP_037087094.1	38.166	469	241	7	30	451	70	536	9.21E-102	322	protein arginine N-methyltransferase 1-like	Pollicipes pollicipes
jg15642	Mgar.v1.017	3168911	3175607	.	+	.	3160000	3170000	200	610.7701879	ML39331a	99.515	1030	5	0	1	1030	1	1030	0	2123	sp|Q9BTW9|TBCD_HUMAN	sp|Q28205|TBCD_BOVIN	38.546	1183	625	27	40	1166	62	1198	0	751	Tubulin-specific chaperone D	Bos taurus	9913	XP_020626615.1	41.887	795	430	10	18	785	35	824	0	575	tubulin-specific chaperone D-like isoform X1	Orbicella faveolata
jg21625	Mgar.v1.045	438169	443567	.	-	.	440000	450000	192	607.4862511	ML058514a	96.296	27	1	0	1	27	1	27	9.74E-10	56.2	NA	sp|Q09779|THO2_SCHPO	23.353	167	118	6	39	195	1383	1549	0.25	37	THO complex subunit 2	Schizosaccharomyces pombe (strain 972 / ATCC 24843)	284812	XP_033750464.1	39.823	226	109	15	40	255	390	598	3.77E-06	55.5	uncharacterized transmembrane protein DDB_G0289901-like	Pecten maximus
jg21626	Mgar.v1.045	444142	444875	.	-	.	440000	450000	192	607.4862511	ML069131a	22	100	78	0	36	135	1	100	5.45E-06	42.7	NA	sp|Q5UPE4|COLL1_MIMIV	25.191	131	95	1	25	155	264	391	7.40E-05	45.4	Collagen-like protein 1	Acanthamoeba polyphaga mimivirus	212035	XP_041374250.1	38.636	132	81	0	23	154	72	203	6.83E-16	79.3	S-antigen protein-like	Gigantopelta aegis
jg21627	Mgar.v1.045	445440	452829	.	+	.	440000	450000	192	607.4862511	ML058515a	99.167	120	1	0	1	120	1	120	5.34E-84	249	sp|Q07687|DLX2_HUMAN	sp|Q8U9U6|XERD_AGRFC	29.245	106	62	4	16	119	208	302	0.52	34.3	Tyrosine recombinase XerD	Agrobacterium fabrum (strain C58 / ATCC 33970)	176299	XP_008544200.1	30.357	112	60	6	32	140	598	694	3.8	35.4	PREDICTED: methylcrotonoyl-CoA carboxylase subunit alpha, mitochondrial	Microplitis demolitor
jg19044	Mgar.v1.016	4152111	4166509	.	-	.	4150000	4160000	200	606.726965	ML08646a	93.714	175	10	1	31	204	7	181	1.27E-102	293	NA	sp|Q62018|CTR9_MOUSE	22.603	146	105	3	25	167	996	1136	0.45	35	RNA polymerase-associated protein CTR9 homolog	Mus musculus	10090	XP_018804792.1	20.603	199	137	5	10	195	880	1070	0.14	40	PREDICTED: prominin-2 isoform X1	Bactrocera latifrons
jg8303	Mgar.v1.001	54806	63307	.	+	.	60000	70000	168	604.1326187	ML402915a	98.321	417	7	0	5	421	402	818	0	866	sp|P57737|CORO7_HUMAN	sp|P57737|CORO7_HUMAN	25.117	426	290	14	10	419	512	924	5.93E-33	135	Coronin-7	Homo sapiens	9606	XP_027049354.1	30.805	435	268	15	6	421	487	907	4.64E-44	171	coronin-7-like	Pocillopora damicornis
jg8304	Mgar.v1.001	66949	67236	.	-	.	60000	70000	168	604.1326187	ML075219a	43.75	32	16	1	33	62	294	325	2.8	25.8	NA	sp|P34257|TC3A_CAEEL	37.5	72	44	1	7	78	202	272	2.71E-07	50.1	Transposable element Tc3 transposase	Caenorhabditis elegans	6239	XP_012561235.1	37.838	74	46	0	12	85	527	600	2.75E-09	58.9	PREDICTED: E3 ubiquitin-protein ligase RNF213-like	Hydra vulgaris
jg8305	Mgar.v1.001	68696	70314	.	+	.	60000	70000	168	604.1326187	ML402916a	98.558	208	3	0	1	208	1	208	5.81E-154	436	sp|Q92823|NRCAM_HUMAN	sp|Q64487|PTPRD_MOUSE	28.962	183	110	8	26	201	236	405	7.77E-08	55.5	Receptor-type tyrosine-protein phosphatase delta	Mus musculus	10090	XP_027854265.1	31.928	166	94	5	43	195	829	988	6.77E-10	65.1	Down syndrome cell adhesion molecule-like protein Dscam2 isoform X7	Aphis gossypii
jg15203	Mgar.v1.063	267978	270379	.	+	.	270000	280000	200	602.3307665	ML034648a	95.378	476	16	2	1	471	1	475	0	930	NA	sp|P09259|GE_VZVD	47.368	38	18	1	265	302	545	580	0.085	39.3	Envelope glycoprotein E	Varicella-zoster virus (strain Dumas)	10338	NA	NA	NA	NA	NA	NA	NA	NA	NA	NA	NA	NA	NA
jg15204	Mgar.v1.063	272664	275317	.	+	.	270000	280000	200	602.3307665	ML034647a	94.845	582	27	1	1	582	1	579	0	1055	NA	sp|Q8U1T1|CMR6_PYRFU	26.316	152	99	5	79	225	50	193	1.6	35	CRISPR system Cmr subunit Cmr6	Pyrococcus furiosus (strain ATCC 43587 / DSM 3638 / JCM 8422 / Vc1)	186497	NA	NA	NA	NA	NA	NA	NA	NA	NA	NA	NA	NA	NA
jg15205	Mgar.v1.063	276045	278770	.	+	.	270000	280000	200	602.3307665	ML034646a	90.866	843	55	9	1	830	1	834	0	1484	NA	sp|Q18FT0|IF2P_HALWD	24.157	178	102	7	482	650	461	614	6.3	34.3	Probable translation initiation factor IF-2	Haloquadratum walsbyi (strain DSM 16790 / HBSQ001)	362976	NA	NA	NA	NA	NA	NA	NA	NA	NA	NA	NA	NA	NA
jg15206	Mgar.v1.063	279517	283626	.	-	.	270000	280000	200	602.3307665	ML034645a	86.473	207	1	1	1	207	1	180	2.94E-130	363	sp|P61201|CSN2_HUMAN	sp|Q94899|CSN2_DROME	63.021	192	70	1	1	192	245	435	7.83E-88	268	COP9 signalosome complex subunit 2	Drosophila melanogaster	7227	XP_019865705.1	64.583	192	67	1	1	192	245	435	2.58E-89	275	PREDICTED: COP9 signalosome complex subunit 2	Aethina tumida
jg23118	Mgar.v1.004	4470574	4476709	.	+	.	4470000	4480000	200	599.5500219	ML007334a	80.337	178	27	2	108	284	395	565	4.85E-93	291	sp|Q8N136|DAW1_HUMAN	sp|Q5R6L8|GPI8_PONAB	62.172	267	99	2	18	284	42	306	1.53E-119	355	GPI-anchor transamidase	Pongo abelii	9601	XP_014664322.1	64.286	280	97	3	18	296	36	313	6.58E-125	371	PREDICTED: GPI-anchor transamidase-like	Priapulus caudatus
m1-g15821	Mgar.v1.013	873698	874546	.	+	.	870000	880000	200	598.3495886	ML08531a	76.325	283	66	1	1	282	44	326	9.90E-164	456	NA	sp|Q10126|YSM6_CAEEL	27.138	269	179	7	27	278	8	276	6.02E-18	84.7	Putative uncharacterized transposon-derived protein F52C9.6	Caenorhabditis elegans	6239	XP_029648391.1	42.529	261	148	2	6	266	8	266	1.94E-73	231	uncharacterized protein LOC115222343	Octopus sinensis
jg9836	Mgar.v1.055	412874	436110	.	-	.	420000	430000	200	598.3225681	ML12864a	95.201	896	33	2	118	1010	129	1017	0	1610	sp|Q96MT7|CFA44_HUMAN	sp|E9Q5M6|CFA44_MOUSE	46.042	619	312	8	340	942	85	697	3.04E-168	568	Cilia- and flagella-associated protein 44	Mus musculus	10090	XP_022779195.1	53.345	583	254	7	348	920	646	1220	0	630	cilia- and flagella-associated protein 44-like isoform X1	Stylophora pistillata
jg15593	Mgar.v1.017	2811531	2818763	.	+	.	2810000	2820000	200	597.9981598	ML131138a	98.473	131	2	0	90	220	115	245	3.70E-95	291	sp|Q9NUK0|MBNL3_HUMAN	sp|Q9NUK0|MBNL3_HUMAN	48.387	124	57	2	111	227	151	274	1.98E-28	119	Muscleblind-like protein 3	Homo sapiens	9606	XP_020631552.1	62.887	97	31	2	105	201	136	227	4.55E-32	132	muscleblind-like protein 2 isoform X8	Orbicella faveolata
jg20717	Mgar.v1.029	590988	593178	.	-	.	590000	600000	200	597.0800851	ML10005a	100	251	0	0	1	251	1	251	0	509	NA	sp|Q8LEG3|MA652_ARATH	32.812	64	37	1	82	139	115	178	0.61	35	65-kDa microtubule-associated protein 2	Arabidopsis thaliana	3702	XP_025829416.1	26.515	132	92	2	19	146	2019	2149	0.79	38.5	laminin subunit alpha-1	Agrilus planipennis
jg20718	Mgar.v1.029	593923	595701	.	-	.	590000	600000	200	597.0800851	ML10004a	95.134	596	22	2	1	592	1	593	0	1144	NA	sp|Q9UTA4|POPI_SCHPO	24.887	663	393	21	4	578	37	682	1.50E-37	151	Ribonucleases P/MRP protein subunit pop1	Schizosaccharomyces pombe (strain 972 / ATCC 24843)	284812	XP_012557730.1	24.897	731	365	26	3	591	42	730	1.74E-37	155	PREDICTED: ribonucleases P/MRP protein subunit POP1-like	Hydra vulgaris
jg20719	Mgar.v1.029	599757	604570	.	-	.	590000	600000	200	597.0800851	ML10002a	98.352	1274	21	0	1	1274	1	1274	0	2613	sp|O43683|BUB1_HUMAN	sp|O08901|BUB1_MOUSE	36.503	326	187	9	925	1242	708	1021	6.76E-57	219	Mitotic checkpoint serine/threonine-protein kinase BUB1	Mus musculus	10090	XP_022241978.1	33.708	356	211	5	930	1264	928	1279	1.06E-59	233	mitotic checkpoint serine/threonine-protein kinase BUB1-like isoform X1	Limulus polyphemus
jg20720	Mgar.v1.029	597056	597799	.	-	.	590000	600000	200	597.0800851	ML10003a	99.19	247	2	0	1	247	1	247	0	502	NA	sp|Q8R2R3|AAGAB_MOUSE	29.104	268	131	9	31	247	48	307	1.74E-17	83.2	Alpha- and gamma-adaptin-binding protein p34	Mus musculus	10090	XP_014252052.1	30.87	230	138	6	32	247	49	271	5.70E-25	105	alpha- and gamma-adaptin-binding protein p34-like	Cimex lectularius
jg15658	Mgar.v1.017	3310883	3321523	.	-	.	3310000	3320000	166	595.2037047	ML07822a	97.647	680	6	1	1	670	1	680	0	1363	NA	sp|Q15746|MYLK_HUMAN	39.623	53	28	2	174	226	59	107	0.041	41.2	Myosin light chain kinase, smooth muscle	Homo sapiens	9606	XP_014255386.1	30.4	125	75	6	110	225	155	276	0.097	43.5	contactin	Cimex lectularius
jg11388	Mgar.v1.011	2695436	2701404	.	-	.	2700000	2710000	200	592.1497769	ML09551a	93.455	275	16	1	179	451	537	811	6.69E-161	483	sp|Q9UGH3|S23A2_HUMAN	sp|Q9Z1E3|IKBA_MOUSE	31.69	142	89	5	52	185	103	244	2.49E-10	65.9	NF-kappa-B inhibitor alpha	Mus musculus	10090	XP_020619211.1	22.68	582	421	12	12	585	142	702	5.27E-29	130	transient receptor potential cation channel subfamily V member 3-like	Orbicella faveolata
jg11389	Mgar.v1.011	2704083	2706822	.	-	.	2700000	2710000	200	592.1497769	ML09551a	99.257	269	2	0	1	269	268	536	0	538	sp|Q9UGH3|S23A2_HUMAN	sp|Q9UHI7|S23A1_HUMAN	43.131	313	167	2	3	310	257	563	1.90E-84	268	Solute carrier family 23 member 1	Homo sapiens	9606	XP_022791826.1	50.47	319	139	5	3	312	267	575	3.90E-102	317	solute carrier family 23 member 2-like	Stylophora pistillata
jg23326	Mgar.v1.061	137651	140010	.	-	.	140000	150000	200	591.4145076	ML343432a	34.483	58	30	2	13	69	539	589	0.91	27.7	NA	sp|G5EF84|GIP2_CAEEL	34.615	52	30	1	29	80	12	59	0.066	35.4	Gamma-tubulin interacting protein 2	Caenorhabditis elegans	6239	XP_037808198.1	43.59	39	14	1	47	77	224	262	0.4	36.2	serine proteinase stubble isoform X1	Lucilia sericata
jg23327	Mgar.v1.061	142659	143918	.	+	.	140000	150000	200	591.4145076	ML04333a	97.613	419	10	0	1	419	1	419	0	857	NA	sp|P05167|ALEU_HORVU	36.735	294	172	8	45	329	74	362	1.34E-45	164	Thiol protease aleurain	Hordeum vulgare	Hordeum vulgare OX	XP_019868287.1	37.209	301	175	8	33	327	21	313	1.04E-53	187	PREDICTED: cathepsin L1-like	Aethina tumida
jg23328	Mgar.v1.061	144494	149701	.	-	.	140000	150000	200	591.4145076	ML04332a	97.114	693	20	0	1	693	1	693	0	1387	sp|O14678|ABCD4_HUMAN	sp|O89016|ABCD4_MOUSE	31.746	441	204	11	256	687	253	605	3.57E-51	191	Lysosomal cobalamin transporter ABCD4	Mus musculus	10090	XP_033735732.1	32.207	444	221	9	258	691	251	624	5.77E-54	202	ATP-binding cassette sub-family D member 4-like isoform X1	Pecten maximus
jg8157	Mgar.v1.003	6077020	6081755	.	+	.	6080000	6090000	200	590.5102667	ML21445a	60.606	99	36	2	231	329	73	168	3.38E-31	115	NA	sp|Q59E83|NPR22_CAEEL	24.832	298	197	9	18	300	60	345	2.25E-08	58.9	Neuropeptide receptor 22	Caenorhabditis elegans	6239	XP_033103098.1	24.233	326	219	8	1	314	37	346	6.53E-11	69.7	QRFP-like peptide receptor	Anneissia japonica
jg8158	Mgar.v1.003	6085901	6087520	.	+	.	6080000	6090000	200	590.5102667	ML41321a	27.273	44	32	0	7	50	121	164	0.056	30.8	sp|Q13237|KGP2_HUMAN	sp|Q9YIB4|CO1A1_CYNPY	34.667	75	23	5	13	76	1190	1249	3.5	30	Collagen alpha-1(I) chain	Cynops pyrrhogaster	8330	XP_040225164.1	30	70	45	3	16	83	96	163	1.6	34.3	uncharacterized protein LOC120950861	Anopheles coluzzii
jg16361	Mgar.v1.005	4513907	4515499	.	-	.	4510000	4520000	175	590.4102493	ML08509a	98.868	530	6	0	1	530	1	530	0	1084	sp|Q3SY77|UD3A2_HUMAN	sp|O19103|UDB16_RABIT	23.738	535	361	20	16	528	10	519	8.62E-28	120	UDP-glucuronosyltransferase 2B16 (Fragment)	Oryctolagus cuniculus	9986	XP_037040608.1	24.908	542	359	20	3	530	10	517	1.22E-30	132	UDP-glycosyltransferase UGT5-like isoform X1	Bradysia coprophila
jg16362	Mgar.v1.005	4518062	4521755	.	+	.	4510000	4520000	175	590.4102493	ML08508a	99.755	408	1	0	152	559	1	408	0	840	NA	sp|Q13042|CDC16_HUMAN	31.25	48	29	1	73	116	475	522	0.71	36.6	Cell division cycle protein 16 homolog	Homo sapiens	9606	XP_012342287.2	26.846	149	92	3	86	231	17	151	5.20E-06	56.6	LOW QUALITY PROTEIN: stress-induced-phosphoprotein 1	Apis florea
jg9346	Mgar.v1.001	8628026	8634493	.	+	.	8620000	8630000	157	588.8629621	ML170512a	29.615	260	150	7	6	258	75	308	5.02E-28	110	sp|P25021|HRH2_HUMAN	sp|O15973|OPSD1_MIZYE	27.099	262	142	6	10	256	115	342	4.55E-20	92.4	Rhodopsin, GQ-coupled	Mizuhopecten yessoensis	6573	XP_022091547.1	26.877	253	174	5	7	258	41	283	2.63E-22	99.8	5-hydroxytryptamine receptor 2A-like isoform X2	Acanthaster planci
jg11328	Mgar.v1.011	2269856	2275739	.	-	.	2270000	2280000	200	585.8171547	ML00504a	50.669	598	251	12	1	568	1	584	0	592	NA	sp|P86789|GIGA6_CRAGI	27.897	233	155	6	47	276	50	272	1.34E-19	93.2	Gigasin-6	Crassostrea gigas	Crassostrea gigas OX	XP_022332950.1	29.303	488	301	16	1	480	1	452	4.56E-53	197	uncharacterized protein LOC111130330	Crassostrea virginica
jg11329	Mgar.v1.011	2278512	2279764	.	+	.	2270000	2280000	200	585.8171547	ML04823a	38	50	29	1	35	84	25	72	8.30E-07	45.1	sp|P17050|NAGAB_HUMAN	sp|P07333|CSF1R_HUMAN	52.381	21	10	0	53	73	41	61	2.5	30.8	Macrophage colony-stimulating factor 1 receptor	Homo sapiens	9606	XP_022901486.1	31.915	94	54	5	14	105	853	938	0.013	40.8	teneurin-m isoform X4	Onthophagus taurus
jg14876	Mgar.v1.002	8850715	8853370	.	+	.	8850000	8860000	200	583.3587642	ML10263a	97.817	458	10	0	1	458	1	458	0	923	sp|Q9UHB4|NDOR1_HUMAN	sp|Q6NRG5|NDOR1_XENLA	40.215	465	257	8	5	458	6	460	2.32E-108	336	NADPH-dependent diflavin oxidoreductase 1	Xenopus laevis	8355	XP_034301318.1	41.328	467	243	8	5	458	6	454	2.06E-112	349	NADPH-dependent diflavin oxidoreductase 1	Crassostrea gigas
jg14877	Mgar.v1.002	8853596	8855749	.	-	.	8850000	8860000	200	583.3587642	ML04063a	27.47	415	271	4	12	396	12	426	4.71E-48	170	NA	sp|P39398|LGOT_ECOLI	24.138	232	135	8	233	445	3	212	0.064	39.3	Probable L-galactonate transporter	Escherichia coli (strain K12)	83333	XP_028403045.1	26.531	98	44	3	179	256	3104	3193	2.5	38.5	uncharacterized protein LOC114525810	Dendronephthya gigantea
jg14878	Mgar.v1.002	8856047	8856854	.	+	.	8850000	8860000	200	583.3587642	ML10263a	96.403	139	5	0	14	152	454	592	1.32E-94	284	sp|Q9UHB4|NDOR1_HUMAN	sp|Q9UHB4|NDOR1_HUMAN	47.222	144	71	3	14	152	453	596	2.41E-38	140	NADPH-dependent diflavin oxidoreductase 1	Homo sapiens	9606	XP_022803333.1	48.63	146	70	3	12	152	100	245	3.35E-41	144	NADPH-dependent diflavin oxidoreductase 1-like	Stylophora pistillata
jg14879	Mgar.v1.002	8857535	8869144	.	+	.	8850000	8860000	200	583.3587642	ML10262a	99.459	555	3	0	1	555	1	555	0	1165	sp|Q3SYG4|PTHB1_HUMAN	sp|Q6AX60|PTHB1_XENLA	42.632	570	292	9	1	555	1	550	4.10E-150	455	Protein PTHB1	Xenopus laevis	8355	XP_027049256.1	46.25	560	279	6	1	555	1	543	3.53E-172	518	protein PTHB1-like	Pocillopora damicornis
jg12066	Mgar.v1.010	3112351	3135593	.	-	.	3110000	3120000	200	582.0672868	ML05321a	95.673	208	9	0	12	219	299	506	2.45E-146	420	sp|B1ANS9|WDR64_HUMAN	sp|Q8IV35|WDR49_HUMAN	30.612	343	185	14	1	302	123	453	1.50E-38	147	WD repeat-containing protein 49	Homo sapiens	9606	XP_020904706.1	48.718	312	148	4	9	309	234	544	1.66E-99	314	WD repeat-containing protein 49	Exaiptasia diaphana
jg12068	Mgar.v1.010	3103310	3110283	.	-	.	3110000	3120000	200	582.0672868	ML05324a	98.643	221	3	0	190	410	285	505	5.37E-159	456	sp|Q6ZWL3|CP4V2_HUMAN	sp|Q9DBW0|CP4V2_MOUSE	38.318	214	125	4	200	410	311	520	2.26E-41	156	Cytochrome P450 4V2	Mus musculus	10090	XP_028516490.1	29.208	404	248	8	3	398	11	384	6.32E-49	177	cholesterol 24-hydroxylase	Exaiptasia diaphana
jg11569	Mgar.v1.011	4009011	4010942	.	-	.	4010000	4020000	170	581.9750876	ML111717a	99.222	643	5	0	1	643	1	643	0	1323	sp|Q9H089|LSG1_HUMAN	sp|Q6NY89|LSG1_DANRE	39.104	670	337	16	1	636	1	633	5.05E-140	425	Large subunit GTPase 1 homolog	Danio rerio	7955	XP_028515946.1	43.047	676	323	15	1	636	1	654	1.72E-161	484	large subunit GTPase 1 homolog	Exaiptasia diaphana
jg11570	Mgar.v1.011	4011374	4012297	.	-	.	4010000	4020000	170	581.9750876	ML111718a	97.394	307	8	0	1	307	1	307	0	632	sp|Q9BRF8|CPPED_HUMAN	sp|Q8BFS6|CPPED_MOUSE	40.645	310	154	8	5	305	12	300	2.55E-78	244	Serine/threonine-protein phosphatase CPPED1	Mus musculus	10090	XP_035210050.1	49.835	303	125	7	5	301	9	290	7.51E-97	293	serine/threonine-protein phosphatase CPPED1-like isoform X2	Stegodyphus dumicola
jg11571	Mgar.v1.011	4012832	4013716	.	-	.	4010000	4020000	170	581.9750876	ML111719a	98.639	294	4	0	1	294	1	294	0	612	sp|Q9BRF8|CPPED_HUMAN	sp|Q58DC0|CPPED_BOVIN	41.275	298	152	7	5	294	12	294	8.37E-75	234	Serine/threonine-protein phosphatase CPPED1	Bos taurus	9913	XP_018012843.1	50.181	277	126	2	18	294	25	289	6.07E-99	300	PREDICTED: serine/threonine-protein phosphatase CPPED1-like	Hyalella azteca
jg11572	Mgar.v1.011	4014227	4015711	.	-	.	4010000	4020000	170	581.9750876	ML111720a	98.185	496	7	1	1	494	1	496	0	971	NA	sp|Q0P5K4|TOX4_BOVIN	24.752	101	72	3	394	493	518	615	0.01	42.4	TOX high mobility group box family member 4	Bos taurus	9913	XP_020896651.2	36	75	39	2	423	494	1127	1195	1.91E-05	55.1	mucin-5AC	Exaiptasia diaphana
jg11573	Mgar.v1.011	4016783	4021126	.	-	.	4010000	4020000	170	581.9750876	ML111721a	100	563	0	0	1	563	581	1143	0	1184	NA	sp|Q557J8|HPDL_DICDI	21.469	177	105	6	212	377	191	344	0.53	37	Uncharacterized 4-hydroxyphenylpyruvate dioxygenase-like protein	Dictyostelium discoideum	44689	XP_029183351.1	22.613	199	116	10	326	503	124	305	0.22	42	uncharacterized protein LOC114951312	Acropora millepora
jg20473	Mgar.v1.054	61918	63654	.	+	.	60000	70000	163	581.5097163	ML05041a	97.879	330	7	0	1	330	1	330	0	673	NA	sp|Q9UBI4|STML1_HUMAN	22.189	338	225	6	30	330	58	394	8.60E-20	92.4	Stomatin-like protein 1	Homo sapiens	9606	XP_006812580.1	25.538	325	219	6	18	329	10	324	2.20E-23	105	PREDICTED: stomatin-like protein 1-like	Saccoglossus kowalevskii
jg20474	Mgar.v1.054	64508	68477	.	+	.	60000	70000	163	581.5097163	ML05042a	98.155	1030	19	0	1	1030	1	1030	0	2101	sp|P49419|AL7A1_HUMAN	sp|P97564|GPAT1_RAT	25.888	591	349	16	343	862	64	636	1.75E-46	183	Glycerol-3-phosphate acyltransferase 1, mitochondrial	Rattus norvegicus	10116	XP_002731403.1	27.165	843	489	29	261	1009	3	814	5.35E-63	237	PREDICTED: glycerol-3-phosphate acyltransferase 1, mitochondrial-like	Saccoglossus kowalevskii
jg20475	Mgar.v1.054	68951	72476	.	+	.	60000	70000	163	581.5097163	ML05042a	98.696	460	6	0	66	525	1026	1485	0	944	sp|P49419|AL7A1_HUMAN	sp|P49419|AL7A1_HUMAN	62.475	509	189	1	19	525	31	539	0	662	Alpha-aminoadipic semialdehyde dehydrogenase	Homo sapiens	9606	XP_020624852.1	65.287	435	149	1	92	524	1	435	0	598	alpha-aminoadipic semialdehyde dehydrogenase-like	Orbicella faveolata
jg15090	Mgar.v1.034	1486831	1493388	.	-	.	1490000	1500000	200	578.0714627	ML20573a	83.871	217	28	2	281	497	54	263	3.54E-127	375	NA	sp|D4GPU8|URAD_HALVD	29.688	64	43	1	268	329	86	149	4.7	32.7	2-oxo-4-hydroxy-4-carboxy-5-ureidoimidazoline decarboxylase	Haloferax volcanii (strain ATCC 29605 / DSM 3757 / JCM 8879 / NBRC 14742 / NCIMB 2012 / VKM B-1768 / DS2)	309800	XP_011867593.1	22.333	300	199	11	212	508	110	378	0.028	44.7	PREDICTED: uncharacterized protein LOC105561854	Vollenhovia emeryi
jg15093	Mgar.v1.034	1494425	1506203	.	-	.	1490000	1500000	200	578.0714627	ML016337a	97.6	375	9	0	268	642	141	515	0	767	sp|Q12830|BPTF_HUMAN	sp|Q8CC12|CDAN1_MOUSE	28.571	476	268	15	26	455	546	995	4.18E-37	153	Codanin-1	Mus musculus	10090	XP_027036654.1	27.033	492	320	11	16	472	362	849	2.57E-43	176	codanin-1-like	Pocillopora damicornis
jg20713	Mgar.v1.029	580129	580773	.	+	.	580000	590000	200	577.9743549	ML10009a	100	214	0	0	1	214	1	214	3.80E-162	445	sp|Q6P587|FAHD1_HUMAN	sp|Q93ZE5|FAHD1_ARATH	50.485	206	101	1	10	214	11	216	5.94E-73	223	Probable acylpyruvase FAHD1, mitochondrial	Arabidopsis thaliana	3702	XP_002737432.1	50	214	106	1	1	213	1	214	1.68E-76	235	PREDICTED: acylpyruvase FAHD1, mitochondrial-like	Saccoglossus kowalevskii
jg20714	Mgar.v1.029	581316	581741	.	+	.	580000	590000	200	577.9743549	ML10008a	98.582	141	2	0	1	141	1	141	1.11E-102	288	sp|Q6P587|FAHD1_HUMAN	sp|O58377|Y643_PYRHO	40.769	130	76	1	12	140	96	225	5.08E-35	124	Uncharacterized protein PH0643	Pyrococcus horikoshii (strain ATCC 700860 / DSM 12428 / JCM 9974 / NBRC 100139 / OT-3)	70601	XP_032781120.1	48.175	137	70	1	2	137	112	248	4.60E-40	140	fumarylacetoacetate hydrolase domain-containing protein 1-like	Daphnia magna
jg20715	Mgar.v1.029	582416	587389	.	+	.	580000	590000	200	577.9743549	ML10007a	96.911	259	8	0	1	259	1	259	1.68E-167	484	NA	sp|Q8BG81|PDIP3_MOUSE	41.176	68	40	0	387	454	281	348	1.94E-11	69.7	Polymerase delta-interacting protein 3	Mus musculus	10090	XP_032237464.1	43.59	117	55	4	387	492	222	338	2.50E-18	93.6	polymerase delta-interacting protein 3	Nematostella vectensis
jg20716	Mgar.v1.029	588253	589655	.	+	.	580000	590000	200	577.9743549	ML10006a	99.522	209	1	0	1	209	1	209	5.91E-154	424	sp|P48047|ATPO_HUMAN	sp|Q24439|ATPO_DROME	45.213	188	101	1	14	199	12	199	9.41E-49	161	ATP synthase subunit O, mitochondrial	Drosophila melanogaster	7227	XP_035450336.1	47.208	197	101	1	13	206	10	206	6.85E-55	179	ATP synthase subunit O, mitochondrial-like	Spodoptera frugiperda
jg23940	Mgar.v1.052	757493	798555	.	+	.	790000	800000	193	576.8923496	ML35652a	95.828	815	27	1	91	898	1	815	0	1617	sp|Q6ZN16|M3K15_HUMAN	sp|A2AQW0|M3K15_MOUSE	36.647	835	453	18	60	856	121	917	2.64E-160	506	Mitogen-activated protein kinase kinase kinase 15	Mus musculus	10090	XP_017781301.1	41.019	824	439	16	60	865	98	892	0	598	PREDICTED: mitogen-activated protein kinase kinase kinase 15 isoform X2	Nicrophorus vespilloides
jg23942	Mgar.v1.052	799672	806681	.	-	.	790000	800000	193	576.8923496	ML38864a	40.856	257	89	9	563	806	1	207	1.08E-41	150	NA	sp|Q9U489|LIN41_CAEEL	34.4	125	77	2	667	790	844	964	7.01E-18	92.8	Protein lin-41	Caenorhabditis elegans	6239	XP_018015024.1	25.648	386	281	1	110	495	9	388	2.12E-37	151	PREDICTED: uncharacterized protein FLJ40521-like	Hyalella azteca
jg20953	Mgar.v1.048	461045	463709	.	-	.	460000	470000	200	576.8629671	ML10392a	100	70	0	0	1	70	1	70	2.83E-43	156	sp|Q09470|KCNA1_HUMAN	sp|Q62267|SPR1B_MOUSE	21.569	102	80	0	104	205	36	137	3.60E-09	58.5	Cornifin-B	Mus musculus	10090	XP_014678452.1	43.662	142	68	1	80	209	8	149	3.10E-30	119	PREDICTED: stress protein DDR48-like	Priapulus caudatus
jg21447	Mgar.v1.030	1249181	1251451	.	+	.	1250000	1260000	200	574.6522499	ML084217a	99.666	598	2	0	1	598	1	598	0	1247	sp|Q96BP3|PPWD1_HUMAN	sp|Q29RZ2|PPWD1_BOVIN	50.337	594	279	7	17	598	55	644	0	625	Peptidylprolyl isomerase domain and WD repeat-containing protein 1	Bos taurus	9913	XP_032230066.1	53.899	577	248	9	34	598	43	613	0	649	peptidylprolyl isomerase domain and WD repeat-containing protein 1 isoform X1	Nematostella vectensis
jg21448	Mgar.v1.030	1251990	1262738	.	+	.	1250000	1260000	200	574.6522499	ML084216a	100	158	0	0	1	158	1	158	4.57E-116	324	NA	sp|P30666|MCM3_SCHPO	31.034	58	37	1	69	123	781	838	0.42	34.3	DNA replication licensing factor mcm3	Schizosaccharomyces pombe (strain 972 / ATCC 24843)	284812	XP_022800957.1	30.464	151	87	6	19	155	17	163	2.80E-05	48.5	ragulator complex protein LAMTOR1-like	Stylophora pistillata
jg21631	Mgar.v1.045	471984	490498	.	+	.	490000	500000	200	573.5873577	ML11431a	95.822	1149	14	2	1	1147	1	1117	0	2208	sp|O60841|IF2P_HUMAN	sp|O60841|IF2P_HUMAN	60.82	610	235	2	541	1147	612	1220	0	794	Eukaryotic translation initiation factor 5B	Homo sapiens	9606	XP_005102500.2	63.235	612	221	2	539	1147	629	1239	0	836	eukaryotic translation initiation factor 5B	Aplysia californica
jg21632	Mgar.v1.045	491507	496066	.	+	.	490000	500000	200	573.5873577	ML056965a	22.703	370	239	13	52	402	40	381	5.33E-13	70.9	NA	sp|P78333|GPC5_HUMAN	24.946	461	257	20	4	402	13	446	5.03E-08	58.9	Glypican-5	Homo sapiens	9606	XP_023017505.1	24.931	361	206	13	90	405	4	344	8.49E-09	65.1	division abnormally delayed protein-like	Leptinotarsa decemlineata
jg21633	Mgar.v1.045	496775	497362	.	-	.	490000	500000	200	573.5873577	ML070219a	97.351	151	4	0	1	151	1	151	2.34E-99	285	NA	sp|Q5HZG4|TAF3_MOUSE	45.714	35	17	1	159	191	616	650	1.8	33.1	Transcription initiation factor TFIID subunit 3	Mus musculus	10090	NA	NA	NA	NA	NA	NA	NA	NA	NA	NA	NA	NA	NA
jg6987	Mgar.v1.013	61325	67408	.	-	.	60000	70000	200	570.9476228	ML20763a	98.553	1244	18	0	1	1244	1	1244	0	2567	NA	sp|Q99973|TEP1_HUMAN	22.428	865	545	27	16	842	884	1660	6.81E-36	153	Telomerase protein component 1	Homo sapiens	9606	XP_013407026.1	23.598	1462	868	59	30	1422	992	2273	1.28E-65	254	telomerase protein component 1 isoform X1	Lingula anatina
jg6292	Mgar.v1.018	1855234	1875290	.	+	.	1870000	1880000	200	568.5133102	ML064933a	98.819	1101	13	0	35	1135	138	1238	0	2198	sp|Q86U44|MTA70_HUMAN	sp|P42566|EPS15_HUMAN	41.358	324	160	6	10	329	18	315	1.43E-62	234	Epidermal growth factor receptor substrate 15	Homo sapiens	9606	XP_041476274.1	30.989	1223	573	43	12	1117	21	1089	3.21E-107	369	epidermal growth factor receptor substrate 15-like 1 isoform X2	Lytechinus variegatus
jg6293	Mgar.v1.018	1876361	1877616	.	+	.	1870000	1880000	200	568.5133102	ML064931a	100	88	0	0	1	88	1	88	1.29E-63	189	NA	sp|P21331|GAGJ_DROFU	39.655	58	33	2	23	79	365	421	2	31.2	Nucleic-acid-binding protein from mobile element jockey	Drosophila funebris	7221	XP_026677230.1	27.941	68	45	2	34	101	487	550	2.4	34.7	regulator of nonsense transcripts 2-like	Diaphorina citri
jg6592	Mgar.v1.032	135631	136063	.	-	.	130000	140000	200	568.0142046	ML094319a	63.014	146	6	1	1	98	1	146	1.70E-54	165	NA	sp|Q8ITC9|PK1R_DROME	31.507	73	49	1	17	89	117	188	0.66	32	Pyrokinin-1 receptor	Drosophila melanogaster	7227	XP_022797022.1	58.182	55	23	0	19	73	152	206	8.84E-09	57.4	uncharacterized protein LOC111335395	Stylophora pistillata
jg6593	Mgar.v1.032	137251	140808	.	+	.	130000	140000	200	568.0142046	ML094320a	97.03	101	3	0	1	101	1	101	2.40E-65	210	NA	sp|Q8WWL7|CCNB3_HUMAN	24.8	250	154	11	381	620	732	957	0.001	46.2	G2/mitotic-specific cyclin-B3	Homo sapiens	9606	XP_009067131.1	31.828	465	313	1	149	609	469	933	3.62E-58	218	hypothetical protein LOTGIDRAFT_170259	Lottia gigantea
jg10821	Mgar.v1.033	1268872	1294224	.	-	.	1290000	1300000	200	567.8404372	ML25775a	100	382	0	0	1	382	1	382	0	796	NA	sp|Q5MJ68|SPDYC_HUMAN	35.915	142	86	4	27	167	59	196	4.94E-21	95.5	Speedy protein C	Homo sapiens	9606	XP_028398839.1	40.769	130	73	3	37	165	87	213	2.82E-22	102	speedy protein A-like	Dendronephthya gigantea
jg10822	Mgar.v1.033	1294255	1297074	.	-	.	1290000	1300000	200	567.8404372	ML034313a	28.814	59	38	2	1	57	255	311	0.15	29.3	sp|P21283|VATC1_HUMAN	sp|Q9PQD7|TRUB_UREPA	38.889	36	22	0	24	59	102	137	0.55	31.6	tRNA pseudouridine synthase B	Ureaplasma parvum serovar 3 (strain ATCC 700970)	273119	XP_001983193.1	37.209	43	23	1	36	74	640	682	0.74	35	DDB1- and CUL4-associated factor 8	Drosophila grimshawi
jg17110	Mgar.v1.021	380129	381403	.	+	.	380000	390000	200	564.8319843	ML26795a	99.198	374	3	0	1	374	1	374	0	757	NA	sp|O15973|OPSD1_MIZYE	23.057	386	255	9	16	371	51	424	2.83E-14	77.4	Rhodopsin, GQ-coupled	Mizuhopecten yessoensis	6573	XP_020602346.1	24.925	333	206	12	12	313	24	343	3.54E-15	82.8	dopamine receptor 2-like	Orbicella faveolata
jg17111	Mgar.v1.021	381584	381901	.	-	.	380000	390000	200	564.8319843	ML101017a	25.641	39	29	0	43	81	513	551	2.2	26.6	sp|Q8N357|S35F6_HUMAN	sp|A7TK63|DBP8_VANPO	37.5	40	25	0	65	104	233	272	0.47	32.7	ATP-dependent RNA helicase DBP8	Vanderwaltozyma polyspora (strain ATCC 22028 / DSM 70294)	436907	XP_003738512.1	31.579	57	39	0	23	79	529	585	0.89	35	uncharacterized protein LOC100898875, partial	Galendromus occidentalis
jg17112	Mgar.v1.021	383774	385472	.	+	.	380000	390000	200	564.8319843	ML26796a	63.636	132	3	1	1	132	1	87	2.10E-48	149	NA	sp|A5EV27|PYRH_DICNV	43.902	41	23	0	35	75	91	131	0.68	32.7	Uridylate kinase	Dichelobacter nodosus (strain VCS1703A)	246195	XP_041479889.1	36.842	57	33	1	63	119	1040	1093	1.5	35.4	phosphoinositide 3-kinase regulatory subunit 4-like	Lytechinus variegatus
jg17113	Mgar.v1.021	385875	393863	.	-	.	380000	390000	200	564.8319843	ML26797a	90.909	231	21	0	175	405	30	260	8.22E-151	437	NA	sp|Q8TDJ6|DMXL2_HUMAN	33.929	112	56	2	389	482	159	270	7.30E-11	69.7	DmX-like protein 2	Homo sapiens	9606	XP_019849574.1	24.737	380	190	8	346	633	98	473	4.81E-22	109	PREDICTED: dmX-like protein 2 isoform X2	Amphimedon queenslandica
jg21634	Mgar.v1.045	505612	507717	.	-	.	500000	510000	200	563.4071151	ML070218a	97.147	701	20	0	1	701	1	701	0	1421	sp|Q8N9V3|WSDU1_HUMAN	sp|A0AUS0|WSDU1_DANRE	50	62	30	1	6	66	419	480	4.36E-10	66.2	WD repeat, SAM and U-box domain-containing protein 1	Danio rerio	7955	XP_037043550.1	34.788	756	397	22	1	681	1	735	1.36E-121	386	uncharacterized protein LOC119079635	Bradysia coprophila
jg15617	Mgar.v1.017	3036611	3040494	.	-	.	3040000	3050000	164	562.3950426	ML00871a	28.283	198	117	6	1	192	1	179	4.73E-16	74.3	sp|P49447|CY561_HUMAN	sp|A3A9H6|ACET1_ORYSJ	29.67	182	101	4	41	213	49	212	9.12E-12	66.2	Probable ascorbate-specific transmembrane electron transporter 1	Oryza sativa subsp. japonica	39947	XP_041367784.1	25.481	208	134	7	42	246	59	248	7.96E-11	67.4	transmembrane ascorbate-dependent reductase CYB561-like	Gigantopelta aegis
jg15618	Mgar.v1.017	3044898	3046300	.	+	.	3040000	3050000	164	562.3950426	ML376310a	34.328	67	44	0	10	76	124	190	0.000658	38.9	NA	sp|Q381A3|IFT22_TRYB2	28.947	76	51	1	41	116	23	95	0.57	34.3	Intraflagellar transport protein 22	Trypanosoma brucei brucei (strain 927/4 GUTat10.1)	185431	XP_018648103.1	46.429	28	15	0	1	28	253	280	4.2	35.8	hypothetical protein Smp_034680	Schistosoma mansoni
jg4187	Mgar.v1.059	852729	871890	.	+	.	860000	870000	200	559.3947561	ML105415a	100	761	0	0	1	761	1	761	0	1590	sp|Q9BUJ2|HNRL1_HUMAN	sp|Q9BUJ2|HNRL1_HUMAN	37.789	389	227	10	4	382	211	594	5.54E-74	260	Heterogeneous nuclear ribonucleoprotein U-like protein 1	Homo sapiens	9606	XP_032230526.1	41.523	407	223	6	4	399	47	449	3.18E-90	300	heterogeneous nuclear ribonucleoprotein U-like protein 1 isoform X2	Nematostella vectensis
jg15656	Mgar.v1.017	3291481	3294437	.	-	.	3290000	3300000	181	558.6828389	ML07823a	99.279	555	4	0	1	555	1	555	0	1130	sp|Q96EB6|SIR1_HUMAN	sp|Q96EB6|SIR1_HUMAN	60	315	125	1	90	404	180	493	1.02E-135	414	NAD-dependent protein deacetylase sirtuin-1	Homo sapiens	9606	XP_013411402.1	65.605	314	108	0	91	404	139	452	9.84E-149	451	NAD-dependent protein deacetylase sirtuin-1 isoform X1	Lingula anatina
jg15657	Mgar.v1.017	3297094	3297621	.	+	.	3290000	3300000	181	558.6828389	ML13839a	96.241	133	5	0	1	133	1	133	1.24E-91	262	NA	sp|Q6IMM1|DJC27_CHICK	29.293	99	55	4	43	139	155	240	0.065	36.6	DnaJ homolog subfamily C member 27	Gallus gallus	9031	XP_022178941.1	27.152	151	107	2	20	168	66	215	1.84E-12	69.3	uncharacterized protein LOC111039653	Myzus persicae
jg23374	Mgar.v1.061	579139	582405	.	-	.	580000	590000	200	555.9090983	ML190419a	98.671	301	4	0	1	301	1	301	0	611	NA	sp|Q9UZ88|Y1266_PYRAB	38.095	42	24	1	259	300	34	73	2.4	32	UPF0251 protein PYRAB12660	Pyrococcus abyssi (strain GE5 / Orsay)	272844	XP_017039730.1	37.097	62	38	1	100	160	57	118	0.2	40.8	PREDICTED: uncharacterized protein LOC108087067	Drosophila ficusphila
jg23375	Mgar.v1.061	586417	588524	.	-	.	580000	590000	200	555.9090983	ML190420a	98.81	168	2	0	1	168	448	615	5.60E-119	348	NA	sp|Q5FL67|GLGC_LACAC	40.541	37	22	0	8	44	144	180	2.8	32	Glucose-1-phosphate adenylyltransferase	Lactobacillus acidophilus (strain ATCC 700396 / NCK56 / N2 / NCFM)	272621	XP_017017046.1	30.667	75	49	1	4	75	98	172	1.7	36.2	PREDICTED: long-chain fatty acid transport protein 4	Drosophila kikkawai
jg15114	Mgar.v1.034	1689357	1692809	.	+	.	1690000	1700000	200	554.7753892	ML016352a	97.536	1096	27	0	1	1096	15	1110	0	2209	NA	sp|P46023|GR101_LYMST	26.601	203	118	5	907	1096	915	1099	2.12E-12	75.5	G-protein coupled receptor GRL101	Lymnaea stagnalis	Lymnaea stagnalis OX	XP_041362016.1	21.488	363	195	9	691	1053	825	1097	8.88E-17	93.6	G-protein coupled receptor GRL101-like	Gigantopelta aegis
jg15115	Mgar.v1.034	1694157	1697118	.	-	.	1690000	1700000	200	554.7753892	ML016353a	96.774	155	5	0	23	177	32	186	9.45E-108	305	NA	sp|Q61985|NF2L1_MOUSE	35.135	74	43	2	69	140	594	664	0.000595	43.1	Endoplasmic reticulum membrane sensor NFE2L1	Mus musculus	10090	XP_029182828.1	26.214	103	76	0	70	172	426	528	6.47E-06	52.4	uncharacterized protein LOC114950848	Acropora millepora
jg21508	Mgar.v1.030	1758283	1760475	.	-	.	1760000	1770000	200	554.0690621	ML141116a	35.227	88	51	1	26	113	20	101	4.81E-11	58.2	sp|O76038|SEGN_HUMAN	sp|Q91WD9|SEGN_MOUSE	28.082	146	78	6	32	169	109	235	5.85E-07	51.2	Secretagogin	Mus musculus	10090	XP_012553528.1	31	100	50	2	25	124	14	94	1.73E-05	50.4	PREDICTED: calbindin-32-like	Hydra vulgaris
jg21509	Mgar.v1.030	1762180	1763250	.	-	.	1760000	1770000	200	554.0690621	ML276930a	100	167	0	0	1	167	1	167	8.51E-125	347	sp|Q15388|TOM20_HUMAN	sp|Q6DH66|TM20B_DANRE	46.032	126	65	2	2	126	5	128	1.10E-27	103	Mitochondrial import receptor subunit TOM20 homolog B	Danio rerio	7955	XP_018899553.1	43.448	145	79	2	1	142	4	148	2.12E-38	134	PREDICTED: mitochondrial import receptor subunit TOM20 homolog	Bemisia tabaci
jg21510	Mgar.v1.030	1763875	1770497	.	-	.	1760000	1770000	200	554.0690621	ML276929a	98.448	580	5	3	1	578	17	594	0	1143	sp|P49321|NASP_HUMAN	sp|P06180|HIBN_XENLA	31.489	235	137	6	140	367	326	543	2.00E-22	105	Histone-binding protein N1/N2	Xenopus laevis	Xenopus laevis OX	XP_030852203.1	30.189	424	257	9	27	421	31	444	1.93E-37	151	protein HGV2-like isoform X3	Strongylocentrotus purpuratus
jg21511	Mgar.v1.030	1767240	1768118	.	+	.	1760000	1770000	200	554.0690621	ML149654a	94.805	154	8	0	1	154	1	154	5.53E-107	306	NA	sp|B1GZD2|GATB_ENDTX	24.675	77	51	3	80	151	302	376	8.6	30.4	Aspartyl/glutamyl-tRNA(Asn/Gln) amidotransferase subunit B	Endomicrobium trichonymphae	1408204	XP_022314253.1	23.718	156	110	4	14	163	186	338	0.000174	47.8	uncharacterized protein LOC111118861	Crassostrea virginica
jg21512	Mgar.v1.030	1764769	1765740	.	+	.	1760000	1770000	200	554.0690621	ML049615a	86.901	313	41	0	2	314	2278	2590	0	581	sp|Q8IVV2|LOXH1_HUMAN	sp|P16423|POLR_DROME	28.309	272	175	6	31	293	412	672	4.63E-21	97.4	Retrovirus-related Pol polyprotein from type-2 retrotransposable element R2DM	Drosophila melanogaster	7227	XP_006812173.1	38.511	309	185	4	1	307	519	824	9.31E-63	220	PREDICTED: RNA-directed DNA polymerase from mobile element jockey-like, partial	Saccoglossus kowalevskii
m1-g702	Mgar.v1.030	1765971	1766834	.	-	.	1760000	1770000	200	554.0690621	ML17729a	83.537	164	27	0	1	164	11	174	1.09E-94	278	NA	sp|P95607|CATA_RHOOP	29.487	78	50	2	123	196	76	152	6.2	32	Catechol 1,2-dioxygenase (Fragment)	Rhodococcus opacus	37919	XP_014678820.1	33.065	124	79	3	11	132	16	137	3.01E-08	60.1	PREDICTED: uncharacterized protein LOC106818648	Priapulus caudatus
jg21397	Mgar.v1.030	761541	762703	.	+	.	760000	770000	188	553.3017083	ML01383a	34.426	61	34	1	41	95	368	428	0.32	28.9	NA	sp|B6CZ61|LRC51_RAT	37.209	86	52	1	11	96	14	97	1.62E-13	65.9	Leucine-rich repeat-containing protein 51	Rattus norvegicus	10116	XP_014671177.1	48.352	91	47	0	6	96	12	102	6.38E-20	85.9	PREDICTED: leucine-rich repeat-containing protein 51-like	Priapulus caudatus
jg21398	Mgar.v1.030	760140	761159	.	+	.	760000	770000	188	553.3017083	ML02422a	99.115	339	3	0	1	339	1	339	0	692	NA	sp|A0JM24|NXRD1_XENTR	29.825	228	145	6	9	225	6	229	2.61E-16	82	NADP-dependent oxidoreductase domain-containing protein 1	Xenopus tropicalis	8364	XP_011447367.2	31.228	285	180	6	9	278	18	301	7.71E-29	120	NADP-dependent oxidoreductase domain-containing protein 1	Crassostrea gigas
jg21399	Mgar.v1.030	763542	766085	.	+	.	760000	770000	188	553.3017083	ML02421a	94.515	711	32	1	1	704	1	711	0	1379	NA	sp|Q9CJT7|BIOD2_PASMU	33.333	63	39	2	184	245	127	187	2.8	34.7	ATP-dependent dethiobiotin synthetase BioD 2	Pasteurella multocida (strain Pm70)	272843	XP_023246797.1	28	125	86	2	433	553	204	328	0.48	41.6	probable cytochrome P450 6a14, partial	Copidosoma floridanum
jg14709	Mgar.v1.002	7360539	7362752	.	+	.	7360000	7370000	200	549.7136708	ML274441a	22.87	223	142	6	6	206	2	216	9.79E-09	53.9	sp|P19397|CD53_HUMAN	sp|Q26499|IM23_SCHHA	24.138	174	124	3	25	198	11	176	1.01E-06	52	23 kDa integral membrane protein	Schistosoma haematobium	Schistosoma haematobium OX	XP_035587452.1	27.545	167	113	3	25	191	4	162	4.01E-09	62.4	putative Leukocyte surface antigen CD53 (Cell surface glycoprotein CD53)	Schistosoma haematobium
jg14710	Mgar.v1.002	7362528	7362904	.	-	.	7360000	7370000	200	549.7136708	ML45311a	39.394	33	20	0	51	83	441	473	0.19	28.9	sp|O15439|MRP4_HUMAN	sp|P91660|L259_DROME	28.767	73	36	2	30	86	1113	1185	0.73	31.6	Probable multidrug resistance-associated protein lethal(2)03659	Drosophila melanogaster	7227	XP_002154624.3	40.816	49	24	2	40	83	240	288	0.22	36.2	PREDICTED: multidrug resistance-associated protein 7-like, partial	Hydra vulgaris
jg14711	Mgar.v1.002	7363511	7365018	.	-	.	7360000	7370000	200	549.7136708	ML282011a	99.417	343	2	0	1	343	1	343	0	702	NA	sp|Q9NIW4|TRA2_CAERE	23.423	111	73	4	62	169	228	329	4.6	33.1	Sex-determining transformer protein 2	Caenorhabditis remanei	31234	XP_015519402.1	31.461	89	49	2	203	289	346	424	0.22	40.8	PREDICTED: vesicular inhibitory amino acid transporter	Neodiprion lecontei
jg14712	Mgar.v1.002	7366447	7368741	.	-	.	7360000	7370000	200	549.7136708	ML282010a	98.889	90	1	0	82	171	1	90	2.28E-58	178	NA	sp|Q96T51|RUFY1_HUMAN	41.341	179	94	3	38	212	531	702	6.29E-35	134	RUN and FYVE domain-containing protein 1	Homo sapiens	9606	XP_021347524.1	44.444	153	84	1	67	218	483	635	3.09E-35	138	RUN and FYVE domain-containing protein 2-like isoform X4	Mizuhopecten yessoensis
jg18951	Mgar.v1.016	3453581	3454243	.	-	.	3450000	3460000	200	549.4150235	ML104343a	45.946	37	18	1	58	92	166	202	0.8	28.5	NA	sp|A6LCZ1|GLPK_PARD8	50	30	15	0	55	84	115	144	1.3	32	Glycerol kinase	Parabacteroides distasonis (strain ATCC 8503 / DSM 20701 / CIP 104284 / JCM 5825 / NCTC 11152)	435591	XP_013392569.1	24.242	99	70	1	2	100	11	104	1.1	35.4	zinc finger protein 708	Lingula anatina
jg18850	Mgar.v1.016	2683250	2694513	.	-	.	2690000	2700000	156	546.6192782	ML05472a	99.712	347	1	0	1	347	1	347	0	721	sp|Q9UEW8|STK39_HUMAN	sp|Q9UEW8|STK39_HUMAN	55.942	345	148	4	7	348	56	399	2.13E-138	407	STE20/SPS1-related proline-alanine-rich protein kinase	Homo sapiens	9606	XP_009044305.1	58.892	343	135	5	7	346	14	353	5.04E-141	416	hypothetical protein LOTGIDRAFT_211598	Lottia gigantea
jg20392	Mgar.v1.081	295757	305999	.	+	.	300000	310000	200	545.1697689	ML04675a	89.529	382	2	1	1	344	1	382	0	692	sp|Q9NZV8|KCND2_HUMAN	sp|Q9I830|KCNA2_ONCMY	29.885	435	264	8	87	491	34	457	4.66E-57	201	Potassium voltage-gated channel subfamily A member 2	Oncorhynchus mykiss	8022	XP_022793458.1	33.416	404	234	9	75	455	30	421	5.18E-62	218	potassium voltage-gated channel subfamily A member 7-like	Stylophora pistillata
jg20394	Mgar.v1.081	307516	309028	.	+	.	300000	310000	200	545.1697689	ML04675a	32.323	99	57	2	1	99	316	404	3.15E-08	48.9	sp|Q9NZV8|KCND2_HUMAN	sp|O01727|RS6_BRAFL	25.316	79	46	1	12	90	106	171	0.89	31.6	40S ribosomal protein S6	Branchiostoma floridae	7739	XP_003389787.1	26.027	73	41	1	12	84	112	171	0.21	37	PREDICTED: 40S ribosomal protein S6-like	Amphimedon queenslandica
jg20395	Mgar.v1.081	309905	311631	.	-	.	300000	310000	200	545.1697689	ML04674a	100	287	0	0	1	287	1	287	0	589	sp|O14639|ABLM1_HUMAN	sp|O14639|ABLM1_HUMAN	43.75	240	129	3	9	243	99	337	2.65E-63	215	Actin-binding LIM protein 1	Homo sapiens	9606	XP_014673910.1	44.355	248	128	3	4	242	1	247	8.60E-68	229	PREDICTED: actin-binding LIM protein 1-like isoform X2	Priapulus caudatus
jg21086	Mgar.v1.031	431590	432888	.	-	.	430000	440000	200	543.3294161	ML03706a	41.176	34	20	0	57	90	2670	2703	0.13	32	NA	sp|O76076|CCN5_HUMAN	38.806	67	34	3	55	118	101	163	0.21	35	CCN family member 5	Homo sapiens	9606	XP_022327197.1	32.967	91	59	2	56	145	117	206	0.000432	47	connective tissue growth factor-like	Crassostrea virginica
jg21087	Mgar.v1.031	433684	434934	.	+	.	430000	440000	200	543.3294161	ML124210a	24	150	96	6	51	192	262	401	1.1	29.3	NA	sp|Q2EG98|PK1L3_MOUSE	23.276	116	86	1	10	122	527	642	1.60E-05	48.5	Polycystic kidney disease protein 1-like 3	Mus musculus	10090	XP_013789828.1	40	90	54	0	3	92	7	96	1.11E-09	61.2	uncharacterized protein LOC106473696, partial	Limulus polyphemus
jg21088	Mgar.v1.031	436580	438355	.	+	.	430000	440000	200	543.3294161	ML067021a	98.477	591	9	0	1	591	1	591	0	1179	sp|Q8TBB6|S7A14_HUMAN	sp|P30823|SL7A1_RAT	26.37	584	380	8	29	567	25	603	1.61E-53	196	High affinity cationic amino acid transporter 1	Rattus norvegicus	10116	XP_018355151.1	26.427	613	384	10	15	583	16	605	1.99E-60	218	PREDICTED: cationic amino acid transporter 4	Trachymyrmex septentrionalis
jg21089	Mgar.v1.031	439282	441087	.	+	.	430000	440000	200	543.3294161	ML067021a	64.736	587	198	1	1	587	1	578	0	780	sp|Q8TBB6|S7A14_HUMAN	sp|Q8GYB4|CAAT3_ARATH	27.451	612	385	13	22	595	19	609	5.86E-49	183	Cationic amino acid transporter 3, mitochondrial	Arabidopsis thaliana	3702	XP_015912239.1	27.318	604	405	13	11	596	26	613	3.25E-62	223	cationic amino acid transporter 4-like	Parasteatoda tepidariorum
jg4356	Mgar.v1.025	1082847	1094161	.	+	.	1090000	1100000	200	538.0950509	ML42442a	98.068	621	12	0	1	621	1	621	0	1255	sp|Q9BQI7|PSD2_HUMAN	sp|Q9BQI7|PSD2_HUMAN	33.019	318	171	4	330	608	312	626	5.13E-39	156	PH and SEC7 domain-containing protein 2	Homo sapiens	9606	XP_025423296.1	34.395	314	164	7	331	605	489	799	1.97E-40	165	PH and SEC7 domain-containing protein 2 isoform X2	Sipha flava
jg4357	Mgar.v1.025	1095260	1099162	.	+	.	1090000	1100000	200	538.0950509	ML42443a	98.372	430	7	0	1	430	1	430	0	871	NA	sp|P70612|CXCR1_RAT	25.311	241	158	7	17	253	44	266	5.04E-07	55.1	C-X-C chemokine receptor type 1	Rattus norvegicus	10116	XP_027054261.1	23.708	329	218	8	20	328	29	344	1.19E-07	61.2	galanin receptor type 1-like	Pocillopora damicornis
jg6677	Mgar.v1.032	1155720	1170918	.	-	.	1150000	1160000	142	537.5884317	ML13979a	86.3	1365	104	8	247	1607	185	1470	0	2234	sp|O15040|TCPR2_HUMAN	sp|O15040|TCPR2_HUMAN	27.673	636	389	27	1018	1607	801	1411	1.07E-51	204	Tectonin beta-propeller repeat-containing protein 2	Homo sapiens	9606	XP_033734586.1	28.995	607	375	19	1035	1607	968	1552	8.47E-66	254	LOW QUALITY PROTEIN: tectonin beta-propeller repeat-containing protein 2-like	Pecten maximus
jg7777	Mgar.v1.003	2452451	2472904	.	+	.	2460000	2470000	200	537.4828705	ML06039a	95.738	1009	19	3	4	988	51	1059	0	1942	sp|Q6Y7W6|GGYF2_HUMAN	sp|Q5U236|GGYF2_XENLA	38.298	141	64	6	854	984	1108	1235	7.34E-14	80.1	GRB10-interacting GYF protein 2	Xenopus laevis	8355	XP_017783801.1	28.062	449	241	19	585	986	812	1225	1.93E-18	99	PREDICTED: PERQ amino acid-rich with GYF domain-containing protein 2 isoform X3	Nicrophorus vespilloides
jg13379	Mgar.v1.023	834517	840309	.	-	.	840000	850000	200	535.3584165	ML41153a	98.83	171	2	0	23	193	26	196	6.94E-126	352	NA	sp|Q6DCP1|FXRD1_XENLA	33.962	53	30	1	111	158	291	343	2.2	32.7	FAD-dependent oxidoreductase domain-containing protein 1	Xenopus laevis	8355	XP_020629724.1	35.714	56	32	2	14	69	90	141	2.1	36.2	neuropeptide SIFamide receptor-like	Orbicella faveolata
jg13380	Mgar.v1.023	843408	844667	.	-	.	840000	850000	200	535.3584165	ML124915a	95.227	419	20	0	1	419	1	419	0	807	NA	sp|Q15818|NPTX1_HUMAN	30.189	159	97	7	57	209	248	398	1.83E-07	56.6	Neuronal pentraxin-1	Homo sapiens	9606	XP_028514429.1	29.557	203	122	7	39	235	276	463	3.43E-14	81.3	hemicentin-1-like	Exaiptasia diaphana
jg11259	Mgar.v1.011	1820912	1823486	.	-	.	1820000	1830000	200	534.8300133	ML012710a	28.082	146	95	5	43	182	548	689	3.58E-10	59.7	NA	sp|O95639|CPSF4_HUMAN	53.763	279	106	2	1	276	1	259	1.73E-103	306	Cleavage and polyadenylation specificity factor subunit 4	Homo sapiens	9606	XP_022780015.1	56.164	292	94	4	1	282	1	268	3.41E-112	331	cleavage and polyadenylation specificity factor subunit 4-like	Stylophora pistillata
jg11260	Mgar.v1.011	1827253	1828470	.	-	.	1820000	1830000	200	534.8300133	ML23336a	93.768	353	22	0	1	353	1	353	0	695	NA	sp|Q3MHZ8|LEG9_BOVIN	25.079	315	176	13	124	389	37	340	3.58E-13	73.6	Galectin-9	Bos taurus	9913	XP_026289802.1	24.719	267	175	10	128	390	36	280	2.14E-12	74.7	galectin-4-like	Frankliniella occidentalis
jg11261	Mgar.v1.011	1829105	1829773	.	-	.	1820000	1830000	200	534.8300133	ML23336a	88.095	210	22	1	1	207	1	210	1.28E-131	374	NA	sp|Q82JL2|GATB_STRAW	26.596	188	99	10	24	204	182	337	0.005	41.2	Aspartyl/glutamyl-tRNA(Asn/Gln) amidotransferase subunit B	Streptomyces avermitilis (strain ATCC 31267 / DSM 46492 / JCM 5070 / NBRC 14893 / NCIMB 12804 / NRRL 8165 / MA-4680)	227882	XP_037575873.1	30.303	66	46	0	116	181	38	103	0.11	40.4	galectin-4-like isoform X2	Dermacentor silvarum
jg7872	Mgar.v1.003	3399536	3424194	.	+	.	3410000	3420000	200	533.2307618	ML279828a	99.461	371	2	0	1407	1777	1	371	0	712	NA	sp|Q9JJ11|TACC3_MOUSE	47.541	183	74	8	960	1140	143	305	1.74E-10	69.7	Transforming acidic coiled-coil-containing protein 3	Mus musculus	10090	XP_033755486.1	44.849	631	221	40	749	1322	272	832	5.02E-28	130	proteoglycan 4-like	Pecten maximus
jg21594	Mgar.v1.045	229774	231399	.	+	.	230000	240000	200	532.4820015	ML398338a	97.597	541	11	1	1	541	1	539	0	1087	NA	sp|Q8NHY0|B4GN2_HUMAN	31.092	238	141	9	246	482	300	515	8.34E-15	80.9	Beta-1,4 N-acetylgalactosaminyltransferase 2	Homo sapiens	9606	XP_013395489.1	30.892	314	184	10	244	541	137	433	1.33E-33	139	beta-1,4 N-acetylgalactosaminyltransferase 1	Lingula anatina
jg15008	Mgar.v1.034	856418	861050	.	+	.	860000	870000	200	532.4110275	ML434313a	98.451	452	7	0	1	452	1	452	0	920	NA	sp|P57721|PCBP3_HUMAN	27.273	341	212	14	11	333	44	366	4.45E-21	97.8	Poly(rC)-binding protein 3	Homo sapiens	9606	XP_024504304.1	26.966	356	209	11	11	331	180	519	1.39E-21	104	Heterogeneous nuclear ribonucleoprotein K	Strongyloides ratti
jg15011	Mgar.v1.034	861492	862001	.	+	.	860000	870000	200	532.4110275	ML434312a	100	169	0	0	1	169	1	169	4.03E-125	348	sp|P62937|PPIA_HUMAN	sp|P54985|PPIA_BLAGE	71.341	164	47	0	1	164	1	164	1.08E-88	259	Peptidyl-prolyl cis-trans isomerase	Blattella germanica	6973	XP_037084144.1	77.439	164	37	0	1	164	1	164	1.33E-94	277	peptidyl-prolyl cis-trans isomerase-like	Pollicipes pollicipes
jg15012	Mgar.v1.034	862997	865472	.	+	.	860000	870000	200	532.4110275	ML434310a	98.171	164	3	0	1	164	1	164	4.42E-119	332	sp|P30405|PPIF_HUMAN	sp|P25007|PPIA_DROME	73.913	161	42	0	4	164	67	227	7.35E-87	256	Peptidyl-prolyl cis-trans isomerase	Drosophila melanogaster	7227	XP_033119706.1	79.268	164	34	0	1	164	1	164	1.73E-93	274	peptidyl-prolyl cis-trans isomerase	Anneissia japonica
jg15013	Mgar.v1.034	866143	868294	.	+	.	860000	870000	200	532.4110275	ML43439a	99.818	550	1	0	1	550	1	550	0	1136	sp|Q9H9T3|ELP3_HUMAN	sp|Q6NVL5|ELP3_XENTR	84.916	537	81	0	13	549	12	548	0	953	Elongator complex protein 3	Xenopus tropicalis	8364	XP_012147344.1	87.445	454	57	0	96	549	1	454	0	830	PREDICTED: probable elongator complex protein 3 isoform X2	Megachile rotundata
jg15014	Mgar.v1.034	868774	870894	.	+	.	860000	870000	200	532.4110275	ML43438a	99.858	706	1	0	1	706	1	706	0	1464	sp|Q96T88|UHRF1_HUMAN	sp|B6CHA3|UHRF1_XENLA	48.774	775	325	13	1	706	1	772	0	722	E3 ubiquitin-protein ligase UHRF1	Xenopus laevis	8355	XP_005101094.1	53.255	599	248	8	139	706	247	844	0	623	E3 ubiquitin-protein ligase UHRF1 isoform X1	Aplysia californica
jg16529	Mgar.v1.005	5668547	5671354	.	+	.	5670000	5680000	200	531.506348	ML00516a	28.704	108	56	3	77	168	119	221	0.27	32.7	NA	sp|A0A0H3CC29|Y3000_CAUVN	31.148	61	37	1	143	203	143	198	2.3	33.9	UPF0276 protein CCNA_03000	Caulobacter vibrioides (strain NA1000 / CB15N)	565050	XP_014210592.1	42.857	28	16	0	22	49	25	52	3.1	34.7	uncharacterized protein LOC106640923	Copidosoma floridanum
jg16530	Mgar.v1.005	5671557	5672885	.	-	.	5670000	5680000	200	531.506348	ML00072a	99.731	372	1	0	1	372	1	372	0	765	sp|Q92747|ARC1A_HUMAN	sp|Q8AVT9|AR1AA_XENLA	45.676	370	193	6	7	372	4	369	3.70E-121	357	Actin-related protein 44230 complex subunit 1A-A	Xenopus laevis	8355	XP_014772231.1	48.333	360	179	5	17	372	15	371	2.62E-119	356	PREDICTED: actin-related protein 2/3 complex subunit 1A-like	Octopus bimaculoides
jg16531	Mgar.v1.005	5673308	5674140	.	+	.	5670000	5680000	200	531.506348	ML020060a	40.741	27	16	0	3	29	368	394	3.5	26.9	NA	sp|B0THP0|SYP_HELMI	36.957	46	29	0	53	98	525	570	0.03	37.4	Proline--tRNA ligase	Heliobacterium modesticaldum (strain ATCC 51547 / Ice1)	498761	XP_017025668.1	39.286	56	30	2	20	71	1087	1142	2	35.8	PREDICTED: uncharacterized protein LOC108077046	Drosophila kikkawai
jg16532	Mgar.v1.005	5674188	5677424	.	+	.	5670000	5680000	200	531.506348	ML00073a	93.409	440	29	0	1	440	1	440	0	825	sp|Q7Z443|PK1L3_HUMAN	sp|O08852|PKD1_MOUSE	29.148	223	132	7	230	450	1089	1287	4.44E-10	66.2	Polycystin-1	Mus musculus	10090	XP_032235672.1	25.926	243	155	9	230	466	463	686	1.47E-06	58.5	polycystin-1	Nematostella vectensis
jg16533	Mgar.v1.005	5678015	5681014	.	-	.	5670000	5680000	200	531.506348	ML070271a	32.075	106	70	2	630	733	457	562	2.70E-07	53.9	sp|P19544|WT1_HUMAN	sp|A0A0H3HIJ5|BPAC_BURP2	29.187	603	417	2	70	669	415	1010	2.76E-76	276	Autotransporter adhesin BpaC	Burkholderia pseudomallei (strain 1026b)	884204	XP_033729436.1	33.868	499	274	8	284	782	54	496	2.51E-88	298	DNA-directed RNA polymerase II subunit RPB1-like	Pecten maximus
jg9460	Mgar.v1.001	9652413	9662096	.	-	.	9650000	9660000	100	530.0789222	ML029510a	99.415	342	2	0	1	342	1	342	0	707	sp|Q6NUK1|SCMC1_HUMAN	sp|Q6NYZ6|SCM2A_DANRE	33.553	304	174	8	28	327	179	458	4.10E-48	171	Calcium-binding mitochondrial carrier protein SCaMC-2-A	Danio rerio	7955	XP_014222699.1	34.405	311	176	7	19	327	27	311	3.47E-52	181	calcium-binding mitochondrial carrier protein SCaMC-2-A isoform X4	Trichogramma pretiosum
m1-g9239	Mgar.v1.001	9658890	9659783	.	-	.	9650000	9660000	100	530.0789222	ML11181a	99.091	220	2	0	78	297	1	220	3.19E-163	451	NA	sp|D3YN49|GEMC1_XENLA	31.746	63	42	1	47	109	52	113	2.3	33.5	Geminin coiled-coil domain-containing protein 1	Xenopus laevis	8355	XP_037573155.1	27.928	222	138	6	44	263	99	300	1.73E-13	76.3	uncharacterized protein LOC119455765	Dermacentor silvarum
jg15319	Mgar.v1.017	361982	368435	.	+	.	360000	370000	123	529.9318075	ML233119a	99.083	109	1	0	1	109	1	109	7.88E-77	221	sp|P10599|THIO_HUMAN	sp|P22803|TRX2_YEAST	44.231	104	56	2	5	108	2	103	1.41E-26	97.4	Thioredoxin-2	Saccharomyces cerevisiae (strain ATCC 204508 / S288c)	559292	XP_021363118.1	50	106	50	2	4	109	2	104	1.00E-29	108	thioredoxin-2-like	Mizuhopecten yessoensis
jg15320	Mgar.v1.017	369729	399710	.	-	.	360000	370000	123	529.9318075	ML06391a	28.75	80	54	2	42	121	88	164	0.45	35	NA	sp|Q3ZCC3|TRAF6_BOVIN	25.625	160	82	4	64	194	193	344	0.074	43.5	TNF receptor-associated factor 6	Bos taurus	9913	NA	NA	NA	NA	NA	NA	NA	NA	NA	NA	NA	NA	NA
jg12295	Mgar.v1.010	4794157	4797819	.	+	.	4790000	4800000	200	529.8492285	ML12956a	99.391	821	5	0	98	918	1	821	0	1664	NA	sp|P75330|P30_MYCPN	36.957	92	49	4	314	400	168	255	0.025	41.2	P30 adhesin	Mycoplasma pneumoniae (strain ATCC 29342 / M129)	272634	XP_001632289.2	39.496	119	50	8	327	424	641	758	0.4	42.4	histone-lysine N-methyltransferase 2D	Nematostella vectensis
jg12296	Mgar.v1.010	4790742	4792958	.	+	.	4790000	4800000	200	529.8492285	ML12957a	100	488	0	0	1	488	1	488	0	1014	sp|Q7L1T6|NB5R4_HUMAN	sp|Q502I6|NB5R4_DANRE	30.297	505	296	15	12	473	21	512	4.99E-68	229	Cytochrome b5 reductase 4	Danio rerio	7955	XP_012942188.1	31.489	524	309	15	1	487	2	512	2.23E-70	239	cytochrome b5 reductase 4	Aplysia californica
jg11409	Mgar.v1.011	2866533	2872837	.	-	.	2870000	2880000	174	529.7859832	ML095516a	97.722	878	20	0	1	878	1	878	0	1790	NA	sp|P51400|RED1_RAT	25.106	235	149	9	352	571	263	485	1.76E-10	68.6	Double-stranded RNA-specific editase 1	Rattus norvegicus	10116	XP_031568239.1	26.923	234	147	6	329	545	231	457	2.45E-14	84.7	double-stranded RNA-specific editase 1-like	Actinia tenebrosa
jg16528	Mgar.v1.005	5660487	5663222	.	+	.	5660000	5670000	200	529.6181297	ML00071a	100	201	0	0	1	201	1	201	8.13E-153	420	NA	sp|A3DHY7|MNMG_HUNT2	36	50	29	1	124	170	92	141	2.6	32.7	tRNA uridine 5-carboxymethylaminomethyl modification enzyme MnmG	Hungateiclostridium thermocellum (strain ATCC 27405 / DSM 1237 / JCM 9322 / NBRC 103400 / NCIMB 10682 / NRRL B-4536 / VPI 7372)	203119	XP_023242420.1	38.333	60	30	3	1	59	57	110	3.2	35.4	glypican-6-like	Centruroides sculpturatus
jg11334	Mgar.v1.011	2357122	2357534	.	-	.	2350000	2360000	185	527.5770523	ML038810a	87.5	80	10	0	4	83	54	133	2.35E-43	148	sp|Q14644|RASA3_HUMAN	sp|Q9LU49|FK123_ARATH	30	50	34	1	16	65	272	320	0.19	32.7	F-box/kelch-repeat protein At5g51250	Arabidopsis thaliana	3702	XP_015375184.1	37.778	45	25	1	22	63	46	90	1.8	32.7	PREDICTED: uncharacterized protein LOC107169815	Diuraphis noxia
jg11335	Mgar.v1.011	2358968	2360777	.	+	.	2350000	2360000	185	527.5770523	ML038811a	100	150	0	0	1	150	1	150	8.22E-113	315	NA	sp|Q1RQI9|THIO_MALSM	29.245	106	71	2	2	106	1	103	8.10E-14	66.6	Thioredoxin (Fragment)	Malassezia sympodialis	Malassezia sympodialis OX	XP_028404483.1	34.951	103	66	1	5	107	12	113	2.82E-15	73.6	thioredoxin-like	Dendronephthya gigantea
jg6696	Mgar.v1.032	1389902	1391284	.	+	.	1390000	1400000	200	526.8811731	ML05908a	98.125	160	3	0	1	160	1	160	2.87E-108	324	sp|Q9Y5L0|TNPO3_HUMAN	sp|Q6P2B1|TNPO3_MOUSE	51.923	156	73	1	5	160	4	157	3.42E-34	129	Transportin-3	Mus musculus	10090	XP_037557741.1	50.943	159	75	2	3	160	4	160	1.69E-42	145	transportin-3-like, partial	Dermacentor silvarum
jg6697	Mgar.v1.032	1391557	1394406	.	-	.	1390000	1400000	200	526.8811731	ML05909a	98.314	949	16	0	1	949	1	949	0	1940	sp|Q13002|GRIK2_HUMAN	sp|Q5IS46|GRIK4_PANTR	24.134	866	545	21	68	911	75	850	2.90E-58	220	Glutamate receptor ionotropic, kainate 4	Pan troglodytes	9598	XP_028411022.1	26.8	903	579	24	44	920	2	848	7.73E-90	311	glutamate receptor ionotropic, kainate 2-like isoform X2	Dendronephthya gigantea
jg6698	Mgar.v1.032	1396075	1408510	.	+	.	1390000	1400000	200	526.8811731	ML05908a	99.172	604	5	0	2	605	159	762	0	1241	sp|Q9Y5L0|TNPO3_HUMAN	sp|Q6P2B1|TNPO3_MOUSE	30.583	618	398	8	2	600	156	761	7.51E-94	311	Transportin-3	Mus musculus	10090	XP_029197916.1	32.516	612	393	7	2	600	152	756	2.30E-103	339	transportin-3-like	Acropora millepora
jg21629	Mgar.v1.045	462637	465859	.	+	.	460000	470000	200	522.0183472	ML058516a	99.185	491	4	0	1	491	1	491	0	1009	sp|Q9P0W8|SPAT7_HUMAN	sp|Q662Y7|Y025_BORBP	30.22	182	118	4	18	191	1	181	7.03E-15	77.8	Probable transcriptional regulatory protein BG0025	Borrelia bavariensis (strain ATCC BAA-2496 / DSM 23469 / PBi)	290434	XP_017781963.1	25.869	259	173	8	1	247	1	252	2.09E-17	88.6	PREDICTED: probable transcriptional regulatory protein Pmob_0807	Nicrophorus vespilloides
jg21630	Mgar.v1.045	467007	471176	.	+	.	460000	470000	200	522.0183472	ML01381a	22.951	122	94	0	265	386	1	122	2.93E-05	44.7	NA	sp|P12027|PSGP_ONCMY	26.353	425	313	0	37	461	111	535	2.50E-20	100	Polysialoglycoprotein	Oncorhynchus mykiss	Oncorhynchus mykiss OX	XP_006825009.1	32.638	671	427	7	412	1081	6	652	8.05E-92	317	PREDICTED: balbiani ring protein 3-like	Saccoglossus kowalevskii
jg21452	Mgar.v1.030	1339733	1341010	.	+	.	1330000	1340000	200	521.6399593	ML154114a	97.368	152	4	0	1	152	1	152	1.30E-105	308	NA	sp|Q88XQ3|Y1140_LACPL	31.884	69	39	3	57	122	15	78	2.5	31.6	UPF0316 protein lp_1140	Lactobacillus plantarum (strain ATCC BAA-793 / NCIMB 8826 / WCFS1)	220668	XP_013133855.1	39.241	79	38	4	28	98	273	349	0.81	37	PREDICTED: dnaJ homolog subfamily B member 11	Papilio polytes
jg20311	Mgar.v1.027	2079937	2084669	.	-	.	2080000	2090000	200	519.4486316	ML08305a	98.91	367	4	0	16	382	63	429	0	732	NA	sp|Q6Z2M9|CDPK4_ORYSJ	23.81	105	69	3	186	282	353	454	0.89	35.4	Calcium-dependent protein kinase 4	Oryza sativa subsp. japonica	39947	XP_024351596.1	28	125	88	2	203	327	29	151	1.2	37.4	calcium-binding protein	Echinococcus granulosus
jg20312	Mgar.v1.027	2085505	2095133	.	+	.	2080000	2090000	200	519.4486316	ML08306a	64.794	267	61	6	225	480	54	298	2.59E-83	275	NA	sp|P98157|LRP1_CHICK	27.875	287	176	11	206	480	2537	2804	6.30E-13	75.5	Low-density lipoprotein receptor-related protein 1	Gallus gallus	9031	XP_014239725.1	27.072	362	200	17	161	480	1025	1364	1.84E-12	77.4	sortilin-related receptor-like isoform X2	Cimex lectularius
jg15581	Mgar.v1.017	2716680	2721783	.	+	.	2720000	2730000	200	518.0176501	ML004614a	99.771	437	1	0	1	437	1	437	0	896	NA	sp|Q6ZPJ3|UBE2O_MOUSE	27.247	356	227	13	53	383	119	467	2.04E-20	98.2	(E3-independent) E2 ubiquitin-conjugating enzyme UBE2O	Mus musculus	10090	XP_031566628.1	30.851	282	187	5	10	284	4	284	1.53E-29	129	(E3-independent) E2 ubiquitin-conjugating enzyme UBE2O-like	Actinia tenebrosa
jg15582	Mgar.v1.017	2722405	2723484	.	-	.	2720000	2730000	200	518.0176501	ML106616a	44.444	135	70	1	142	276	311	440	1.04E-24	103	NA	sp|Q5ZI82|P2RY8_CHICK	24.161	298	196	12	6	282	17	305	0.003	42.7	P2Y purinoceptor 8	Gallus gallus	9031	XP_038075933.1	24.585	301	201	11	9	294	32	321	0.000167	50.8	pinopsin-like	Patiria miniata
jg15583	Mgar.v1.017	2727905	2729014	.	+	.	2720000	2730000	200	518.0176501	ML004614a	89.583	48	5	0	6	53	435	482	2.73E-22	87.4	NA	sp|Q9JJN2|ZFHX4_MOUSE	35.294	51	31	1	7	57	3488	3536	3.2	28.9	Zinc finger homeobox protein 4	Mus musculus	10090	XP_029654286.1	29.63	54	38	0	6	59	281	334	3	32.3	uncharacterized protein LOC115227670	Octopus sinensis
jg13977	Mgar.v1.002	1799398	1812077	.	-	.	1810000	1820000	180	517.3913349	ML049633a	99.291	564	4	0	53	616	51	614	0	1139	sp|Q86YT5|S13A5_HUMAN	sp|Q28615|S13A2_RABIT	37.088	577	297	13	56	606	33	569	3.02E-111	348	Solute carrier family 13 member 2	Oryctolagus cuniculus	9986	XP_021364952.1	36.78	590	325	9	34	607	17	574	1.16E-107	343	solute carrier family 13 member 5-like isoform X1	Mizuhopecten yessoensis
jg13978	Mgar.v1.002	1818384	1820384	.	+	.	1810000	1820000	180	517.3913349	ML116811a	91.447	152	11	1	95	244	20	171	4.19E-97	280	NA	sp|Q03PY5|ECFA1_LACBA	22.4	125	89	3	44	168	17	133	0.55	34.7	Energy-coupling factor transporter ATP-binding protein EcfA1	Lactobacillus brevis (strain ATCC 367 / JCM 1170)	387344	XP_023022509.1	33.735	83	48	3	31	107	316	397	1.9	37.4	protein bark beetle isoform X3	Leptinotarsa decemlineata
jg3031	Mgar.v1.056	405296	406384	.	+	.	400000	410000	200	517.2251723	ML181714a	100	140	0	0	1	140	1	140	3.79E-103	290	NA	sp|Q6DK99|CNFNB_XENLA	36.842	95	51	2	35	129	23	108	5.17E-11	58.9	Cornifelin homolog B	Xenopus laevis	8355	XP_002740407.1	43.269	104	58	1	35	138	4	106	1.85E-22	91.3	PREDICTED: protein PLANT CADMIUM RESISTANCE 3-like	Saccoglossus kowalevskii
jg3032	Mgar.v1.056	409081	413028	.	+	.	400000	410000	200	517.2251723	ML016714a	62.712	531	184	5	672	1197	484	1005	0	650	NA	sp|P46023|GR101_LYMST	22.008	259	179	7	791	1042	761	1003	4.21E-11	71.6	G-protein coupled receptor GRL101	Lymnaea stagnalis	Lymnaea stagnalis OX	XP_033638715.1	24.515	412	230	14	787	1193	1027	1362	2.18E-21	108	G-protein coupled receptor GRL101-like	Asterias rubens
jg22189	Mgar.v1.039	519605	521098	.	+	.	520000	530000	200	516.9528726	ML234513a	95.775	497	21	0	1	497	1	497	0	943	NA	sp|Q83B06|GCST_COXBU	22.819	149	99	5	257	399	112	250	2.4	34.3	Aminomethyltransferase	Coxiella burnetii (strain RSA 493 / Nine Mile phase I)	227377	XP_033728808.1	41.071	56	30	2	82	135	38	92	0.48	40	uncharacterized protein LOC117317947	Pecten maximus
jg22190	Mgar.v1.039	523086	526537	.	-	.	520000	530000	200	516.9528726	ML234514a	99.49	392	2	0	1	392	1	392	0	799	NA	sp|Q96NA8|TSNA1_HUMAN	21.951	82	62	1	22	103	119	198	0.057	39.3	t-SNARE domain-containing protein 1	Homo sapiens	9606	XP_011435459.1	30.488	82	57	0	23	104	1	82	1.70E-07	58.9	myb/SANT-like DNA-binding domain-containing protein 4	Crassostrea gigas
jg22191	Mgar.v1.039	528042	531062	.	-	.	520000	530000	200	516.9528726	ML234515a	100	416	0	0	1	416	36	451	0	870	sp|P68363|TBA1B_HUMAN	sp|Q91060|TBA_NOTVI	93.317	404	27	0	1	404	36	439	0	778	Tubulin alpha chain	Notophthalmus viridescens	Notophthalmus viridescens OX	XP_009050436.1	92.269	401	31	0	1	401	36	436	0	763	hypothetical protein LOTGIDRAFT_213577	Lottia gigantea
jg9551	Mgar.v1.042	695916	702983	.	+	.	700000	710000	168	515.9113802	ML019240a	91.094	393	27	2	1	386	1	392	0	733	sp|Q9P227|RHG23_HUMAN	sp|Q6DFV3|RHG21_MOUSE	45.946	74	40	0	1	74	104	177	1.27E-11	70.9	Rho GTPase-activating protein 21	Mus musculus	10090	XP_020305521.1	31.111	225	145	7	144	365	3316	3533	9.44E-13	78.2	beta chain spectrin	Loa loa
jg9552	Mgar.v1.042	709249	709758	.	+	.	700000	710000	168	515.9113802	ML24222a	45.833	24	13	0	77	100	162	185	2.7	27.7	sp|Q9NPD5|SO1B3_HUMAN	sp|O89039|ACKR3_RAT	25.217	115	67	5	57	167	61	160	0.061	36.6	Atypical chemokine receptor 3	Rattus norvegicus	10116	XP_015776486.1	39.683	63	35	2	61	120	989	1051	0.17	39.3	PREDICTED: uncharacterized protein LOC107354515	Acropora digitifera
jg16461	Mgar.v1.005	5216748	5221709	.	+	.	5220000	5230000	174	514.7792868	ML214010a	100	972	0	0	122	1093	1	972	0	2017	sp|O00410|IPO5_HUMAN	sp|Q8BKC5|IPO5_MOUSE	48.579	1091	547	11	5	1089	8	1090	0	1061	Importin-5	Mus musculus	10090	XP_013414727.1	54.753	831	370	5	1	826	1	830	0	916	importin-5	Lingula anatina
jg16463	Mgar.v1.005	5222347	5223692	.	+	.	5220000	5230000	174	514.7792868	ML09641a	31.373	51	32	2	2	50	13	62	0.6	31.6	sp|Q01650|LAT1_HUMAN	sp|Q5KR61|PIGV_RAT	29.778	450	207	13	52	411	62	492	1.02E-43	162	GPI mannosyltransferase 2	Rattus norvegicus	10116	XP_029194727.1	33.117	462	248	15	5	411	16	471	1.01E-60	210	GPI mannosyltransferase 2-like isoform X1	Acropora millepora
jg16464	Mgar.v1.005	5223949	5224404	.	+	.	5220000	5230000	174	514.7792868	ML21409a	100	151	0	0	1	151	1	151	8.38E-109	305	sp|Q96NB1|CEP20_HUMAN	sp|Q4V7R8|CEP20_XENLA	54.783	115	51	1	1	114	4	118	7.41E-34	119	Centrosomal protein 20	Xenopus laevis	8355	XP_022802808.1	54.918	122	55	0	1	122	4	125	1.29E-39	137	lisH domain-containing protein FOPNL-like	Stylophora pistillata
jg16465	Mgar.v1.005	5226008	5227152	.	+	.	5220000	5230000	174	514.7792868	ML21408a	100	187	0	0	1	187	1	187	1.08E-138	383	sp|Q99497|PARK7_HUMAN	sp|Q9VA37|DJ1B_DROME	42.703	185	103	3	1	184	1	183	5.61E-46	152	Protein dj-1beta	Drosophila melanogaster	7227	XP_018562007.1	46.774	186	97	1	1	186	32	215	2.92E-55	180	protein dj-1beta isoform X1	Anoplophora glabripennis
jg16466	Mgar.v1.005	5225224	5225505	.	+	.	5220000	5230000	174	514.7792868	ML14144a	25.581	43	29	1	14	53	3	45	2.9	25.4	NA	sp|F4I4K7|FRO3_ARATH	25.333	75	45	3	14	77	56	130	0.56	32	Ferric reduction oxidase 3, mitochondrial	Arabidopsis thaliana	3702	XP_020631746.1	21.739	92	68	2	3	91	204	294	1.2	34.3	TBC1 domain family member 7-like isoform X1	Orbicella faveolata
jg16467	Mgar.v1.005	5227639	5228526	.	+	.	5220000	5230000	174	514.7792868	ML21407a	98.479	263	4	0	1	263	1	263	0	506	sp|Q9UNW9|NOVA2_HUMAN	sp|Q9UNW9|NOVA2_HUMAN	33.178	214	116	6	3	193	9	218	3.44E-22	99.4	RNA-binding protein Nova-2	Homo sapiens	9606	NP_001161615.1	31.343	268	145	9	2	241	19	275	2.12E-25	112	NOVA-like protein	Saccoglossus kowalevskii
jg16468	Mgar.v1.005	5229375	5230250	.	+	.	5220000	5230000	174	514.7792868	ML21406a	100	291	0	0	1	291	1	291	0	561	sp|P61978|HNRPK_HUMAN	sp|Q2PFW9|NOVA1_MACFA	29.63	216	138	4	12	214	20	234	5.36E-25	107	RNA-binding protein Nova-1	Macaca fascicularis	9541	XP_023340320.1	30.841	214	136	5	6	215	11	216	2.07E-24	109	RNA-binding protein Nova-1-like	Eurytemora affinis
jg2726	Mgar.v1.058	521796	530236	.	+	.	530000	540000	200	513.9585666	ML044111a	28.571	91	53	2	6	96	478	556	0.002	37.7	sp|Q96PU5|NED4L_HUMAN	sp|Q9C0H5|RHG39_HUMAN	43.443	122	55	2	5	112	28	149	7.49E-26	107	Rho GTPase-activating protein 39	Homo sapiens	9606	XP_020612664.1	53.191	94	44	0	1	94	1	94	1.01E-28	119	uncharacterized protein LOC110051032	Orbicella faveolata
jg2727	Mgar.v1.058	531141	536268	.	+	.	530000	540000	200	513.9585666	ML00252a	82.083	240	18	2	1	240	1	215	8.19E-120	383	sp|Q9C0H5|RHG39_HUMAN	sp|A5GA17|LPXC_GEOUR	34.545	55	34	1	207	261	186	238	1.7	34.7	UDP-3-O-acyl-N-acetylglucosamine deacetylase	Geobacter uraniireducens (strain Rf4)	351605	XP_033755802.1	21.875	64	45	1	8	71	39	97	0.000794	48.1	uncharacterized protein LOC117338521	Pecten maximus
jg2679	Mgar.v1.058	113265	122522	.	-	.	120000	130000	200	512.184019	ML03671a	100	199	0	0	52	250	1	199	3.18E-149	413	NA	sp|Q7T3T2|CALM_EPIAK	56.463	147	64	0	74	220	1	147	5.69E-57	181	Calmodulin	Epinephelus akaara	215347	XP_011436589.2	56.463	147	64	0	74	220	1	147	9.94E-57	184	calmodulin	Crassostrea gigas
jg12030	Mgar.v1.010	2786737	2790387	.	+	.	2790000	2800000	200	512.0647316	ML32959a	38.462	234	135	4	105	335	218	445	1.21E-46	176	NA	sp|Q32M02|FSCN2_MOUSE	24.737	190	126	6	173	355	140	319	0.001	45.4	Fascin-2	Mus musculus	10090	NP_001267756.1	24.204	314	164	18	238	516	11	285	0.091	42.7	peroxidase PPOD1-like precursor	Hydra vulgaris
jg12031	Mgar.v1.010	2790746	2791924	.	-	.	2790000	2800000	200	512.0647316	ML034613a	39.402	368	203	8	5	364	2	357	7.47E-76	241	NA	sp|Q6XXX9|5HT1A_CANLF	26.429	140	89	4	36	168	41	173	0.009	41.6	5-hydroxytryptamine receptor 1A	Canis lupus familiaris	9615	XP_005112475.1	22.807	285	188	9	44	314	53	319	4.03E-06	55.8	G-protein coupled receptor moody	Aplysia californica
jg12032	Mgar.v1.010	2792302	2792901	.	+	.	2790000	2800000	200	512.0647316	ML07252a	27.869	61	36	2	50	103	16	75	0.12	30	NA	sp|C0HK25|ADEL_APLDA	55.738	61	24	1	53	110	7	67	8.70E-16	72.8	Lectin ADEL	Aplysia dactylomela	Aplysia dactylomela OX	XP_005099808.1	55.932	59	23	1	53	108	26	84	5.44E-16	77	lectin ADEL	Aplysia californica
jg12033	Mgar.v1.010	2793538	2799355	.	-	.	2790000	2800000	200	512.0647316	ML07371a	98.805	502	6	0	1	502	1	502	0	1031	NA	sp|Q5XHG1|NSMA3_XENLA	25.319	470	244	18	11	379	24	487	2.73E-29	125	Sphingomyelin phosphodiesterase 4	Xenopus laevis	8355	XP_027053833.1	27.536	552	290	16	10	454	15	563	3.95E-51	193	sphingomyelin phosphodiesterase 4-like	Pocillopora damicornis
jg5396	Mgar.v1.036	1858714	1860280	.	+	.	1860000	1870000	200	511.8836657	ML08413a	82.215	298	11	2	102	357	1	298	4.10E-177	492	NA	sp|O95069|KCNK2_HUMAN	22.314	363	189	15	49	354	29	355	7.31E-08	57.4	Potassium channel subfamily K member 2	Homo sapiens	9606	XP_002117162.1	26.809	235	123	8	69	282	10	216	9.94E-10	65.9	hypothetical protein TRIADDRAFT_51003	Trichoplax adhaerens
jg5397	Mgar.v1.036	1860438	1863800	.	-	.	1860000	1870000	200	511.8836657	ML08414a	98.925	186	2	0	137	322	1	186	1.05E-136	389	sp|Q14155|ARHG7_HUMAN	sp|Q14155|ARHG7_HUMAN	29.536	474	264	10	1	407	1	471	2.14E-52	191	Rho guanine nucleotide exchange factor 7	Homo sapiens	9606	XP_011405007.2	28.448	464	283	7	2	424	8	463	2.66E-57	207	PREDICTED: rho guanine nucleotide exchange factor 7-like isoform X2	Amphimedon queenslandica
jg5398	Mgar.v1.036	1864248	1868896	.	-	.	1860000	1870000	200	511.8836657	ML08415a	99.138	580	5	0	1	580	1	580	0	1188	NA	sp|Q8QZX2|HAUS3_MOUSE	25.911	247	159	7	183	419	194	426	1.84E-13	76.6	HAUS augmin-like complex subunit 3	Mus musculus	10090	XP_020619577.1	24.627	536	353	13	73	576	3	519	1.40E-26	120	HAUS augmin-like complex subunit 3	Orbicella faveolata
jg5399	Mgar.v1.036	1869978	1870385	.	+	.	1860000	1870000	200	511.8836657	ML006123a	30.645	62	38	1	3	59	901	962	0.17	30.8	sp|P30876|RPB2_HUMAN	sp|P70973|TRUA_BACSU	27.419	62	25	2	49	106	84	129	2.1	31.2	tRNA pseudouridine synthase A	Bacillus subtilis (strain 168)	224308	XP_037945620.1	33.333	63	37	2	27	88	639	697	4.9	33.9	spondin-1-like	Teleopsis dalmanni
jg19430	Mgar.v1.007	1107714	1116262	.	+	.	1100000	1110000	200	510.8102614	ML174747a	99.422	346	2	0	1	346	1	346	0	716	sp|Q9UBI9|HDC_HUMAN	sp|Q9UBI9|HDC_HUMAN	31.027	448	213	12	30	383	94	539	8.15E-56	194	Headcase protein homolog	Homo sapiens	9606	XP_029213973.1	42.925	424	188	8	3	376	4	423	7.95E-102	314	headcase protein-like	Acropora millepora
jg14198	Mgar.v1.002	3520460	3536973	.	-	.	3520000	3530000	200	508.5533877	ML27321b	99.77	869	1	1	1	868	1	869	0	1800	sp|Q8IY33|MILK2_HUMAN	sp|D3ZEN0|MILK2_RAT	46.452	155	77	1	6	154	2	156	1.28E-38	159	MICAL-like protein 2	Rattus norvegicus	10116	XP_002422582.1	59.813	107	43	0	4	110	3	109	1.45E-36	140	conserved hypothetical protein	Pediculus humanus corporis
jg16456	Mgar.v1.005	5165361	5167400	.	-	.	5160000	5170000	200	508.2567094	ML092614a	31.579	38	26	0	107	144	128	165	3	27.3	NA	sp|Q8S8C7|FB105_ARATH	43.59	39	20	1	86	124	192	228	5.1	31.2	Putative F-box protein At2g16220	Arabidopsis thaliana	3702	NP_001161559.1	28.205	78	51	2	11	88	45	117	3.5	35	glypican-4/6-like protein precursor	Saccoglossus kowalevskii
jg16457	Mgar.v1.005	5167432	5168085	.	-	.	5160000	5170000	200	508.2567094	ML056935a	36.047	86	55	0	51	136	61	146	5.34E-08	48.9	NA	sp|P14699|MAR2_LEIMA	45.455	55	30	0	57	111	2	56	2.71E-05	45.4	Membrane antigen containing repeating peptides (Fragment)	Leishmania major	Leishmania major OX	XP_032236215.1	32	50	34	0	55	104	9	58	5.05E-08	55.8	uncharacterized protein LOC116617554	Nematostella vectensis
jg3657	Mgar.v1.008	1565925	1571253	.	+	.	1570000	1580000	200	508.2081985	ML01033a	98.086	209	4	0	1	209	1	209	3.12E-156	429	sp|Q9H5V9|STEEP_HUMAN	sp|Q3T197|STEEP_BOVIN	41.176	221	118	4	1	209	1	221	4.63E-42	144	STING ER exit protein	Bos taurus	9913	XP_020904595.1	45.581	215	110	3	1	208	1	215	3.23E-49	165	UPF0428 protein CXorf56	Exaiptasia diaphana
jg3658	Mgar.v1.008	1572645	1577152	.	+	.	1570000	1580000	200	508.2081985	ML01034a	97.902	429	9	0	1	429	1	429	0	870	NA	sp|Q96N64|PWP2A_HUMAN	29.06	117	72	4	132	241	639	751	0.008	42.4	PWWP domain-containing protein 2A	Homo sapiens	9606	XP_034325168.1	32.558	86	52	2	146	225	226	311	1.34E-05	55.1	uncharacterized protein LOC105332235 isoform X3	Crassostrea gigas
jg3659	Mgar.v1.008	1578133	1579273	.	+	.	1570000	1580000	200	508.2081985	ML01035a	100	192	0	0	1	192	1	192	2.28E-146	403	NA	sp|Q95KV7|NDUAD_BOVIN	36.364	99	61	1	1	99	1	97	1.17E-14	70.9	NADH dehydrogenase [ubiquinone] 1 alpha subcomplex subunit 13	Bos taurus	9913	XP_001632174.2	39.216	102	55	4	2	99	8	106	4.62E-11	64.3	NADH dehydrogenase [ubiquinone] 1 alpha subcomplex subunit 13	Nematostella vectensis
jg3660	Mgar.v1.008	1579906	1588546	.	+	.	1570000	1580000	200	508.2081985	ML01036a	100	373	0	0	1	373	1	373	0	767	NA	sp|Q8BHT7|RGP1_MOUSE	30.749	387	238	8	1	363	1	381	6.17E-56	191	RAB6A-GEF complex partner protein 2	Mus musculus	10090	XP_033749460.1	32.143	392	230	10	1	367	1	381	4.25E-58	199	RAB6A-GEF complex partner protein 2-like	Pecten maximus
jg19047	Mgar.v1.016	4189377	4190315	.	+	.	4190000	4200000	200	507.9172085	ML086410a	99.038	312	3	0	1	312	1	312	0	637	sp|Q7L0Y3|TM10C_HUMAN	sp|Q8C1Z8|TM10A_MOUSE	46.196	184	98	1	116	298	96	279	3.21E-53	180	tRNA methyltransferase 10 homolog A	Mus musculus	10090	XP_002739160.1	44.118	238	128	1	64	296	28	265	1.60E-65	215	PREDICTED: tRNA methyltransferase 10 homolog A-like	Saccoglossus kowalevskii
jg19048	Mgar.v1.016	4190691	4191555	.	+	.	4190000	4200000	200	507.9172085	ML086411a	97.802	182	4	0	1	182	1	182	2.08E-133	370	NA	sp|P14314|GLU2B_HUMAN	43.434	99	45	3	84	182	29	116	4.46E-17	81.3	Glucosidase 2 subunit beta	Homo sapiens	9606	XP_023940969.1	36.158	177	91	5	1	172	3	162	9.29E-23	95.9	glucosidase 2 subunit beta	Bicyclus anynana
jg19049	Mgar.v1.016	4192824	4194665	.	+	.	4190000	4200000	200	507.9172085	ML086412a	98.54	137	2	0	14	150	477	613	1.51E-92	279	NA	sp|A2SGS4|DAPE_METPP	27.632	76	47	2	64	131	310	385	2.6	31.6	Succinyl-diaminopimelate desuccinylase	Methylibium petroleiphilum (strain ATCC BAA-1232 / LMG 22953 / PM1)	420662	XP_012557152.1	37.681	69	39	3	78	143	425	492	0.18	38.5	PREDICTED: sarcoplasmic/endoplasmic reticulum calcium ATPase 2-like	Hydra vulgaris
jg19050	Mgar.v1.016	4195776	4196987	.	+	.	4190000	4200000	200	507.9172085	ML086413a	99.545	220	1	0	1	220	1	220	2.13E-162	446	NA	sp|O31661|KINE_BACSU	27.434	113	55	5	17	104	11	121	1.1	33.9	Sporulation kinase E	Bacillus subtilis (strain 168)	224308	XP_021380367.1	26.471	102	63	3	122	211	1296	1397	0.71	38.1	prolow-density lipoprotein receptor-related protein 1-like	Mizuhopecten yessoensis
jg19051	Mgar.v1.016	4198425	4199789	.	+	.	4190000	4200000	200	507.9172085	ML086414a	96.324	408	13	1	1	406	1	408	0	810	NA	sp|Q58164|Y754_METJA	26.582	79	57	1	241	319	52	129	3.8	32.7	Uncharacterized protein MJ0754	Methanocaldococcus jannaschii (strain ATCC 43067 / DSM 2661 / JAL-1 / JCM 10045 / NBRC 100440)	243232	XP_019873390.1	27.451	102	53	2	202	303	15	95	1.4	38.5	PREDICTED: interferon-inducible double-stranded RNA-dependent protein kinase activator A homolog B-like isoform X1	Aethina tumida
jg21389	Mgar.v1.030	685592	700095	.	+	.	700000	710000	200	506.3812552	ML29975a	99.721	359	1	0	1	359	131	489	0	731	NA	sp|P97364|SPS2_MOUSE	51.323	378	148	5	448	795	56	427	1.59E-121	376	Selenide, water dikinase 2	Mus musculus	10090	XP_022784592.1	55.556	342	142	4	456	795	32	365	1.08E-127	392	selenide, water dikinase-like	Stylophora pistillata
jg21390	Mgar.v1.030	704103	706353	.	+	.	700000	710000	200	506.3812552	ML20758a	100	221	0	0	1	221	1	221	4.53E-164	450	sp|Q8WYR4|RSPH1_HUMAN	sp|Q6VTH5|RSPH1_CYPCA	60.55	218	84	2	1	218	1	216	1.40E-82	248	Radial spoke head 1 homolog	Cyprinus carpio	7962	XP_020917307.1	63.514	222	79	2	1	221	1	221	2.89E-92	275	radial spoke head 1 homolog	Exaiptasia diaphana
jg21391	Mgar.v1.030	709020	709492	.	+	.	700000	710000	200	506.3812552	ML159712a	35.185	54	30	2	23	72	193	245	0.066	30	NA	sp|P62045|NR1I3_PUSSI	35.556	45	21	1	40	76	267	311	0.84	31.2	Nuclear receptor subfamily 1 group I member 3	Pusa sibirica	9719	XP_033359296.1	29.825	57	37	1	4	57	73	129	8.9	31.6	endoplasmic reticulum-Golgi intermediate compartment protein 2	Bombus vosnesenskii
jg11189	Mgar.v1.011	1059977	1061147	.	+	.	1060000	1070000	200	502.8146503	ML14425a	28.947	76	43	1	109	173	84	159	0.23	30.8	NA	sp|Q5LFN5|MNMA2_BACFN	29.167	72	41	2	114	185	39	100	0.51	34.7	tRNA-specific 2-thiouridylase MnmA 2	Bacteroides fragilis (strain ATCC 25285 / DSM 2151 / JCM 11019 / NCTC 9343)	272559	XP_011669014.2	24.286	140	99	4	52	186	788	925	2.2	36.6	uncharacterized protein LOC105440495 isoform X1	Strongylocentrotus purpuratus
jg11190	Mgar.v1.011	1061589	1069582	.	-	.	1060000	1070000	200	502.8146503	ML08481a	85.548	775	10	3	36	810	749	1421	0	1321	sp|P10253|LYAG_HUMAN	sp|P70699|LYAG_MOUSE	26.593	722	467	22	83	760	72	774	3.48E-52	200	Lysosomal alpha-glucosidase	Mus musculus	10090	XP_037290725.1	27.273	748	493	22	99	806	124	860	1.59E-61	231	lysosomal alpha-glucosidase-like, partial	Rhipicephalus microplus
jg3736	Mgar.v1.008	2061209	2076943	.	-	.	2060000	2070000	200	500.1048496	ML032322a	90.789	228	0	1	103	330	1	207	1.67E-148	415	sp|Q9UIK4|DAPK2_HUMAN	sp|Q8VDF3|DAPK2_MOUSE	52.747	273	119	5	16	282	17	285	7.33E-93	283	Death-associated protein kinase 2	Mus musculus	10090	XP_038044559.1	50.89	281	135	3	17	295	26	305	4.35E-91	285	serine/threonine-protein kinase 17A-like	Patiria miniata
jg24341	Mgar.v1.020	2179621	2187259	.	-	.	2180000	2190000	200	498.5084935	ML02593a	98.962	289	3	0	1	289	1	289	0	587	NA	sp|Q17QJ5|TSN5_BOVIN	24.59	244	165	6	24	256	14	249	1.58E-16	80.9	Tetraspanin-5	Bos taurus	9913	XP_032231887.1	29.167	240	156	5	20	259	2	227	1.88E-23	102	CD151 antigen	Nematostella vectensis
jg20472	Mgar.v1.054	19384	27865	.	-	.	20000	30000	200	498.4373666	ML077225a	99.537	432	2	0	1	432	1	432	0	863	NA	sp|Q5S1U6|IFRD1_PIG	32.698	367	217	7	83	429	87	443	5.42E-44	162	Interferon-related developmental regulator 1	Sus scrofa	9823	XP_027058202.1	33.413	419	259	7	21	429	13	421	3.11E-56	197	interferon-related developmental regulator 1-like	Pocillopora damicornis
jg18189	Mgar.v1.012	2052084	2053409	.	-	.	2050000	2060000	196	498.0425522	ML048112a	98.925	186	2	0	1	186	7	192	8.60E-133	369	NA	sp|Q6GX84|FIGL1_RAT	28.696	115	57	5	34	147	134	224	1.3	33.1	Fidgetin-like protein 1	Rattus norvegicus	10116	XP_022327034.1	27.451	102	61	5	66	166	24	113	0.32	38.5	low-density lipoprotein receptor-related protein 4-like	Crassostrea virginica
jg18190	Mgar.v1.012	2057094	2058464	.	-	.	2050000	2060000	196	498.0425522	ML048111a	98.421	190	3	0	1	190	1	190	4.04E-134	372	NA	sp|E9F8M3|SWNK_METRA	29.907	107	63	5	28	124	758	862	2.6	32.3	Reducing polyketide synthase swnK	Metarhizium robertsii (strain ARSEF 23 / ATCC MYA-3075)	655844	XP_038106148.1	25.424	118	73	2	52	159	350	462	0.01	43.1	uncharacterized protein LOC119765939	Culex quinquefasciatus
jg18191	Mgar.v1.012	2058860	2064131	.	+	.	2050000	2060000	196	498.0425522	ML04819a	99.193	867	7	0	290	1156	1	867	0	1778	NA	sp|Q5R8X6|PLMN_PONAB	41.489	94	39	4	947	1028	100	189	1.89E-09	65.9	Plasminogen	Pongo abelii	9601	XP_028412961.1	41	100	53	3	922	1020	612	706	3.77E-12	78.6	tyrosine-protein kinase transmembrane receptor ROR2-like	Dendronephthya gigantea
jg17758	Mgar.v1.019	2379081	2380247	.	-	.	2370000	2380000	182	497.1634163	ML093053a	98.711	388	5	0	1	388	1	388	0	786	NA	sp|P41690|IL2RA_FELCA	51.724	29	14	0	106	134	208	236	3.2	33.5	Interleukin-2 receptor subunit alpha	Felis catus	9685	XP_017125847.1	37.313	67	29	2	258	322	38	93	2.2	36.2	PREDICTED: uncharacterized protein LOC108145145 isoform X1	Drosophila elegans
jg20316	Mgar.v1.027	2133266	2133968	.	+	.	2130000	2140000	200	495.9061239	ML08304a	98.718	78	1	0	1	78	1	78	2.77E-51	154	NA	sp|Q1DRC2|MZT1_COCIM	50.877	57	28	0	5	61	7	63	1.46E-12	59.7	Mitotic-spindle organizing protein 1	Coccidioides immitis (strain RS)	246410	XP_002733331.1	46.154	65	32	1	2	66	8	69	7.64E-13	63.5	PREDICTED: mitotic-spindle organizing protein 1-like	Saccoglossus kowalevskii
jg20317	Mgar.v1.027	2134684	2135355	.	+	.	2130000	2140000	200	495.9061239	ML08302a	100	223	0	0	1	223	1	223	8.96E-169	462	sp|Q9UBQ5|EIF3K_HUMAN	sp|B0XEA7|EIF3K_CULQU	35.294	204	126	3	20	221	19	218	2.83E-39	137	Eukaryotic translation initiation factor 3 subunit K	Culex quinquefasciatus	7176	XP_014681487.1	36.62	213	131	3	10	222	3	211	1.46E-42	149	PREDICTED: eukaryotic translation initiation factor 3 subunit K-like	Priapulus caudatus
jg20318	Mgar.v1.027	2138711	2155022	.	+	.	2130000	2140000	200	495.9061239	ML214324a	100	347	0	0	360	706	1	347	0	716	sp|Q9H8M5|CNNM2_HUMAN	sp|A0A0B7P9G0|UEX_DROME	44.251	574	273	8	144	672	184	755	4.01E-152	465	Unextended protein	Drosophila melanogaster	7227	XP_002737208.2	45.098	612	282	10	144	703	17	626	8.79E-161	483	PREDICTED: metal transporter CNNM2-like	Saccoglossus kowalevskii
jg16938	Mgar.v1.050	1093095	1112049	.	-	.	1100000	1110000	97	495.820901	ML010530a	97.436	1053	27	0	148	1200	47	1099	0	2147	NA	sp|P46023|GR101_LYMST	21.106	398	220	10	808	1198	760	1070	7.29E-23	109	G-protein coupled receptor GRL101	Lymnaea stagnalis	Lymnaea stagnalis OX	XP_022109449.1	25.886	367	217	11	805	1170	225	537	1.28E-22	111	G-protein coupled receptor GRL101-like	Acanthaster planci
jg13938	Mgar.v1.002	1369590	1414618	.	+	.	1380000	1390000	200	495.6265082	ML071125a	99.287	842	6	0	4167	5008	1	842	0	1746	sp|Q9UPN3|MACF1_HUMAN	sp|Q9UPN3|MACF1_HUMAN	23.139	618	383	17	4173	4740	6622	7197	4.51E-26	123	Microtubule-actin cross-linking factor 1, isoforms 1/2/3/5	Homo sapiens	9606	XP_037783363.1	24.757	824	530	25	4148	4925	7952	8731	6.69E-35	157	uncharacterized protein LOC119579530 isoform X30	Penaeus monodon
jg17938	Mgar.v1.019	3623773	3625471	.	-	.	3620000	3630000	200	494.4748029	ML346314a	98.371	491	8	0	1	491	1	491	0	1007	sp|Q7LFX5|CHSTF_HUMAN	sp|Q7LFX5|CHSTF_HUMAN	26.786	448	241	14	113	490	128	558	2.20E-41	159	Carbohydrate sulfotransferase 15	Homo sapiens	9606	XP_041480164.1	35.345	348	188	11	153	488	113	435	5.98E-51	185	carbohydrate sulfotransferase 15-like isoform X1	Lytechinus variegatus
jg17939	Mgar.v1.019	3619955	3621737	.	-	.	3620000	3630000	200	494.4748029	ML346313a	95.588	272	12	0	1	272	1	272	0	550	sp|Q7LFX5|CHSTF_HUMAN	sp|Q8CHI9|CHSTF_RAT	32.746	284	152	11	2	267	262	524	4.89E-31	127	Carbohydrate sulfotransferase 15	Rattus norvegicus	10116	XP_038058148.1	31.97	269	160	7	1	263	144	395	7.31E-30	125	carbohydrate sulfotransferase 15-like	Patiria miniata
jg17940	Mgar.v1.019	3628380	3630131	.	-	.	3620000	3630000	200	494.4748029	ML346315a	96.887	514	15	1	1	513	1	514	0	1042	sp|Q7LFX5|CHSTF_HUMAN	sp|Q8CHI9|CHSTF_RAT	29.969	327	193	10	202	512	252	558	9.80E-37	146	Carbohydrate sulfotransferase 15	Rattus norvegicus	10116	XP_041480165.1	34.177	395	208	12	137	512	75	436	1.28E-51	187	carbohydrate sulfotransferase 15-like isoform X2	Lytechinus variegatus
jg6889	Mgar.v1.046	1010291	1014187	.	-	.	1010000	1020000	200	494.1406152	ML170111a	99.09	659	6	0	1	659	1	659	0	1317	sp|P00747|PLMN_HUMAN	sp|P00747|PLMN_HUMAN	45.93	172	74	7	593	757	103	262	1.17E-30	132	Plasminogen	Homo sapiens	9606	XP_025101701.1	35.215	372	210	6	164	506	2696	3065	5.14E-51	201	uncharacterized protein LOC112568406 isoform X29	Pomacea canaliculata
jg6890	Mgar.v1.046	1014611	1016464	.	+	.	1010000	1020000	200	494.1406152	ML17013a	99.225	129	1	0	18	146	502	630	1.91E-90	274	NA	sp|Q28295|VWF_CANLF	37.931	58	32	2	83	137	292	348	0.021	37.7	von Willebrand factor	Canis lupus familiaris	9615	XP_013398734.1	35.065	77	48	2	63	137	1853	1929	4.91E-05	48.9	papilin isoform X3	Lingula anatina
jg6891	Mgar.v1.046	1016815	1018115	.	-	.	1010000	1020000	200	494.1406152	ML18442a	25	128	96	0	128	255	103	230	2.94E-08	53.5	NA	sp|P53353|ASPX_VULVU	31.39	223	152	1	35	257	39	260	5.78E-23	99.4	Sperm acrosomal protein FSA-ACR.1 (Fragment)	Vulpes vulpes	Vulpes vulpes OX	XP_018021066.1	42.623	244	140	0	17	260	66	309	2.19E-53	183	PREDICTED: uncharacterized protein slr1819-like	Hyalella azteca
jg6892	Mgar.v1.046	1018162	1022403	.	-	.	1010000	1020000	200	494.1406152	ML17014a	98.18	1099	20	0	27	1125	40	1138	0	2232	NA	sp|P46023|GR101_LYMST	29.121	182	116	5	634	813	747	917	4.39E-15	84.3	G-protein coupled receptor GRL101	Lymnaea stagnalis	Lymnaea stagnalis OX	XP_038052702.1	28.571	406	221	16	613	1011	1139	1482	7.19E-26	123	uncharacterized protein LOC119725369	Patiria miniata
jg22182	Mgar.v1.039	461835	475411	.	+	.	460000	470000	200	494.069748	ML23458a	80.527	493	20	3	891	1382	205	622	0	766	NA	sp|P12785|FAS_RAT	29.746	1812	1039	57	436	2065	428	2187	8.29E-180	610	Fatty acid synthase	Rattus norvegicus	10116	XP_029205766.1	29.699	1761	1059	50	418	2063	413	2109	0	620	fatty acid synthase-like	Acropora millepora
jg15637	Mgar.v1.017	3149343	3152264	.	+	.	3150000	3160000	147	493.6767592	ML25232a	97.5	200	3	1	1	198	1	200	7.09E-141	390	sp|O75554|WBP4_HUMAN	sp|Q5F457|WBP4_CHICK	52.308	65	31	0	1	65	1	65	5.54E-17	81.3	WW domain-binding protein 4	Gallus gallus	9031	XP_020900365.1	56.989	93	39	1	1	93	1	92	2.36E-24	103	WW domain-binding protein 4	Exaiptasia diaphana
jg15638	Mgar.v1.017	3153880	3157516	.	+	.	3150000	3160000	147	493.6767592	ML25231a	97.532	770	15	2	1	767	1	769	0	1537	NA	sp|C5XYW4|RU1C2_SORBI	28.409	88	50	2	15	94	78	160	0.015	41.2	U1 small nuclear ribonucleoprotein C-2	Sorghum bicolor	4558	XP_023299574.1	30.189	106	68	4	10	114	118	218	0.011	47	LOW QUALITY PROTEIN: uncharacterized protein LOC111681906	Lucilia cuprina
jg13998	Mgar.v1.002	1964688	1972250	.	-	.	1970000	1980000	200	493.4468628	ML10666a	97.917	48	1	0	2	49	98	145	1.32E-26	100	NA	sp|Q59MQ0|MYO5_CANAL	25.833	120	67	4	100	202	293	407	0.46	35.4	Myosin-5	Candida albicans (strain SC5314 / ATCC MYA-2876)	237561	XP_029823040.2	34.524	84	42	3	2	75	1870	1950	0.28	40	DNA-dependent protein kinase catalytic subunit	Ixodes scapularis
jg13999	Mgar.v1.002	1974934	1984524	.	-	.	1970000	1980000	200	493.4468628	ML10666a	94.898	98	5	0	2	99	4	101	6.61E-65	210	NA	sp|P13821|SANT_PLAFW	23.457	324	248	0	140	463	100	423	2.74E-20	99	S-antigen protein	Plasmodium falciparum (isolate Wellcome)	Plasmodium falciparum (isolate Wellcome) OX	XP_015604633.1	57.875	273	115	0	165	437	769	1041	2.33E-53	205	mucin-5AC	Cephus cinctus
jg3342	Mgar.v1.022	2358491	2365025	.	+	.	2360000	2370000	200	490.1342558	ML087116a	98.333	540	9	0	1	540	1	540	0	1172	sp|Q12923|PTN13_HUMAN	sp|Q9WVJ4|SYJ2B_RAT	42.391	92	53	0	447	538	10	101	1.93E-15	77.4	Synaptojanin-2-binding protein	Rattus norvegicus	10116	XP_002111294.1	25.514	243	157	6	103	330	1	234	3.23E-18	91.7	hypothetical protein TRIADDRAFT_14791, partial	Trichoplax adhaerens
jg3343	Mgar.v1.022	2365969	2366352	.	+	.	2360000	2370000	200	490.1342558	ML25283a	25.641	117	67	5	16	122	377	483	2.6	26.9	sp|Q13107|UBP4_HUMAN	sp|K9N7C7|R1AB_MERS1	28.571	91	62	2	6	95	6545	6633	1.4	32	Replicase polyprotein 1ab	Middle East respiratory syndrome-related coronavirus (isolate United Kingdom/H123990006/2012)	1263720	XP_038112097.1	30.612	98	56	4	5	102	125	210	0.31	37	uncharacterized protein LOC119767481	Culex quinquefasciatus
jg3344	Mgar.v1.022	2367238	2370192	.	+	.	2360000	2370000	200	490.1342558	ML087116a	97.959	49	1	0	261	309	565	613	3.60E-16	78.2	sp|Q12923|PTN13_HUMAN	NA	NA	NA	NA	NA	NA	NA	NA	NA	NA	NA	NA	NA	NA	NA	NA	NA	NA	NA	NA	NA	NA	NA	NA	NA	NA	NA
jg3345	Mgar.v1.022	2366602	2366937	.	-	.	2360000	2370000	200	490.1342558	ML06274a	58.73	63	26	0	1	63	71	133	6.78E-17	73.9	NA	sp|C3ZQF9|QRFPR_BRAFL	25.974	77	54	2	1	76	36	110	2.8	30.4	QRFP-like peptide receptor	Branchiostoma floridae	7739	XP_012556149.1	27.586	87	48	3	5	82	12	92	0.77	35.4	PREDICTED: neuropeptide Y receptor type 4-like	Hydra vulgaris
jg19616	Mgar.v1.007	2646318	2651887	.	-	.	2650000	2660000	200	489.7048424	ML02232a	99.446	361	2	0	1	361	1	361	0	744	NA	sp|P0DO17|VIT1_EUCGR	31.064	235	156	3	101	334	15	244	8.05E-27	109	Vacuolar iron transporter 1	Eucalyptus grandis	71139	XP_022836182.1	32.558	172	112	2	105	276	1	168	1.67E-15	80.5	vacuolar iron transporter 1-like	Spodoptera litura
jg19617	Mgar.v1.007	2655126	2660104	.	-	.	2650000	2660000	200	489.7048424	ML02233a	99.917	1201	1	0	1	1201	1	1201	0	2519	sp|Q9HBG6|IF122_HUMAN	sp|Q6NWV3|IF122_MOUSE	56.445	1187	502	7	14	1197	8	1182	0	1402	Intraflagellar transport protein 122 homolog	Mus musculus	10090	XP_013396110.1	62.915	542	195	3	1	540	1	538	0	755	intraflagellar transport protein 122 homolog	Lingula anatina
jg18249	Mgar.v1.012	2489515	2491968	.	+	.	2490000	2500000	200	489.516018	ML220724a	98.462	260	4	0	1	260	1	260	0	520	sp|Q9UNW9|NOVA2_HUMAN	sp|Q9UNW9|NOVA2_HUMAN	35.676	185	103	3	20	193	35	214	1.69E-22	99.4	RNA-binding protein Nova-2	Homo sapiens	9606	XP_031566690.1	37.634	186	115	1	8	193	17	201	7.49E-29	118	RNA-binding protein Nova-1-like isoform X2	Actinia tenebrosa
jg18250	Mgar.v1.012	2492750	2494048	.	+	.	2490000	2500000	200	489.516018	ML220723a	96.322	435	12	1	2	432	1	435	0	867	sp|Q9Y606|TRUA_HUMAN	sp|Q9Y606|TRUA_HUMAN	37.975	395	221	5	21	403	44	426	1.22E-81	260	tRNA pseudouridine synthase A	Homo sapiens	9606	XP_031570199.1	43.562	365	199	5	52	416	84	441	2.07E-95	300	tRNA pseudouridine synthase A-like	Actinia tenebrosa
jg18251	Mgar.v1.012	2494419	2495087	.	+	.	2490000	2500000	200	489.516018	ML220722a	99.55	222	1	0	1	222	1	222	1.21E-158	437	sp|Q9H446|RWDD1_HUMAN	sp|Q99ND9|RWDD1_RAT	42.672	232	107	8	1	213	1	225	1.11E-36	131	RWD domain-containing protein 1	Rattus norvegicus	10116	XP_037281424.1	41.553	219	112	8	1	207	1	215	1.25E-33	126	RWD domain-containing protein 1-like	Rhipicephalus microplus
jg18252	Mgar.v1.012	2496526	2498147	.	-	.	2490000	2500000	200	489.516018	ML220721a	99.582	239	1	0	1	239	1	239	3.57E-180	493	NA	sp|Q6FK91|MG101_CANGA	38.286	175	96	4	58	231	80	243	6.23E-35	127	Mitochondrial genome maintenance protein MGM101	Candida glabrata (strain ATCC 2001 / CBS 138 / JCM 3761 / NBRC 0622 / NRRL Y-65)	284593	XP_020610161.1	38.735	253	134	6	2	237	1	249	1.58E-46	160	mitochondrial genome maintenance protein MGM101-like	Orbicella faveolata
jg18253	Mgar.v1.012	2498599	2499693	.	-	.	2490000	2500000	200	489.516018	ML220720a	100	364	0	0	1	364	1	364	0	764	sp|P26378|ELAV4_HUMAN	sp|Q91584|ELAV3_XENLA	33.604	369	191	6	2	364	25	345	2.02E-62	206	ELAV-like protein 3	Xenopus laevis	8355	XP_009016920.1	34.819	359	197	10	11	363	20	347	1.14E-61	208	hypothetical protein HELRODRAFT_185541	Helobdella robusta
jg21483	Mgar.v1.030	1551826	1554013	.	-	.	1550000	1560000	200	489.25275	ML000711a	98.141	269	5	0	1	269	1	269	0	547	sp|Q8IWZ8|SUGP1_HUMAN	sp|Q6DGZ0|GPT11_DANRE	37.692	260	152	5	2	254	5	261	1.01E-40	144	G patch domain-containing protein 11	Danio rerio	7955	XP_018496027.1	38.951	267	145	7	2	255	7	268	1.37E-50	173	G patch domain-containing protein 11	Galendromus occidentalis
jg21484	Mgar.v1.030	1554680	1558443	.	-	.	1550000	1560000	200	489.25275	ML000712a	99.342	456	3	0	1	456	1	456	0	930	sp|P55081|MFAP1_HUMAN	sp|Q5EA98|MFAP1_BOVIN	50	440	195	6	24	454	13	436	2.17E-103	318	Microfibrillar-associated protein 1	Bos taurus	9913	XP_017780557.1	51.092	458	186	13	19	454	4	445	1.73E-125	377	PREDICTED: microfibrillar-associated protein 1	Nicrophorus vespilloides
jg17474	Mgar.v1.019	69816	75018	.	+	.	70000	80000	200	489.0825105	ML00651a	87.248	298	3	1	228	525	860	1122	6.12E-158	478	sp|B1AJZ9|FHAD1_HUMAN	sp|B1AJZ9|FHAD1_HUMAN	24.627	536	301	17	8	475	876	1376	4.68E-10	66.2	Forkhead-associated domain-containing protein 1	Homo sapiens	9606	XP_001634440.2	30.287	558	306	13	41	522	846	1396	8.64E-39	158	forkhead-associated domain-containing protein 1 isoform X4	Nematostella vectensis
jg17476	Mgar.v1.019	76275	80178	.	-	.	70000	80000	200	489.0825105	ML00652a	96.338	710	17	2	13	722	549	1249	0	1408	sp|P57058|HUNK_HUMAN	sp|Q68UT7|HUNK_PANTR	48.459	357	171	5	16	363	37	389	1.35E-105	341	Hormonally up-regulated neu tumor-associated kinase	Pan troglodytes	9598	XP_033740955.1	48.641	368	178	4	16	373	14	380	3.53E-114	367	hormonally up-regulated neu tumor-associated kinase homolog A-like	Pecten maximus
jg10793	Mgar.v1.033	876721	898212	.	+	.	890000	900000	200	488.9739402	ML14563a	98.785	823	8	1	107	929	1	821	0	1604	NA	sp|Q9Y493|ZAN_HUMAN	23.81	105	79	1	369	473	544	647	0.000307	48.5	Zonadhesin	Homo sapiens	9606	XP_018022649.1	34.906	106	63	1	388	487	22	127	1.66E-14	79.7	PREDICTED: splicing factor 3A subunit 2-like	Hyalella azteca
jg23461	Mgar.v1.060	394716	395183	.	+	.	390000	400000	200	487.7375653	ML02078a	100	155	0	0	1	155	1	155	2.77E-116	324	NA	sp|Q9CLU1|PNP_PASMU	29.268	82	54	2	49	130	231	308	0.24	35	Polyribonucleotide nucleotidyltransferase	Pasteurella multocida (strain Pm70)	272843	XP_036322479.1	33.929	56	30	2	73	128	134	182	1.9	35	uncharacterized protein LOC118736514	Rhagoletis pomonella
jg23462	Mgar.v1.060	398579	402141	.	-	.	390000	400000	200	487.7375653	ML08531a	97.596	208	5	0	2	209	119	326	1.39E-152	425	NA	sp|Q10126|YSM6_CAEEL	26.108	203	135	6	14	201	70	272	6.22E-09	57.8	Putative uncharacterized transposon-derived protein F52C9.6	Caenorhabditis elegans	6239	XP_015764735.1	48.705	193	98	1	14	206	408	599	2.50E-55	195	PREDICTED: LOW QUALITY PROTEIN: phosphoinositide 3-kinase regulatory subunit 4-like	Acropora digitifera
jg21091	Mgar.v1.031	447124	455152	.	+	.	450000	460000	200	487.6535913	ML067018a	99.754	1219	3	0	69	1287	1	1219	0	2528	sp|Q6ZS30|NBEL1_HUMAN	sp|E7FAW3|NBEL2_DANRE	35.794	1260	733	34	61	1275	1531	2759	0	724	Neurobeachin-like protein 2	Danio rerio	7955	XP_015764878.1	42.034	885	443	21	432	1276	150	1004	0	676	PREDICTED: neurobeachin-like protein 1	Acropora digitifera
jg11558	Mgar.v1.011	3913873	3927381	.	+	.	3920000	3930000	200	486.6278792	ML11178a	98.684	684	4	2	1	682	1	681	0	1387	sp|P51798|CLCN7_HUMAN	sp|O70496|CLCN7_MOUSE	51.927	545	256	4	145	686	88	629	0	543	H(+)/Cl(-) exchange transporter 7	Mus musculus	10090	XP_031570565.1	56.098	533	224	4	147	675	72	598	0	574	H(+)/Cl(-) exchange transporter 7-like	Actinia tenebrosa
jg11559	Mgar.v1.011	3927781	3930015	.	-	.	3920000	3930000	200	486.6278792	ML111710a	98.429	382	6	0	1	382	1	382	0	783	NA	sp|P16389|KCNA2_HUMAN	29.099	433	237	11	280	689	40	425	5.33E-43	166	Potassium voltage-gated channel subfamily A member 2	Homo sapiens	9606	XP_031564950.1	30.118	425	230	10	280	685	53	429	2.05E-42	167	potassium voltage-gated channel subfamily A member 3-like	Actinia tenebrosa
jg21722	Mgar.v1.045	1230298	1231239	.	+	.	1230000	1240000	200	486.4357728	ML270529a	42.056	107	47	5	14	111	234	334	0.000527	40.8	sp|Q03701|CEBPZ_HUMAN	sp|P15941|MUC1_HUMAN	28.479	309	202	14	9	311	143	438	1.01E-07	57	Mucin-1	Homo sapiens	9606	XP_026738311.1	38.065	310	178	1	3	298	1	310	1.62E-57	204	beclin 1-associated autophagy-related key regulator	Trichoplusia ni
jg21723	Mgar.v1.045	1232494	1233501	.	-	.	1230000	1240000	200	486.4357728	ML06745a	98.519	135	2	0	201	335	1	135	4.78E-95	277	NA	sp|Q924T8|CLTR1_RAT	25	300	200	12	2	294	18	299	1.12E-06	53.1	Cysteinyl leukotriene receptor 1	Rattus norvegicus	10116	XP_015768785.1	25.185	270	169	10	76	329	73	325	3.75E-06	55.8	PREDICTED: G-protein coupled receptor GRL101-like isoform X1	Acropora digitifera
jg21724	Mgar.v1.045	1235045	1235623	.	-	.	1230000	1240000	200	486.4357728	ML12463a	71.154	104	30	0	19	122	2371	2474	2.70E-45	156	NA	sp|O14513|NCKP5_HUMAN	28.889	90	49	3	64	140	25	112	0.59	33.5	Nck-associated protein 5	Homo sapiens	9606	XP_020615433.1	31.868	91	39	4	53	137	532	605	4.3	34.3	uncharacterized protein LOC110053534	Orbicella faveolata
jg9722	Mgar.v1.051	579122	582611	.	-	.	580000	590000	189	484.8094208	ML003235a	99.474	380	2	0	1	380	61	440	0	781	NA	sp|O70129|C5AR1_CAVPO	30.469	128	78	5	51	172	104	226	0.002	43.5	C5a anaphylatoxin chemotactic receptor 1	Cavia porcellus	10141	XP_041453481.1	21.939	392	244	18	3	377	62	408	2.22E-05	53.5	muscarinic acetylcholine receptor M4-like	Lytechinus variegatus
jg19360	Mgar.v1.007	569478	575147	.	-	.	570000	580000	200	483.7866024	ML28618a	58.043	746	297	10	25	764	24	759	0	804	NA	sp|Q9GYF0|CHUP1_CAEEL	25.122	410	231	18	339	731	381	731	3.19E-18	93.2	Cholesterol uptake protein 1	Caenorhabditis elegans	6239	XP_031564119.1	28.765	591	323	12	221	743	228	788	1.76E-62	231	uncharacterized protein LOC116299586 isoform X2	Actinia tenebrosa
jg19361	Mgar.v1.007	576049	580075	.	+	.	570000	580000	200	483.7866024	ML16922a	94.686	207	11	0	4	210	169	375	1.16E-142	405	sp|P21127|CD11B_HUMAN	sp|Q9U9Y8|NLK_CAEEL	29.508	183	93	6	22	199	381	532	9.73E-11	65.5	Serine/threonine kinase NLK	Caenorhabditis elegans	6239	XP_037826101.1	27.358	212	111	6	22	217	163	347	1.05E-11	71.2	stress-activated protein kinase JNK-like	Lucilia sericata
jg13992	Mgar.v1.002	1941077	1942528	.	-	.	1940000	1950000	193	483.4728367	ML10661a	98.118	372	7	0	112	483	1	372	0	739	NA	sp|Q5XD45|Y533_STRP6	28.378	74	52	1	136	208	192	265	4.3	33.1	Putative phosphatase M6_Spy0533	Streptococcus pyogenes serotype M6 (strain ATCC BAA-946 / MGAS10394)	286636	XP_026758204.1	25.893	112	67	3	28	127	12048	12155	2.3	38.9	uncharacterized protein LOC113517650	Galleria mellonella
jg13993	Mgar.v1.002	1943968	1944577	.	-	.	1940000	1950000	193	483.4728367	ML10662a	100	138	0	0	1	138	1	138	6.04E-102	286	sp|P78527|PRKDC_HUMAN	sp|Q54UC0|PRKDC_DICDI	42.754	138	74	2	1	133	4157	4294	1.75E-25	103	DNA-dependent protein kinase catalytic subunit	Dictyostelium discoideum	44689	XP_002110143.1	40.426	141	78	2	1	138	3905	4042	4.64E-26	108	hypothetical protein TRIADDRAFT_20924, partial	Trichoplax adhaerens
jg13994	Mgar.v1.002	1946152	1953039	.	+	.	1940000	1950000	193	483.4728367	ML079721a	52.817	142	35	1	119	228	4	145	1.47E-41	139	NA	sp|Q91735|EPHB3_XENLA	33.333	87	45	5	127	203	221	304	0.000384	44.7	Ephrin type-B receptor 3	Xenopus laevis	8355	XP_037559164.1	41.558	77	38	4	150	219	3234	3310	2.40E-05	52.4	uncharacterized protein LOC119436397	Dermacentor silvarum
jg12054	Mgar.v1.010	2989429	2990265	.	+	.	2990000	3000000	199	483.3551271	ML09016a	32.653	147	69	8	35	165	84	216	2.45E-05	44.3	sp|Q9H2I8|LRMDA_HUMAN	sp|Q9FNM7|RH26_ARATH	35.354	99	64	0	112	210	194	292	0.000628	44.7	DEAD-box ATP-dependent RNA helicase 26	Arabidopsis thaliana	3702	XP_022320827.1	23.982	221	168	0	40	260	78	298	4.21E-35	134	polygalacturonase 1 beta-like protein 1	Crassostrea virginica
jg5220	Mgar.v1.036	331390	332376	.	+	.	330000	340000	200	482.2560916	ML20872a	40.678	59	26	4	140	196	417	468	0.14	32.3	NA	sp|Q8RHI3|RL1_FUSNN	23.27	159	108	4	16	169	72	221	9.39E-09	57.4	50S ribosomal protein L1	Fusobacterium nucleatum subsp. nucleatum (strain ATCC 25586 / DSM 15643 / BCRC 10681 / CIP 101130 / JCM 8532 / KCTC 2640 / LMG 13131 / VPI 4355)	190304	XP_022660497.1	25	168	111	4	11	169	171	332	1.05E-07	58.5	39S ribosomal protein L1, mitochondrial-like	Varroa destructor
jg5221	Mgar.v1.036	332807	333948	.	+	.	330000	340000	200	482.2560916	ML030911a	100	86	0	0	1	86	1	86	1.38E-61	183	sp|P36954|RPB9_HUMAN	sp|P36958|RPB9_DROME	67.442	129	42	0	1	129	1	129	2.12E-62	189	DNA-directed RNA polymerase II subunit RPB9	Drosophila melanogaster	7227	XP_025105843.1	72.269	119	33	0	11	129	9	127	3.69E-62	192	DNA-directed RNA polymerase II subunit RPB9-like	Pomacea canaliculata
jg5222	Mgar.v1.036	334407	340252	.	+	.	330000	340000	200	482.2560916	ML030910a	97.476	1149	29	0	139	1287	1	1149	0	2333	NA	sp|Q8N1S5|S39AB_HUMAN	52.577	97	45	1	4	99	8	104	1.83E-22	103	Zinc transporter ZIP11	Homo sapiens	9606	XP_021344649.1	56.842	95	37	1	5	95	9	103	1.37E-25	110	zinc transporter ZIP11-like, partial	Mizuhopecten yessoensis
jg18354	Mgar.v1.012	3242442	3252736	.	+	.	3250000	3260000	200	482.2553537	ML310322a	91.946	447	0	2	1	437	1	421	0	832	sp|Q9BYT3|STK33_HUMAN	sp|Q924X7|STK33_MOUSE	51.266	316	144	6	13	325	87	395	1.43E-100	311	Serine/threonine-protein kinase 33	Mus musculus	10090	XP_022786198.1	46.015	389	190	11	18	399	12	387	1.76E-106	328	serine/threonine-protein kinase 33-like	Stylophora pistillata
jg18355	Mgar.v1.012	3256499	3274944	.	-	.	3250000	3260000	200	482.2553537	ML310320a	99.733	375	1	0	1	375	1	375	0	787	sp|P49137|MAPK2_HUMAN	sp|P49138|MAPK2_MOUSE	56.891	341	144	2	31	371	38	375	1.00E-144	418	MAP kinase-activated protein kinase 2	Mus musculus	10090	XP_033116390.1	59.524	336	133	2	38	373	31	363	6.67E-151	436	MAP kinase-activated protein kinase 2-like isoform X2	Anneissia japonica
jg18356	Mgar.v1.012	3254390	3255358	.	-	.	3250000	3260000	200	482.2553537	ML005015a	41.463	41	21	1	49	89	107	144	0.82	30.4	sp|Q9UGM3|DMBT1_HUMAN	sp|C4K2D4|RUVB_RICPU	24.8	125	90	3	17	139	172	294	0.27	36.2	Holliday junction ATP-dependent DNA helicase RuvB	Rickettsia peacockii (strain Rustic)	562019	XP_032787750.1	30	80	53	2	163	241	217	294	0.5	38.9	uncharacterized protein LOC116925200	Daphnia magna
jg19369	Mgar.v1.007	639740	640848	.	-	.	640000	650000	131	482.2462748	ML195911a	100	184	0	0	1	184	1	184	1.98E-135	375	NA	sp|Q0P5A1|DCTN3_BOVIN	24.855	173	121	4	7	173	3	172	1.47E-07	52.4	Dynactin subunit 3	Bos taurus	9913	XP_006620983.1	31.285	179	116	3	8	180	1	178	1.51E-15	77	uncharacterized protein LOC102680092	Apis dorsata
jg19370	Mgar.v1.007	641534	643197	.	-	.	640000	650000	131	482.2462748	ML195910a	98.965	483	5	0	1	483	1	483	0	999	sp|O95260|ATE1_HUMAN	sp|Q2PFX0|ATE1_MACFA	35.827	508	273	12	16	482	21	516	3.41E-92	292	Arginyl-tRNA--protein transferase 1	Macaca fascicularis	9541	XP_011456469.2	37.195	492	260	13	9	482	13	473	1.63E-102	320	LOW QUALITY PROTEIN: arginyl-tRNA--protein transferase 1	Crassostrea gigas
jg18795	Mgar.v1.016	2096671	2104772	.	+	.	2100000	2110000	200	480.0849329	ML311630a	99.499	399	2	0	1	399	1	399	0	822	sp|Q8N2G6|ZCH24_HUMAN	sp|B2RVL6|ZCH24_MOUSE	62.36	178	58	3	131	304	68	240	1.29E-71	227	Zinc finger CCHC domain-containing protein 24	Mus musculus	10090	XP_029176309.1	66.667	162	43	3	149	306	83	237	6.39E-72	231	zinc finger CCHC domain-containing protein 24-like	Nylanderia fulva
jg11885	Mgar.v1.010	1429169	1443830	.	+	.	1440000	1450000	173	478.6894318	ML30611a	99.505	202	1	0	90	291	1	202	2.53E-146	421	sp|Q13574|DGKZ_HUMAN	sp|O75912|DGKI_HUMAN	44.048	588	279	19	5	575	127	681	4.26E-145	451	Diacylglycerol kinase iota	Homo sapiens	9606	XP_033629634.1	46.41	571	263	17	40	600	127	664	1.68E-152	473	diacylglycerol kinase zeta-like isoform X3	Asterias rubens
jg11886	Mgar.v1.010	1446194	1449160	.	+	.	1440000	1450000	173	478.6894318	ML219312a	100	228	0	0	1	228	220	447	1.75E-166	471	sp|Q13574|DGKZ_HUMAN	sp|D3YWQ0|DGKI_MOUSE	24.92	313	157	10	17	254	728	1037	3.87E-10	63.9	Diacylglycerol kinase iota	Mus musculus	10090	XP_028397030.1	24.476	286	197	6	1	280	585	857	7.61E-13	75.5	diacylglycerol kinase zeta-like	Dendronephthya gigantea
jg11887	Mgar.v1.010	1444574	1445446	.	+	.	1440000	1450000	173	478.6894318	ML26491a	31.25	304	178	7	1	275	1	302	4.39E-39	138	NA	sp|P0C646|O52Z1_HUMAN	31.325	83	53	2	40	121	38	117	0.065	38.1	Olfactory receptor 52Z1	Homo sapiens	9606	XP_034338306.1	35.185	108	66	2	14	120	8	112	0.000114	50.4	cholecystokinin receptor type A	Crassostrea gigas
jg19490	Mgar.v1.007	1681508	1688312	.	+	.	1680000	1690000	136	475.6726294	ML144210a	100	414	0	0	1	414	1	414	0	866	sp|Q5VWP2|TET5C_HUMAN	sp|Q4R8X4|TET5C_MACFA	50.693	361	165	3	1	356	12	364	1.38E-114	343	Terminal nucleotidyltransferase 5C	Macaca fascicularis	9541	XP_006825326.1	52.589	367	160	5	5	369	10	364	1.87E-121	364	PREDICTED: protein FAM46A-like	Saccoglossus kowalevskii
jg16714	Mgar.v1.037	1218011	1220113	.	+	.	1210000	1220000	184	474.5918167	ML09922a	27.404	208	126	6	60	245	152	356	0.000106	43.9	sp|Q9GZM7|TINAL_HUMAN	sp|P12348|PER_DROPS	23.485	132	101	0	53	184	691	822	0.000678	46.2	Period circadian protein	Drosophila pseudoobscura pseudoobscura	46245	XP_023722101.1	30.769	195	135	0	60	254	709	903	6.75E-27	121	uncharacterized protein LOC111872425	Cryptotermes secundus
jg18475	Mgar.v1.012	4289592	4290831	.	-	.	4290000	4300000	200	473.3345037	ML007432a	35.028	177	112	3	29	203	40	215	7.80E-29	112	sp|Q9H015|S22A4_HUMAN	sp|Q3YAW7|S22A7_RABIT	26.809	235	117	4	31	213	4	235	1.46E-14	75.1	Solute carrier family 22 member 7	Oryctolagus cuniculus	9986	XP_012558363.1	33.742	163	95	5	30	180	23	184	1.05E-17	87.4	PREDICTED: organic cation transporter-like protein	Hydra vulgaris
jg18476	Mgar.v1.012	4292459	4295110	.	-	.	4290000	4300000	200	473.3345037	ML200262a	98.867	883	10	0	1	883	1	883	0	1828	sp|Q9UIQ6|LCAP_HUMAN	sp|O57579|AMPN_CHICK	27.385	891	515	27	19	836	93	924	7.54E-92	315	Aminopeptidase Ey	Gallus gallus	9031	XP_013142752.1	32.07	686	408	13	19	690	67	708	8.03E-112	371	PREDICTED: glutamyl aminopeptidase-like isoform X2	Papilio polytes
jg18477	Mgar.v1.012	4297477	4299759	.	+	.	4290000	4300000	200	473.3345037	ML200261a	100	319	0	0	1	319	1	319	0	667	NA	sp|Q2YY85|MENG_STAAB	29.891	184	92	7	73	236	47	213	4.56E-12	68.2	Demethylmenaquinone methyltransferase	Staphylococcus aureus (strain bovine RF122 / ET3-1)	273036	XP_034328576.1	31.513	238	150	4	48	278	6	237	2.14E-25	108	demethylmenaquinone methyltransferase-like	Crassostrea gigas
jg24757	Mgar.v1.084	222724	253704	.	-	.	230000	240000	200	472.5732575	ML064933a	22.105	190	131	3	20	199	545	727	0.000251	42	sp|Q86U44|MTA70_HUMAN	sp|Q9JIR0|RIMB1_RAT	23.164	177	121	4	86	248	329	504	0.001	44.7	Peripheral-type benzodiazepine receptor-associated protein 1	Rattus norvegicus	10116	XP_025828956.1	23.944	284	174	6	10	291	637	880	2.08E-06	56.6	uncharacterized protein LOC108744493 isoform X3	Agrilus planipennis
jg24758	Mgar.v1.084	238794	239632	.	+	.	230000	240000	200	472.5732575	ML109014a	37.234	188	105	12	38	223	1387	1563	7.54E-18	81.6	NA	sp|Q0SGP5|ATPF_RHOJR	28.571	56	40	0	128	183	83	138	2.8	32	ATP synthase subunit b	Rhodococcus jostii (strain RHA1)	101510	XP_022236188.1	23.423	222	168	1	12	233	32	251	2.92E-26	108	uncharacterized protein LOC111083786, partial	Limulus polyphemus
jg16728	Mgar.v1.037	1314278	1332160	.	+	.	1310000	1320000	200	470.9275441	ML21657a	96.673	511	8	1	1	502	1	511	0	1028	sp|Q9HCC9|LST2_HUMAN	sp|Q6ZPK7|LST2_MOUSE	43.75	304	165	4	1	299	2	304	3.77E-70	243	Lateral signaling target protein 2 homolog	Mus musculus	10090	XP_013292426.1	32.664	548	287	14	1	494	4	523	8.30E-80	266	FYVE zinc finger	Necator americanus
jg20799	Mgar.v1.029	1300804	1309881	.	-	.	1300000	1310000	197	469.6535461	ML189345a	87.712	472	28	3	119	590	1	442	0	838	sp|Q9Y5S8|NOX1_HUMAN	sp|Q61093|CY24B_MOUSE	41.286	591	303	13	15	590	9	570	4.39E-140	421	Cytochrome b-245 heavy chain	Mus musculus	10090	XP_012556948.1	39.691	582	310	11	16	590	9	556	5.93E-145	436	PREDICTED: cytochrome b-245 heavy chain-like	Hydra vulgaris
jg7473	Mgar.v1.003	349832	363542	.	+	.	350000	360000	200	469.3899075	ML06519a	96.352	466	1	1	210	659	22	487	0	920	sp|Q14008|CKAP5_HUMAN	sp|Q14008|CKAP5_HUMAN	39.669	605	317	12	49	645	874	1438	2.15E-124	410	Cytoskeleton-associated protein 5	Homo sapiens	9606	XP_030845165.1	40.266	601	337	8	41	633	864	1450	6.15E-123	409	cytoskeleton-associated protein 5 isoform X2	Strongylocentrotus purpuratus
jg13033	Mgar.v1.006	3458706	3461042	.	+	.	3460000	3470000	200	468.2914603	ML001915a	100	72	0	0	1	72	1	72	2.04E-46	145	NA	sp|P00931|TRP_YEAST	27.778	108	69	3	51	156	114	214	0.041	37.7	Tryptophan synthase	Saccharomyces cerevisiae (strain ATCC 204508 / S288c)	559292	XP_001602335.2	39.189	74	36	2	101	174	90	154	2.2	35.8	muscarinic acetylcholine receptor M5	Nasonia vitripennis
jg13034	Mgar.v1.006	3461524	3462678	.	-	.	3460000	3470000	200	468.2914603	ML001914a	98.611	288	4	0	97	384	1	288	0	598	NA	sp|P54966|Y284L_PBCV1	30.294	340	168	9	17	349	2	279	2.11E-38	142	Uncharacterized protein A284L	Paramecium bursaria Chlorella virus 1	10506	XP_015779110.1	35.401	387	211	17	3	379	10	367	3.65E-61	207	PREDICTED: penicillin acylase-like	Acropora digitifera
jg13035	Mgar.v1.006	3464110	3465167	.	+	.	3460000	3470000	200	468.2914603	ML06401a	34.375	32	21	0	17	48	466	497	0.6	29.3	NA	sp|Q9Z2F6|BCL3_MOUSE	33.784	74	41	2	50	123	165	230	0.33	33.9	B-cell lymphoma 3 protein homolog	Mus musculus	10090	XP_025602297.1	32.394	71	47	1	11	81	86	155	4.9	33.9	uncharacterized protein LOC112694947	Athalia rosae
jg13036	Mgar.v1.006	3469120	3469764	.	-	.	3460000	3470000	200	468.2914603	ML00197a	76.562	128	29	1	3	129	5	132	3.50E-64	191	NA	sp|Q0IC75|PANB_SYNS3	33.333	57	38	0	21	77	188	244	0.46	33.1	3-methyl-2-oxobutanoate hydroxymethyltransferase	Synechococcus sp. (strain CC9311)	64471	XP_034478581.1	25.253	99	62	4	21	115	484	574	1.9	35	dihydropyrimidinase-like	Drosophila innubila
jg10869	Mgar.v1.033	1739069	1740046	.	+	.	1740000	1750000	200	466.7695351	ML008017a	53.041	296	134	3	5	297	4	297	7.99E-97	291	NA	sp|E7F7V7|GAL2B_DANRE	21.405	299	217	8	28	315	36	327	1.76E-05	49.7	Galanin receptor 2b	Danio rerio	7955	XP_034938262.1	24.051	158	109	4	10	161	118	270	2.75E-06	56.6	uncharacterized protein LOC118066394	Chelonus insularis
jg10870	Mgar.v1.033	1740465	1748565	.	-	.	1740000	1750000	200	466.7695351	ML073028a	99.679	624	2	0	2	625	92	715	0	1290	sp|P05556|ITB1_HUMAN	sp|P53713|ITB1_FELCA	35.545	633	325	20	24	620	35	620	1.02E-109	351	Integrin beta-1	Felis catus	9685	XP_029179548.1	34.976	629	355	19	14	624	22	614	1.11E-116	372	integrin beta-1-like	Acropora millepora
jg10871	Mgar.v1.033	1749565	1750617	.	-	.	1740000	1750000	200	466.7695351	ML073029a	98.507	134	2	0	1	134	1	134	4.22E-90	256	NA	sp|Q9Q2Q3|POL2_BBWV2	52.174	23	11	0	47	69	16	38	3.1	31.2	RNA2 polyprotein	Broad bean wilt virus 2	Broad bean wilt virus 2 OX	XP_023222125.1	34.483	58	32	2	40	95	622	675	6.4	33.5	RAB6A-GEF complex partner protein 1-like	Centruroides sculpturatus
jg17155	Mgar.v1.021	699367	700386	.	-	.	700000	710000	200	466.5330122	ML239510a	31.579	76	47	3	39	112	618	690	0.063	31.2	sp|Q8IWA0|WDR75_HUMAN	sp|Q1D823|AGLZ_MYXXD	46.154	26	14	0	79	104	138	163	0.42	33.1	Adventurous-gliding motility protein Z	Myxococcus xanthus (strain DK 1622)	246197	XP_034324932.1	37.255	51	27	1	41	86	1228	1278	1.9	34.7	LOW QUALITY PROTEIN: unconventional myosin-IXAa	Crassostrea gigas
jg17156	Mgar.v1.021	700749	704829	.	-	.	700000	710000	200	466.5330122	ML053624a	97.436	624	16	0	1	624	562	1185	0	1254	sp|Q8N1I0|DOCK4_HUMAN	sp|Q8N1I0|DOCK4_HUMAN	44.037	109	61	0	1	109	1476	1584	1.68E-22	106	Dedicator of cytokinesis protein 4	Homo sapiens	9606	XP_041458051.1	38.168	131	74	1	1	131	1502	1625	7.47E-22	108	dedicator of cytokinesis protein 4-like isoform X7	Lytechinus variegatus
jg17157	Mgar.v1.021	705575	710471	.	+	.	700000	710000	200	466.5330122	ML053625a	89.741	848	52	4	91	936	2	816	0	1550	sp|P07202|PERT_HUMAN	sp|Q8HYB7|PERT_CANLF	35.199	679	368	21	300	936	101	749	7.69E-110	364	Thyroid peroxidase	Canis lupus familiaris	9615	XP_002431634.1	38.315	629	321	23	340	934	503	1098	2.14E-113	384	Thyroid peroxidase precursor, putative	Pediculus humanus corporis
jg15995	Mgar.v1.005	1418219	1421716	.	+	.	1420000	1430000	200	464.1495038	ML32093a	97.835	231	4	1	1	230	1	231	3.14E-157	464	sp|Q8WXD0|RXFP2_HUMAN	sp|P19098|CP19A_CHICK	27.027	74	42	2	138	199	136	209	3.7	32.3	Aromatase	Gallus gallus	9031	XP_034175054.1	18.519	162	117	4	67	228	108	254	0.65	38.5	coiled-coil domain-containing protein 183	Osmia lignaria
jg15996	Mgar.v1.005	1422979	1426510	.	+	.	1420000	1430000	200	464.1495038	ML20447a	33.929	168	104	2	2	166	286	449	2.47E-24	99.8	sp|Q9NVC3|S38A7_HUMAN	sp|Q6DFE7|S38A7_XENLA	39.062	128	78	0	1	128	274	401	5.52E-19	88.6	Putative sodium-coupled neutral amino acid transporter 7	Xenopus laevis	8355	XP_015779061.1	34.375	128	84	0	1	128	239	366	1.71E-17	87	PREDICTED: putative sodium-coupled neutral amino acid transporter 7	Acropora digitifera
jg15682	Mgar.v1.017	3458808	3463090	.	-	.	3460000	3470000	200	463.8696068	ML09052a	100	194	0	0	1	194	1	194	8.29E-147	408	NA	sp|P50026|DNAJ_SYNE7	38.384	99	60	1	30	127	8	106	4.54E-14	73.9	Chaperone protein DnaJ	Synechococcus elongatus (strain PCC 7942 / FACHB-805)	1140	XP_013784424.1	45.882	85	44	1	23	105	61	145	1.04E-12	71.6	protein tumorous imaginal discs, mitochondrial-like	Limulus polyphemus
jg15683	Mgar.v1.017	3468248	3532147	.	-	.	3460000	3470000	200	463.8696068	ML09053a	99.124	1141	10	0	143	1283	1	1141	0	2347	sp|Q14997|PSME4_HUMAN	sp|F1QFR9|PSM4A_DANRE	27.184	1328	883	26	2	1283	81	1370	1.52E-142	492	Proteasome activator complex subunit 4A	Danio rerio	7955	XP_020917265.1	29.037	1319	864	22	4	1280	86	1374	1.92E-166	564	proteasome activator complex subunit 4	Exaiptasia diaphana
jg19027	Mgar.v1.016	4043419	4050522	.	-	.	4050000	4060000	135	463.8198589	ML16691a	99.438	178	1	0	1	178	1	178	1.90E-131	364	sp|Q8TD35|LKAM1_HUMAN	sp|Q8TD35|LKAM1_HUMAN	30.986	142	94	3	24	165	48	185	3.39E-09	57	Protein LKAAEAR1	Homo sapiens	9606	XP_005101403.1	41.667	168	95	2	6	173	9	173	5.70E-33	121	protein LKAAEAR1	Aplysia californica
jg19028	Mgar.v1.016	4058908	4067841	.	-	.	4050000	4060000	135	463.8198589	ML07711a	99.738	382	1	0	337	718	131	512	0	786	sp|Q9P2I0|CPSF2_HUMAN	sp|O35218|CPSF2_MOUSE	48.035	789	332	12	1	718	1	782	0	723	Cleavage and polyadenylation specificity factor subunit 2	Mus musculus	10090	XP_028396324.1	52.59	753	318	13	1	717	1	750	0	761	LOW QUALITY PROTEIN: cleavage and polyadenylation specificity factor subunit 2-like	Dendronephthya gigantea
jg7946	Mgar.v1.003	4107061	4123579	.	-	.	4120000	4130000	200	463.4931258	ML08426a	89.404	604	12	2	1	554	1	602	0	1066	NA	sp|C1BJB1|MTNB_OSMMO	32.258	62	42	0	9	70	26	87	0.069	38.9	Methylthioribulose-1-phosphate dehydratase	Osmerus mordax	8014	XP_033747091.1	24.715	263	178	6	306	558	1	253	0.005	47.4	mucin-3A-like	Pecten maximus
jg7947	Mgar.v1.003	4125612	4129556	.	-	.	4120000	4130000	200	463.4931258	ML08425a	98.171	164	3	0	1	164	1	164	8.88E-121	339	sp|P13807|GYS1_HUMAN	sp|Q8MJ26|GYS1_MACMU	52.667	150	62	3	1	149	538	679	2.34E-32	126	Glycogen [starch] synthase, muscle	Macaca mulatta	9544	XP_030845170.1	55.285	123	47	2	1	123	384	498	2.49E-35	136	glycogen [starch] synthase, muscle isoform X2	Strongylocentrotus purpuratus
jg19480	Mgar.v1.007	1560318	1579721	.	+	.	1560000	1570000	200	461.8552009	ML13171a	99.278	277	2	0	308	584	606	882	0	590	NA	sp|Q5M7P8|TDRD7_XENTR	25.174	576	375	18	42	581	521	1076	6.49E-32	135	Tudor domain-containing protein 7	Xenopus tropicalis	8364	XP_031570811.1	29.391	558	335	19	48	579	667	1191	2.12E-50	194	tudor domain-containing protein 7-like isoform X2	Actinia tenebrosa
jg21143	Mgar.v1.031	864947	865859	.	+	.	860000	870000	200	459.3944832	ML14125a	95.294	85	4	0	1	85	1	85	8.57E-54	162	NA	sp|Q9I931|FUCL1_ANGJA	32.927	82	51	2	4	83	92	171	0.1	34.3	Fucolectin-1	Anguilla japonica	Anguilla japonica OX	XP_022310472.1	31.395	86	48	2	4	85	183	261	0.002	43.1	uncharacterized protein LOC111115876 isoform X2	Crassostrea virginica
jg19024	Mgar.v1.016	4011023	4015648	.	-	.	4010000	4020000	200	458.2120851	ML16693a	82.583	511	44	8	95	577	1046	1539	0	765	NA	sp|P34183|SYH_CAEEL	28.205	117	79	2	92	207	348	460	2.6	34.7	Histidine--tRNA ligase	Caenorhabditis elegans	6239	NA	NA	NA	NA	NA	NA	NA	NA	NA	NA	NA	NA	NA
jg8432	Mgar.v1.001	1129305	1130306	.	+	.	1130000	1140000	200	458.1971507	ML084437a	35.071	211	131	2	59	263	174	384	9.54E-34	126	sp|P54886|P5CS_HUMAN	sp|A2QCJ2|LONM_ASPNC	41.509	53	25	3	246	292	796	848	0.17	37.4	Lon protease homolog, mitochondrial	Aspergillus niger (strain CBS 513.88 / FGSC A1513)	425011	XP_037826978.1	25.61	164	94	6	108	271	203	338	3.1	36.6	LOW QUALITY PROTEIN: G-protein coupled receptor Mth2-like, partial	Lucilia sericata
jg8433	Mgar.v1.001	1130855	1144013	.	-	.	1130000	1140000	200	458.1971507	ML120740b	95.536	336	11	2	1	335	1	333	0	649	sp|Q99439|CNN2_HUMAN	sp|Q3KQW7|LIMC1_XENLA	37.5	120	70	2	32	147	26	144	8.20E-18	88.2	LIM and calponin homology domains-containing protein 1	Xenopus laevis	8355	XP_022079522.1	32.584	178	100	3	30	188	26	202	1.62E-16	88.2	LIM domain only protein 7-like isoform X11	Acanthaster planci
jg5650	Mgar.v1.015	1661405	1666989	.	-	.	1660000	1670000	200	455.1391408	ML015611a	98.881	268	3	0	251	518	320	587	0	556	sp|Q96JA1|LRIG1_HUMAN	sp|C0HL13|LRP2_PIG	44.72	161	74	6	260	409	1031	1187	9.70E-27	119	Low-density lipoprotein receptor-related protein 2	Sus scrofa	9823	XP_023017140.1	40	160	81	6	256	408	1694	1845	2.03E-27	124	LOW QUALITY PROTEIN: microtubule-associated protein futsch-like	Leptinotarsa decemlineata
jg13575	Mgar.v1.023	2230657	2231472	.	-	.	2230000	2240000	200	455.0995641	ML006317a	99.631	271	1	0	1	271	1	271	0	559	NA	sp|A9CJB2|NUOB_AGRFC	38.298	47	29	0	2	48	8	54	0.93	33.9	NADH-quinone oxidoreductase subunit B	Agrobacterium fabrum (strain C58 / ATCC 33970)	176299	XP_032588847.1	34.375	128	61	5	34	154	12	123	0.48	38.9	uncharacterized protein LOC116804601	Drosophila mojavensis
jg13576	Mgar.v1.023	2232129	2239337	.	-	.	2230000	2240000	200	455.0995641	ML006316a	99.692	325	1	0	1	325	1	325	0	672	sp|Q9H9B4|SFXN1_HUMAN	sp|B2LU20|SFXN1_SHEEP	59.365	315	127	1	11	325	9	322	2.03E-134	387	Sideroflexin-1	Ovis aries	9940	XP_028391147.1	59.509	326	130	2	1	325	1	325	2.99E-140	405	sideroflexin-1-like	Dendronephthya gigantea
jg15185	Mgar.v1.063	118984	122191	.	-	.	120000	130000	200	454.4667999	ML065752a	98.881	804	9	0	1	804	1	804	0	1648	sp|P04275|VWF_HUMAN	sp|Q8CJ69|BMPER_MOUSE	28.415	366	212	13	202	546	341	677	4.03E-28	124	BMP-binding endothelial regulator protein	Mus musculus	10090	XP_033627762.1	29.114	395	230	14	219	590	4244	4611	4.12E-35	152	IgGFc-binding protein-like	Asterias rubens
jg15186	Mgar.v1.063	122411	124239	.	+	.	120000	130000	200	454.4667999	ML22303a	32.222	90	46	4	34	108	207	296	0.17	30.8	sp|Q8TE73|DYH5_HUMAN	sp|Q923M1|MSRA_RAT	59.712	139	55	1	13	151	90	227	1.26E-55	177	Mitochondrial peptide methionine sulfoxide reductase	Rattus norvegicus	10116	XP_034333399.1	59.574	141	56	1	13	153	72	211	6.67E-54	175	peptide methionine sulfoxide reductase MsrA isoform X4	Crassostrea gigas
jg15187	Mgar.v1.063	125422	126867	.	+	.	120000	130000	200	454.4667999	ML065753a	99.584	481	2	0	1	481	1	481	0	978	sp|Q0VDF9|HSP7E_HUMAN	sp|Q5RGE6|HSP7E_DANRE	34.467	441	250	10	1	415	1	428	5.85E-73	242	Heat shock 70 kDa protein 14	Danio rerio	7955	XP_029635682.1	30.958	449	282	11	2	431	14	453	1.28E-59	210	heat shock 70 kDa protein 14	Octopus sinensis
jg15188	Mgar.v1.063	127139	127746	.	+	.	120000	130000	200	454.4667999	ML065754a	97.895	95	1	1	1	94	1	95	2.78E-60	188	sp|Q96IJ6|GMPPA_HUMAN	sp|Q922H4|GMPPA_MOUSE	57.609	92	38	1	1	91	1	92	2.49E-30	114	Mannose-1-phosphate guanyltransferase alpha	Mus musculus	10090	XP_032663953.1	60.44	91	36	0	1	91	1	91	4.10E-34	127	mannose-1-phosphate guanyltransferase alpha	Odontomachus brunneus
jg15189	Mgar.v1.063	127902	128633	.	-	.	120000	130000	200	454.4667999	ML00199a	42.458	179	102	1	65	242	28	206	3.56E-54	172	NA	sp|Q8TCQ1|MARH1_HUMAN	26.638	229	145	8	24	238	38	257	5.85E-11	64.3	E3 ubiquitin-protein ligase MARCHF1	Homo sapiens	9606	XP_022316086.1	25.225	222	149	5	14	227	29	241	8.26E-12	70.1	E3 ubiquitin-protein ligase MARCH1-like	Crassostrea virginica
jg6700	Mgar.v1.032	1421541	1423876	.	+	.	1420000	1430000	200	452.9848869	ML05905a	98.413	126	2	0	1	126	1	126	8.05E-91	266	NA	sp|B0C9E9|HTPX_ACAM1	42.857	42	23	1	45	86	235	275	2.2	32	Protease HtpX homolog	Acaryochloris marina (strain MBIC 11017)	329726	XP_032228228.1	43.636	55	29	1	54	106	55	109	0.03	39.3	uncharacterized protein LOC5504048	Nematostella vectensis
jg6701	Mgar.v1.032	1424599	1425512	.	-	.	1420000	1430000	200	452.9848869	ML077213a	36.15	213	126	4	11	217	37	245	5.85E-26	104	NA	NA	NA	NA	NA	NA	NA	NA	NA	NA	NA	NA	NA	NA	NA	XP_013079824.1	36.842	57	35	1	99	155	84	139	0.94	37.7	PREDICTED: neuropeptides capa receptor-like	Biomphalaria glabrata
jg6702	Mgar.v1.032	1427213	1428222	.	-	.	1420000	1430000	200	452.9848869	ML077211a	47.12	191	99	2	89	277	28	218	3.34E-54	177	NA	sp|Q9EQQ3|GPR63_MOUSE	28.44	109	64	4	182	281	295	398	0.004	42.4	Probable G-protein coupled receptor 63	Mus musculus	10090	XP_022098499.1	34.737	95	54	5	194	287	195	282	9.18E-05	50.4	histamine H2 receptor-like	Acanthaster planci
jg6703	Mgar.v1.032	1429603	1431456	.	-	.	1420000	1430000	200	452.9848869	ML077211a	40.574	244	132	5	168	403	2	240	2.98E-48	165	NA	sp|Q6R6I7|RXFP1_MOUSE	22.642	159	104	4	254	406	566	711	0.14	38.1	Relaxin receptor 1	Mus musculus	10090	XP_029654974.1	31.579	133	90	1	23	154	190	322	2.22E-10	68.9	nucleoporin nup189-like, partial	Octopus sinensis
jg23944	Mgar.v1.052	811638	813311	.	+	.	810000	820000	149	451.8498049	ML141723a	25.806	62	43	2	414	475	88	146	0.57	31.6	NA	sp|E1BM58|PRAX_BOVIN	36.122	263	122	19	167	411	380	614	7.48E-19	94.4	Periaxin	Bos taurus	9913	XP_012554791.1	31.004	229	155	1	208	436	3	228	2.25E-35	141	PREDICTED: uncharacterized protein LOC105843681	Hydra vulgaris
jg23945	Mgar.v1.052	813687	814076	.	+	.	810000	820000	149	451.8498049	ML141723a	37.143	35	20	1	94	128	113	145	0.33	29.3	NA	sp|E1BM58|PRAX_BOVIN	42.574	101	41	8	2	89	425	521	9.02E-06	47	Periaxin	Bos taurus	9913	XP_021357199.1	31.579	133	86	1	1	128	1	133	8.10E-14	72.8	proline-rich extensin-like protein EPR1	Mizuhopecten yessoensis
jg4731	Mgar.v1.014	1600022	1601930	.	-	.	1600000	1610000	158	451.8389122	ML12465a	95	240	10	1	1	238	171	410	4.10E-168	469	NA	sp|Q9Z2D0|MTMR9_MOUSE	35.976	164	87	6	48	199	343	500	3.78E-20	92	Myotubularin-related protein 9	Mus musculus	10090	XP_022669941.1	38.506	174	93	6	48	212	366	534	5.27E-24	106	myotubularin-related protein 9-like isoform X3	Varroa destructor
jg4732	Mgar.v1.014	1604105	1605166	.	+	.	1600000	1610000	158	451.8389122	ML127010a	39.888	356	192	6	1	348	10	351	4.23E-68	217	NA	sp|Q13304|GPR17_HUMAN	22.145	289	206	8	14	291	54	334	3.99E-07	55.1	Uracil nucleotide/cysteinyl leukotriene receptor	Homo sapiens	9606	XP_003103966.1	22.93	157	117	3	1	156	72	225	6.33E-06	55.5	CRE-CKR-2 protein	Caenorhabditis remanei
jg4733	Mgar.v1.014	1605476	1607474	.	-	.	1600000	1610000	158	451.8389122	ML12465a	95.322	171	8	0	1	171	1	171	4.69E-120	344	NA	sp|Q13614|MTMR2_HUMAN	34.667	75	48	1	13	86	203	277	0.000374	43.5	Myotubularin-related protein 2	Homo sapiens	9606	XP_037568997.1	33.333	66	43	1	19	83	228	293	0.000687	46.2	myotubularin-related protein 2-like isoform X1	Dermacentor silvarum
jg22197	Mgar.v1.039	550908	551876	.	+	.	550000	560000	160	451.2056578	ML00013a	27.848	79	56	1	108	186	198	275	0.53	31.2	sp|P35368|ADA1B_HUMAN	sp|Q8J0I8|AOX_YARLI	28.788	66	44	1	53	115	139	204	2.6	33.5	Alternative oxidase, mitochondrial	Yarrowia lipolytica (strain CLIB 122 / E 150)	284591	XP_320386.4	31.818	66	41	2	243	308	561	622	3.3	37.4	AGAP012141-PA, partial	Anopheles gambiae str. PEST
jg22198	Mgar.v1.039	553020	553982	.	+	.	550000	560000	160	451.2056578	ML073227a	28.455	123	68	4	115	223	41	157	1.9	29.3	sp|Q969N2|PIGT_HUMAN	sp|Q9NEZ7|BBS1_CAEEL	24.719	89	55	3	87	168	158	241	0.94	35	Bardet-Biedl syndrome 1 protein homolog	Caenorhabditis elegans	6239	XP_012230891.1	21.708	281	174	11	3	258	65	324	4	36.6	PREDICTED: tachykinin-like peptides receptor 86C	Linepithema humile
jg22199	Mgar.v1.039	554000	558264	.	-	.	550000	560000	160	451.2056578	ML234517a	96.939	98	3	0	1	98	1	98	1.34E-66	203	sp|O75695|XRP2_HUMAN	sp|Q9EPK2|XRP2_MOUSE	44.444	99	52	1	5	100	1	99	2.72E-26	103	Protein XRP2	Mus musculus	10090	XP_014665151.1	50	94	47	0	5	98	1	94	8.86E-28	109	PREDICTED: protein XRP2-like	Priapulus caudatus
jg22200	Mgar.v1.039	558828	567750	.	-	.	550000	560000	160	451.2056578	ML234518a	98.56	625	9	0	35	659	188	812	0	1280	sp|Q9BRQ4|CF300_HUMAN	sp|Q6P2K3|CF20D_MOUSE	44.292	219	110	5	1	212	1	214	3.67E-55	202	Protein CFAP20DC	Mus musculus	10090	XP_020899564.1	46.774	248	114	7	1	236	1	242	2.11E-59	219	uncharacterized protein C3orf67 homolog	Exaiptasia diaphana
jg20557	Mgar.v1.054	667575	673730	.	+	.	670000	680000	200	450.431943	ML045230a	93.043	345	14	4	361	699	1644	1984	0	622	NA	sp|O60293|ZC3H1_HUMAN	30.38	79	41	3	130	198	1364	1438	0.82	37	Zinc finger C3H1 domain-containing protein	Homo sapiens	9606	XP_012554468.1	23.92	301	196	10	411	697	1502	1783	7.01E-06	57.4	PREDICTED: zinc finger C3H1 domain-containing protein-like	Hydra vulgaris
jg20558	Mgar.v1.054	678939	700039	.	+	.	670000	680000	200	450.431943	ML045231a	100	360	0	0	1	360	1	360	0	751	sp|Q8WVN8|UB2Q2_HUMAN	sp|Q8WVN8|UB2Q2_HUMAN	40.678	354	193	6	23	360	23	375	1.61E-85	266	Ubiquitin-conjugating enzyme E2 Q2	Homo sapiens	9606	XP_011426508.1	44.477	344	180	5	24	360	25	364	4.05E-90	281	ubiquitin-conjugating enzyme E2 Q2-like isoform X2	Crassostrea gigas
jg16713	Mgar.v1.037	1201921	1203111	.	-	.	1200000	1210000	200	449.6104889	ML018012a	100	134	0	0	61	194	1	134	7.19E-96	273	NA	sp|A9B5E6|RL33_HERA2	50	26	13	0	114	139	9	34	1.3	30.8	50S ribosomal protein L33	Herpetosiphon aurantiacus (strain ATCC 23779 / DSM 785 / 114-95)	316274	XP_030037834.2	30.4	125	66	6	6	122	1	112	0.039	39.7	thyrostimulin alpha-2 subunit	Manduca sexta
jg9288	Mgar.v1.001	8169565	8180949	.	+	.	8170000	8180000	200	449.4881659	ML062233a	84.266	286	15	1	45	300	385	670	1.35E-150	453	sp|A6NEE1|PLHD1_HUMAN	sp|Q9QYX7|PCLO_MOUSE	34.155	284	158	10	293	560	267	537	1.67E-20	100	Protein piccolo	Mus musculus	10090	XP_033331534.1	53.532	269	125	0	281	549	171	439	7.85E-42	169	LOW QUALITY PROTEIN: uncharacterized protein LOC117223387	Megalopta genalis
jg11406	Mgar.v1.011	2849205	2861585	.	-	.	2860000	2870000	193	448.2229097	ML095514a	99.497	398	2	0	12	409	253	650	0	828	NA	sp|Q9NS39|RED2_HUMAN	24.859	354	215	9	12	359	297	605	2.29E-20	97.1	Double-stranded RNA-specific editase B2	Homo sapiens	9606	XP_781832.1	28.696	345	193	9	21	356	262	562	1.45E-23	110	double-stranded RNA-specific editase 1	Strongylocentrotus purpuratus
jg11407	Mgar.v1.011	2861985	2863706	.	+	.	2860000	2870000	193	448.2229097	ML095515a	99.369	317	2	0	1	317	1	317	0	639	NA	sp|Q2NNR5|CLTR1_CAVPO	20.8	250	187	7	7	251	13	256	4.70E-08	57.4	Cysteinyl leukotriene receptor 1	Cavia porcellus	10141	XP_015910931.1	24.468	282	194	10	41	305	69	348	8.34E-11	69.7	growth hormone secretagogue receptor type 1-like	Parasteatoda tepidariorum
jg11408	Mgar.v1.011	2864166	2865904	.	-	.	2860000	2870000	193	448.2229097	ML095514a	96.124	258	9	1	1	258	1	257	4.07E-178	507	NA	sp|Q4G0P3|HYDIN_HUMAN	40.984	61	32	1	158	218	2312	2368	0.004	42	Hydrocephalus-inducing protein homolog	Homo sapiens	9606	XP_023242782.1	35	60	39	0	80	139	123	182	0.003	45.8	double-stranded RNA-specific editase Adar-like isoform X1	Centruroides sculpturatus
jg13389	Mgar.v1.023	890850	892711	.	-	.	890000	900000	116	447.6183162	ML45525a	99.597	248	1	0	15	262	219	466	0	515	sp|P34896|GLYC_HUMAN	sp|P34897|GLYM_HUMAN	53.968	252	111	3	12	261	255	503	2.82E-92	284	Serine hydroxymethyltransferase, mitochondrial	Homo sapiens	9606	XP_009028972.1	58.566	251	102	2	12	262	200	448	1.80E-95	293	hypothetical protein HELRODRAFT_95979	Helobdella robusta
jg13390	Mgar.v1.023	894967	898441	.	+	.	890000	900000	116	447.6183162	ML04979a	38.384	297	179	3	4	300	25	317	5.98E-67	216	NA	sp|P43240|AGTR1_CANLF	28.492	179	111	8	34	204	45	214	0.000113	47.8	Type-1 angiotensin II receptor	Canis lupus familiaris	9615	XP_026486850.1	20.896	402	272	12	11	392	35	410	1.54E-07	60.5	prolactin-releasing peptide receptor-like	Vanessa tameamea
jg22730	Mgar.v1.004	1278433	1282416	.	+	.	1270000	1280000	162	446.8669631	ML12523a	100	360	0	0	1	360	1	360	0	737	sp|Q9Y5P6|GMPPB_HUMAN	sp|P0C5I2|GMPPB_PIG	63.712	361	129	2	1	360	1	360	2.29E-177	499	Mannose-1-phosphate guanyltransferase beta	Sus scrofa	9823	XP_041460610.1	67.036	361	117	2	1	360	1	360	0	515	mannose-1-phosphate guanyltransferase beta-like	Lytechinus variegatus
jg5542	Mgar.v1.015	924392	927066	.	+	.	920000	930000	200	446.0225544	ML11346a	32.416	327	203	7	2	320	3	319	7.58E-54	182	NA	sp|P30974|TLR1_DROME	23.636	330	188	15	28	310	91	403	8.93E-08	58.2	Tachykinin-like peptides receptor 86C	Drosophila melanogaster	7227	XP_031574079.1	25.08	311	175	10	11	283	13	303	1.23E-12	76.3	octopamine receptor 1-like	Actinia tenebrosa
jg5543	Mgar.v1.015	927186	949156	.	-	.	920000	930000	200	446.0225544	ML009712a	35.135	37	24	0	70	106	309	345	0.52	28.5	NA	sp|A8E657|AASS_BOVIN	52.174	92	41	1	14	102	13	104	1.77E-23	96.7	Alpha-aminoadipic semialdehyde synthase, mitochondrial	Bos taurus	9913	XP_001620022.2	65.823	79	27	0	24	102	32	110	4.74E-29	108	alpha-aminoadipic semialdehyde synthase, mitochondrial, partial	Nematostella vectensis
jg10273	Mgar.v1.024	991531	992067	.	-	.	990000	1000000	200	445.4995867	ML09071a	43.21	81	35	5	16	95	159	229	2.75E-08	51.6	NA	NA	NA	NA	NA	NA	NA	NA	NA	NA	NA	NA	NA	NA	NA	XP_013774618.1	28.713	101	62	3	67	159	349	447	2	35.8	uncharacterized protein LOC106459540 isoform X2	Limulus polyphemus
jg10274	Mgar.v1.024	994105	999011	.	+	.	990000	1000000	200	445.4995867	ML083715a	98.39	497	8	0	1	497	65	561	0	1008	sp|P52701|MSH6_HUMAN	sp|E1BYJ2|MSH6_CHICK	40.99	505	274	13	6	489	593	1094	4.06E-116	374	DNA mismatch repair protein Msh6	Gallus gallus	9031	XP_031572869.1	41.961	510	272	11	2	489	358	865	1.72E-128	406	DNA mismatch repair protein Msh6-like isoform X2	Actinia tenebrosa
jg22939	Mgar.v1.004	3008080	3024314	.	-	.	3010000	3020000	200	445.2889803	ML00672a	99.394	495	3	0	1	495	1	495	0	1027	sp|Q969K4|ABTB1_HUMAN	sp|Q969K4|ABTB1_HUMAN	31.818	418	255	9	3	397	5	415	2.56E-60	208	Ankyrin repeat and BTB/POZ domain-containing protein 1	Homo sapiens	9606	XP_022081189.1	32.511	446	249	13	2	411	11	440	9.23E-62	215	ankyrin repeat and BTB/POZ domain-containing protein 1-like	Acanthaster planci
jg23315	Mgar.v1.061	57327	60393	.	-	.	50000	60000	146	444.8792181	ML04339a	99.582	239	1	0	1	239	1	239	1.31E-180	494	NA	sp|Q08D75|BRD4A_XENLA	22.549	102	67	2	115	207	380	478	7.1	31.6	Bromodomain-containing protein 4A	Xenopus laevis	8355	XP_009066743.1	35.833	120	77	0	120	239	94	213	2.44E-14	75.9	hypothetical protein LOTGIDRAFT_236939	Lottia gigantea
jg19020	Mgar.v1.016	3978975	3979223	.	-	.	3970000	3980000	200	444.8692586	ML022015a	93.902	82	5	0	1	82	43	124	1.02E-50	154	NA	sp|Q1LX78|CFTR_DANRE	34	50	32	1	29	78	243	291	0.53	31.6	Cystic fibrosis transmembrane conductance regulator	Danio rerio	7955	XP_030572327.1	40.909	44	26	0	5	48	1188	1231	0.000758	43.1	uncharacterized protein LOC115770977 isoform X3	Drosophila novamexicana
jg19021	Mgar.v1.016	3979422	3979853	.	-	.	3970000	3980000	200	444.8692586	ML022015a	93.617	94	6	0	22	115	1	94	6.64E-55	167	NA	sp|Q5HY64|FA47C_HUMAN	28.289	152	91	7	1	134	351	502	2.46E-09	57.8	Putative protein FAM47C	Homo sapiens	9606	XP_021373264.1	34.014	147	53	11	7	143	4	116	1.81E-08	58.5	histone-lysine N-methyltransferase 2D-like	Mizuhopecten yessoensis
jg15227	Mgar.v1.063	409537	411944	.	+	.	410000	420000	200	444.8179238	ML08723a	100	204	0	0	1	204	257	460	1.96E-149	422	NA	sp|Q8TC84|FANK1_HUMAN	41.667	192	111	1	4	194	148	339	1.70E-41	146	Fibronectin type 3 and ankyrin repeat domains protein 1	Homo sapiens	9606	XP_028399884.1	44.444	189	104	1	1	188	142	330	6.36E-47	164	fibronectin type 3 and ankyrin repeat domains protein 1-like	Dendronephthya gigantea
jg15228	Mgar.v1.063	413021	417372	.	-	.	410000	420000	200	444.8179238	ML08725a	93.422	1277	67	6	1	1268	1	1269	0	2315	sp|Q9UDX5|MTFP1_HUMAN	sp|Q9CRB8|MTFP1_MOUSE	52.349	149	60	4	3	141	7	154	4.32E-38	143	Mitochondrial fission process protein 1	Mus musculus	10090	XP_013379647.1	60	150	49	3	5	143	21	170	4.33E-46	170	mitochondrial fission process protein 1	Lingula anatina
jg15229	Mgar.v1.063	417946	420613	.	-	.	410000	420000	200	444.8179238	ML08726a	100	306	0	0	1	306	1	306	0	631	NA	sp|Q9C6Z2|NUD25_ARATH	30.435	92	59	3	6	96	59	146	0.17	36.2	Nudix hydrolase 25	Arabidopsis thaliana	3702	XP_011434024.2	21.348	89	64	1	48	130	182	270	0.45	39.3	mitochondrial folate transporter/carrier isoform X1	Crassostrea gigas
jg11148	Mgar.v1.011	653036	656888	.	+	.	650000	660000	200	443.1039573	ML375933a	99.707	341	1	0	67	407	106	446	0	712	sp|P28330|ACADL_HUMAN	sp|P34275|IVD_CAEEL	49.73	370	186	0	28	397	29	398	1.26E-130	384	Probable acyl-CoA dehydrogenase 6	Caenorhabditis elegans	6239	XP_005099715.2	64.987	377	131	1	27	403	54	429	0	530	probable acyl-CoA dehydrogenase 6 isoform X1	Aplysia californica
jg11149	Mgar.v1.011	657609	658726	.	+	.	650000	660000	200	443.1039573	ML375934a	99.333	150	1	0	1	150	1	150	1.86E-113	318	sp|Q9H0R3|TM222_HUMAN	sp|Q9H0R3|TM222_HUMAN	57.764	161	65	1	19	176	45	205	1.43E-70	215	Transmembrane protein 222	Homo sapiens	9606	XP_025084368.1	60	160	62	1	18	175	39	198	3.01E-71	219	transmembrane protein 222-like	Pomacea canaliculata
jg20313	Mgar.v1.027	2095183	2101686	.	-	.	2090000	2100000	128	443.0356292	ML32471a	19.565	230	180	3	30	257	70	296	2.24E-18	87.4	NA	sp|Q9LXB8|PLPK1_ARATH	20.963	353	253	6	753	1098	37	370	1.95E-16	87	Protein PELPK1	Arabidopsis thaliana	3702	XP_021361206.1	22.478	912	703	2	57	968	55	962	9.45E-130	440	uncharacterized protein LOC110455410 isoform X4	Mizuhopecten yessoensis
jg4522	Mgar.v1.025	2342992	2343615	.	-	.	2340000	2350000	200	442.8615092	ML08522a	100	207	0	0	1	207	1	207	1.99E-155	427	NA	sp|Q8TEC5|SH3R2_HUMAN	42.857	56	30	1	122	177	11	64	9.23E-08	55.1	E3 ubiquitin-protein ligase SH3RF2	Homo sapiens	9606	XP_001989987.1	27.465	142	79	5	50	172	539	675	2.94E-08	60.1	E3 ubiquitin-protein ligase RNFT1	Drosophila grimshawi
jg4523	Mgar.v1.025	2347894	2357059	.	+	.	2340000	2350000	200	442.8615092	ML154110a	87.764	662	48	4	149	777	371	1032	0	1144	sp|Q96RY7|IF140_HUMAN	sp|Q8NG66|NEK11_HUMAN	43.333	360	183	7	16	356	24	381	5.15E-91	302	Serine/threonine-protein kinase Nek11	Homo sapiens	9606	XP_028391788.1	48.493	365	178	5	2	357	3	366	9.42E-111	356	serine/threonine-protein kinase Nek11-like	Dendronephthya gigantea
jg10815	Mgar.v1.033	1201319	1211387	.	-	.	1210000	1220000	200	441.4180321	ML25772a	82.575	769	100	6	1	758	1	746	0	1246	NA	sp|E7FAM5|LIN41_DANRE	25.259	772	475	19	79	758	63	824	1.58E-66	239	E3 ubiquitin-protein ligase TRIM71	Danio rerio	7955	XP_031565525.1	29.33	716	474	13	55	758	12	707	2.02E-99	330	E3 ubiquitin-protein ligase TRIM71-like isoform X1	Actinia tenebrosa
jg10816	Mgar.v1.033	1213554	1226296	.	-	.	1210000	1220000	200	441.4180321	ML25773a	99.834	601	1	0	50	650	1	601	0	1241	NA	sp|Q03145|EPHA2_MOUSE	29.126	309	174	13	358	627	576	878	3.24E-17	89.7	Ephrin type-A receptor 2	Mus musculus	10090	XP_011505874.1	27.599	279	157	8	376	615	446	718	1.75E-18	97.1	PREDICTED: tyrosine-protein kinase shark	Ceratosolen solmsi marchali
jg21449	Mgar.v1.030	1265754	1266770	.	+	.	1260000	1270000	190	440.7203819	ML084215a	97.654	341	5	1	1	338	1	341	0	682	NA	sp|Q9XF63|ATL3_ARATH	42.424	66	37	1	178	242	122	187	6.63E-13	72	RING-H2 finger protein ATL3	Arabidopsis thaliana	3702	XP_041367178.1	35.849	106	61	2	130	229	792	896	1.73E-14	81.6	uncharacterized protein LOC121381866	Gigantopelta aegis
jg21918	Mgar.v1.040	1449682	1464323	.	+	.	1460000	1470000	200	438.9428695	ML097515a	98.915	1936	21	0	3	1938	821	2756	0	3954	sp|O15230|LAMA5_HUMAN	sp|P25391|LAMA1_HUMAN	36.227	599	325	21	3	575	395	962	6.37E-94	344	Laminin subunit alpha-1	Homo sapiens	9606	XP_018571382.1	37.39	567	310	16	3	550	1461	2001	6.05E-97	358	laminin subunit alpha	Anoplophora glabripennis
jg18515	Mgar.v1.012	4637705	4648693	.	+	.	4640000	4650000	200	438.8795587	ML04032a	100	470	0	0	298	767	1	470	0	979	sp|Q8TCJ2|STT3B_HUMAN	sp|Q3TDQ1|STT3B_MOUSE	66.711	748	215	6	43	756	64	811	0	1022	Dolichyl-diphosphooligosaccharide--protein glycosyltransferase subunit STT3B	Mus musculus	10090	XP_005095974.1	68.011	719	204	4	43	735	21	739	0	1016	dolichyl-diphosphooligosaccharide--protein glycosyltransferase subunit STT3B	Aplysia californica
jg7901	Mgar.v1.003	3613499	3628456	.	+	.	3620000	3630000	200	438.5018184	ML02732a	97.909	574	11	1	173	745	388	961	0	1180	sp|O00329|PK3CD_HUMAN	sp|O35904|PK3CD_MOUSE	32.928	741	448	14	31	743	319	1038	1.20E-119	387	Phosphatidylinositol 4,5-bisphosphate 3-kinase catalytic subunit delta isoform	Mus musculus	10090	XP_019863071.1	31.989	744	454	16	28	744	338	1056	1.20E-121	396	PREDICTED: phosphatidylinositol 4,5-bisphosphate 3-kinase catalytic subunit alpha isoform-like	Amphimedon queenslandica
jg22263	Mgar.v1.039	1201528	1202996	.	+	.	1200000	1210000	200	438.4427088	ML07698a	98.469	196	3	0	86	281	162	357	1.26E-131	389	NA	sp|A5I6F0|QUEA_CLOBH	24.324	148	100	4	65	201	150	296	5.1	32.3	S-adenosylmethionine:tRNA ribosyltransferase-isomerase	Clostridium botulinum (strain Hall / ATCC 3502 / NCTC 13319 / Type A)	441771	XP_033749401.1	26.19	126	81	4	146	266	4	122	0.29	39.7	vesicle transport protein USE1-like	Pecten maximus
jg22264	Mgar.v1.039	1205288	1206680	.	+	.	1200000	1210000	200	438.4427088	ML011728a	100	97	0	0	1	97	1	97	1.46E-68	199	sp|Q8TF09|DLRB2_HUMAN	sp|Q32P85|DLRB2_BOVIN	85.417	96	14	0	1	96	1	96	3.28E-57	174	Dynein light chain roadblock-type 2	Bos taurus	9913	XP_028392044.1	91.579	95	8	0	1	95	1	95	6.97E-59	181	dynein light chain roadblock-type 2	Dendronephthya gigantea
jg22265	Mgar.v1.039	1207427	1217168	.	+	.	1200000	1210000	200	438.4427088	ML011727a	100	1112	0	0	1	1112	1	1112	0	2315	sp|Q9C0G6|DYH6_HUMAN	sp|Q9C0G6|DYH6_HUMAN	46.355	1111	527	13	59	1110	62	1162	0	988	Dynein heavy chain 6, axonemal	Homo sapiens	9606	XP_041457647.1	59.201	576	232	2	538	1110	1	576	0	714	dynein heavy chain 6, axonemal-like isoform X1	Lytechinus variegatus
jg4303	Mgar.v1.025	520219	530587	.	-	.	520000	530000	200	438.2441519	ML104632a	100	827	0	0	783	1609	576	1402	0	1721	sp|Q5S007|LRRK2_HUMAN	sp|Q5S006|LRRK2_MOUSE	28.458	1634	1003	54	36	1605	987	2518	6.38E-159	540	Leucine-rich repeat serine/threonine-protein kinase 2	Mus musculus	10090	XP_023931688.1	30.235	1614	938	53	36	1566	289	1797	0	615	leucine-rich repeat serine/threonine-protein kinase 2-like isoform X2	Lingula anatina
jg25229	Mgar.v1.026	510252	545165	.	-	.	530000	540000	200	437.4598957	ML04467a	99.842	634	1	0	1	634	1	634	0	1302	NA	sp|P86179|CSL3_ONCKE	36.082	97	51	5	31	122	105	195	1.29E-09	61.6	L-rhamnose-binding lectin CSL3	Oncorhynchus keta	Oncorhynchus keta OX	XP_020625484.1	37.615	109	61	3	31	138	32	134	6.19E-13	78.2	uncharacterized protein LOC110062878 isoform X1	Orbicella faveolata
jg10868	Mgar.v1.033	1687988	1727789	.	+	.	1690000	1700000	188	436.4048001	ML13247a	89.091	770	61	5	140	906	78	827	0	1332	NA	sp|Q9L7Q2|ZMPB_STRPN	22.693	401	249	13	333	694	158	536	0.000554	50.8	Zinc metalloprotease ZmpB	Streptococcus pneumoniae serotype 4 (strain ATCC BAA-334 / TIGR4)	170187	XP_017301227.1	30.499	341	225	12	5668	6008	8	336	6.46E-23	111	uncharacterized protein LOC108252885 isoform X1	Diaphorina citri
jg20950	Mgar.v1.048	430404	437934	.	-	.	430000	440000	200	436.1752589	ML10392a	99.544	439	2	0	31	469	70	508	0	898	sp|Q09470|KCNA1_HUMAN	sp|Q09470|KCNA1_HUMAN	36.058	416	226	6	50	427	7	420	9.03E-80	259	Potassium voltage-gated channel subfamily A member 1	Homo sapiens	9606	XP_015766324.1	39.007	423	220	9	61	448	31	450	1.82E-86	279	PREDICTED: potassium voltage-gated channel subfamily A member 3-like	Acropora digitifera
jg6417	Mgar.v1.018	3001325	3002326	.	+	.	3000000	3010000	200	435.4849817	ML035311a	38.177	351	188	5	3	331	10	353	1.13E-70	223	NA	sp|Q924T8|CLTR1_RAT	21.97	264	185	9	2	258	6	255	9.32E-06	50.4	Cysteinyl leukotriene receptor 1	Rattus norvegicus	10116	XP_037560167.1	29.921	127	83	2	22	146	43	165	7.25E-08	60.1	RYamide receptor-like	Dermacentor silvarum
jg6418	Mgar.v1.018	3002993	3003292	.	+	.	3000000	3010000	200	435.4849817	ML21546a	96.809	94	3	0	1	94	1	94	4.39E-62	194	NA	sp|Q9LVE4|CSCL4_ARATH	33.929	56	34	2	41	93	261	316	1	31.6	CSC1-like protein At3g21620	Arabidopsis thaliana	3702	XP_014095729.2	32.308	65	38	2	20	84	57	115	6.1	32.3	G-protein coupled receptor Mth2	Bactrocera oleae
jg6419	Mgar.v1.018	3003342	3004452	.	+	.	3000000	3010000	200	435.4849817	ML21546a	86.376	367	28	1	1	345	117	483	0	632	NA	sp|B7KK61|NU1C_GLOC7	32.5	80	51	1	257	336	229	305	0.56	35.8	NAD(P)H-quinone oxidoreductase subunit 1	Gloeothece citriformis (strain PCC 7424)	65393	XP_027054698.1	35.593	59	35	1	237	292	193	251	0.037	42.7	beta-1 adrenergic receptor-like	Pocillopora damicornis
jg6420	Mgar.v1.018	3006358	3007770	.	+	.	3000000	3010000	200	435.4849817	ML21547a	95.541	471	20	1	1	470	1	471	0	882	NA	sp|B9VR26|CML1_BOVIN	21.93	228	160	5	140	358	37	255	0.55	36.2	Chemokine-like receptor 1	Bos taurus	9913	XP_028516533.1	30.07	143	85	7	300	435	136	270	0.008	45.4	trace amine-associated receptor 7d	Exaiptasia diaphana
jg6421	Mgar.v1.018	3009631	3010504	.	+	.	3000000	3010000	200	435.4849817	ML083722a	35.185	108	70	0	67	174	10	117	1.95E-10	55.5	NA	sp|Q28107|FA5_BOVIN	42.405	158	91	0	14	171	1278	1435	9.56E-14	71.6	Coagulation factor V	Bos taurus	9913	XP_006814366.1	43.671	158	89	0	13	170	50	207	4.94E-43	150	PREDICTED: uncharacterized protein LOC284861-like	Saccoglossus kowalevskii
jg2896	Mgar.v1.043	872739	921759	.	-	.	870000	880000	198	435.1572944	ML29531a	99.656	291	1	0	137	427	1	291	0	619	NA	sp|D2IYS2|TORSO_BOMMO	39.722	360	180	8	831	1189	430	753	5.43E-70	255	Tyrosine-protein kinase receptor torso	Bombyx mori	7091	XP_015747185.1	39.896	386	191	5	831	1183	3	380	1.22E-79	278	PREDICTED: fibroblast growth factor receptor 3-like	Acropora digitifera
jg7850	Mgar.v1.003	3199012	3200025	.	-	.	3200000	3210000	180	435.0720809	ML14854a	24.627	134	79	3	199	319	292	416	2.1	29.6	sp|Q9P225|DYH2_HUMAN	sp|P34945|SYS_THET2	43.59	39	21	1	10	48	318	355	1.1	34.7	Serine--tRNA ligase	Thermus thermophilus (strain HB27 / ATCC BAA-163 / DSM 7039)	262724	XP_022080131.1	26.852	216	122	10	78	278	109	303	0.008	45.1	tachykinin-like peptides receptor 86C	Acanthaster planci
jg7851	Mgar.v1.003	3204033	3208743	.	-	.	3200000	3210000	180	435.0720809	ML233327a	99.315	146	1	0	1	146	1	146	2.31E-108	303	sp|O43924|PDE6D_HUMAN	sp|O55057|PDE6D_MOUSE	67.883	137	44	0	10	146	14	150	7.45E-70	210	Retinal rod rhodopsin-sensitive cGMP 3',5'-cyclic phosphodiesterase subunit delta	Mus musculus	10090	XP_029201078.1	71.533	137	39	0	10	146	12	148	5.35E-72	218	retinal rod rhodopsin-sensitive cGMP 3',5'-cyclic phosphodiesterase subunit delta isoform X1	Acropora millepora
jg14655	Mgar.v1.002	6987553	6990269	.	+	.	6990000	7000000	200	434.4259702	ML20591a	36.207	116	60	4	19	128	457	564	1.03E-15	76.3	sp|P11047|LAMC1_HUMAN	sp|Q21313|EPI1_CAEEL	35.616	146	83	5	19	164	756	890	5.18E-20	93.6	Laminin-like protein epi-1	Caenorhabditis elegans	6239	XP_020306886.1	47.368	114	54	4	19	132	751	858	2.19E-22	103	laminin alpha	Loa loa
jg14656	Mgar.v1.002	6990377	6991381	.	+	.	6990000	7000000	200	434.4259702	ML13917a	100	334	0	0	1	334	1	334	0	696	NA	sp|Q58EK3|PLCX3_DANRE	25.926	108	69	1	63	170	76	172	0.008	41.2	PI-PLC X domain-containing protein 3	Danio rerio	7955	XP_001628327.1	28.761	226	141	5	2	209	1	224	1.03E-22	103	uncharacterized protein LOC5507701	Nematostella vectensis
jg14657	Mgar.v1.002	6991866	6998284	.	-	.	6990000	7000000	200	434.4259702	ML13916a	99.139	581	5	0	1	581	1	581	0	1199	NA	sp|P0A3Y5|KKA3_ENTFL	37.288	59	35	2	390	448	159	215	0.068	39.3	Aminoglycoside 3'-phosphotransferase	Enterococcus faecalis	1351	XP_029672877.1	26.38	163	108	4	251	402	2	163	7.7	37	probable malonyl-CoA-acyl carrier protein transacylase, mitochondrial	Formica exsecta
jg14658	Mgar.v1.002	6998762	7002007	.	+	.	6990000	7000000	200	434.4259702	ML05824a	57.143	21	9	0	113	133	72	92	1.1	28.5	NA	sp|Q16787|LAMA3_HUMAN	31.395	86	49	3	49	124	855	940	0.92	33.1	Laminin subunit alpha-3	Homo sapiens	9606	XP_033645389.1	38.889	72	44	0	27	98	941	1012	5.81E-05	48.9	laminin subunit alpha-like	Asterias rubens
jg17550	Mgar.v1.019	598243	626041	.	-	.	600000	610000	171	434.2347402	ML073011a	98.566	488	7	0	1	488	1	488	0	995	sp|Q6P1A2|MBOA5_HUMAN	sp|Q6P1A2|MBOA5_HUMAN	32.892	453	288	10	33	477	43	487	1.02E-63	218	Lysophospholipid acyltransferase 5	Homo sapiens	9606	XP_014673181.1	31.41	468	310	7	34	494	25	488	2.43E-68	233	PREDICTED: lysophospholipid acyltransferase 5-like	Priapulus caudatus
jg22979	Mgar.v1.004	3390587	3392579	.	+	.	3390000	3400000	130	433.9206975	ML214012a	98.502	267	4	0	1	267	1	267	0	553	NA	sp|Q8N8K9|K1958_HUMAN	23.194	263	178	11	23	272	419	670	0.007	41.6	Uncharacterized protein KIAA1958	Homo sapiens	9606	XP_021346823.1	33.708	267	168	7	3	262	75	339	5.41E-37	142	zinc finger MYM-type protein 2-like	Mizuhopecten yessoensis
jg22980	Mgar.v1.004	3392612	3393310	.	+	.	3390000	3400000	130	433.9206975	ML214012a	97.414	232	6	0	1	232	293	524	2.05E-162	458	NA	sp|P0CV01|RLR24_PLAVT	36.471	85	37	4	67	143	270	345	2.1	33.1	Secreted RxLR effector protein 24	Plasmopara viticola	143451	XP_031334073.1	40.678	59	33	1	6	64	296	352	0.001	46.6	uncharacterized protein LOC116164086	Photinus pyralis
jg16494	Mgar.v1.005	5435616	5439283	.	+	.	5430000	5440000	182	433.89037	ML008720a	100	287	0	0	1	287	1	287	0	597	sp|Q5VST6|AB17B_HUMAN	sp|Q7ZVZ7|AB17C_DANRE	67.832	286	92	0	1	286	8	293	5.44E-152	429	Alpha/beta hydrolase domain-containing protein 17C	Danio rerio	7955	XP_037290389.1	69.686	287	86	1	1	286	5	291	3.78E-156	442	alpha/beta hydrolase domain-containing protein 17B-like	Rhipicephalus microplus
jg6367	Mgar.v1.018	2547322	2552039	.	+	.	2550000	2560000	200	432.4062512	ML46823a	100	458	0	0	1	458	1	458	0	939	sp|P25021|HRH2_HUMAN	sp|O15973|OPSD1_MIZYE	26.546	388	258	8	17	390	56	430	1.17E-29	124	Rhodopsin, GQ-coupled	Mizuhopecten yessoensis	6573	XP_020628075.1	26.377	345	208	5	17	320	26	365	4.30E-33	135	octopamine receptor-like	Orbicella faveolata
jg6368	Mgar.v1.018	2553094	2554156	.	-	.	2550000	2560000	200	432.4062512	ML46822a	99.674	307	1	0	1	307	1	307	0	634	sp|O95067|CCNB2_HUMAN	sp|P13351|CCNB2_XENLA	33.613	238	154	3	63	297	131	367	2.92E-42	153	G2/mitotic-specific cyclin-B2	Xenopus laevis	8355	XP_001626487.2	34.728	239	150	2	63	297	116	352	6.39E-46	165	G2/mitotic-specific cyclin-B	Nematostella vectensis
jg6369	Mgar.v1.018	2555283	2563139	.	-	.	2550000	2560000	200	432.4062512	ML46821a	97.993	548	11	0	1	548	1	548	0	1120	NA	sp|P39952|OXA1_YEAST	22.642	371	225	17	35	394	43	362	0.17	38.1	Mitochondrial inner membrane protein OXA1	Saccharomyces cerevisiae (strain ATCC 204508 / S288c)	559292	XP_012269063.1	24	225	151	7	114	330	120	332	2.71E-05	53.9	mitochondrial inner membrane protein OXA1L	Athalia rosae
jg9388	Mgar.v1.001	8949316	8979624	.	+	.	8940000	8950000	118	432.321471	ML311617a	100	264	0	0	297	560	1	264	0	551	sp|Q13362|2A5G_HUMAN	sp|Q60996|2A5G_MOUSE	72.257	483	127	2	74	556	37	512	0	698	Serine/threonine-protein phosphatase 2A 56 kDa regulatory subunit gamma isoform	Mus musculus	10090	XP_021920022.1	80.182	439	83	3	22	459	60	495	0	731	serine/threonine-protein phosphatase 2A 56 kDa regulatory subunit delta isoform-like isoform X5	Zootermopsis nevadensis
jg5900	Mgar.v1.015	3393790	3394148	.	+	.	3390000	3400000	200	431.3197941	ML039720a	48	25	13	0	48	72	421	445	1.1	26.6	NA	sp|Q6K7G9|GUN8_ORYSJ	32	50	34	0	33	82	257	306	0.84	31.2	Endoglucanase 8	Oryza sativa subsp. japonica	39947	XP_018370538.1	33.333	72	45	1	3	74	32	100	3.2	32.7	PREDICTED: uncharacterized protein LOC108766020	Trachymyrmex cornetzi
jg5901	Mgar.v1.015	3398934	3399441	.	+	.	3390000	3400000	200	431.3197941	ML05926a	28.571	42	30	0	53	94	801	842	4	25.8	NA	sp|Q5ZI87|TBCD_CHICK	30.488	82	53	3	15	94	416	495	0.9	31.6	Tubulin-specific chaperone D	Gallus gallus	9031	XP_022340625.1	44.444	27	15	0	25	51	132	158	3.4	33.1	fibropellin-3-like	Crassostrea virginica
jg15589	Mgar.v1.017	2765663	2781960	.	+	.	2770000	2780000	200	430.4524988	ML131140a	82.443	524	33	5	249	768	1	469	0	802	sp|Q9C0C9|UBE2O_HUMAN	sp|Q6ZPJ3|UBE2O_MOUSE	32.637	622	309	20	82	611	541	1144	2.54E-74	266	(E3-independent) E2 ubiquitin-conjugating enzyme UBE2O	Mus musculus	10090	XP_012556778.1	33.165	594	323	15	82	646	397	945	3.23E-83	291	PREDICTED: E2/E3 hybrid ubiquitin-protein ligase UBE2O-like	Hydra vulgaris
jg3602	Mgar.v1.008	1189599	1190534	.	+	.	1190000	1200000	137	429.9827769	ML06301a	99.035	311	3	0	1	311	1	311	0	627	NA	sp|P46023|GR101_LYMST	29.167	144	94	3	69	210	915	1052	6.77E-15	79	G-protein coupled receptor GRL101	Lymnaea stagnalis	Lymnaea stagnalis OX	XP_025091011.1	32.919	161	98	3	69	224	931	1086	2.35E-18	92.8	G-protein coupled receptor GRL101-like	Pomacea canaliculata
jg21485	Mgar.v1.030	1560379	1562462	.	-	.	1560000	1570000	197	429.4752656	ML000713a	100	197	0	0	1	197	1	197	7.96E-147	405	sp|P62166|NCS1_HUMAN	sp|Q91614|NCS1_XENLA	60.638	188	73	1	1	188	1	187	2.70E-80	240	Neuronal calcium sensor 1	Xenopus laevis	8355	XP_020892658.1	71.505	186	53	0	1	186	1	186	3.91E-95	281	neuronal calcium sensor 1	Exaiptasia diaphana
jg21486	Mgar.v1.030	1566334	1568832	.	-	.	1560000	1570000	197	429.4752656	ML000714a	100	322	0	0	1	322	1	322	0	667	sp|Q13572|ITPK1_HUMAN	sp|Q8BYN3|ITPK1_MOUSE	33.945	327	189	9	4	320	8	317	1.64E-48	170	Inositol-tetrakisphosphate 1-kinase	Mus musculus	10090	XP_033637054.1	33.025	324	201	7	4	318	2	318	2.62E-44	161	inositol-tetrakisphosphate 1-kinase-like	Asterias rubens
jg15108	Mgar.v1.034	1648218	1652654	.	+	.	1650000	1660000	200	429.4747838	ML016348a	83.077	195	22	2	270	464	67	250	1.79E-109	323	NA	sp|Q9V427|INX2_DROME	23.003	313	201	9	34	333	19	304	9.22E-10	63.9	Innexin inx2	Drosophila melanogaster	7227	XP_026276904.1	23.971	413	262	15	30	426	18	394	1.59E-16	88.6	innexin inx7-like	Frankliniella occidentalis
jg15109	Mgar.v1.034	1653095	1654015	.	-	.	1650000	1660000	200	429.4747838	ML016349a	100	61	0	0	1	61	1	61	3.17E-39	124	NA	sp|Q15477|SKIV2_HUMAN	28.049	82	55	2	2	79	774	855	1.5	31.6	Helicase SKI2W	Homo sapiens	9606	XP_025079519.1	25	96	62	3	13	105	189	277	0.52	35.8	uncharacterized protein LOC112555366	Pomacea canaliculata
jg15110	Mgar.v1.034	1655669	1656340	.	+	.	1650000	1660000	200	429.4747838	ML078817a	46.479	71	35	3	43	112	31	99	1.85E-14	67.4	NA	sp|P33085|SHAKB_DROME	28	75	52	2	35	108	21	94	0.048	35.8	Innexin shaking-B	Drosophila melanogaster	7227	XP_002434835.3	30.864	81	52	3	28	107	15	92	0.008	41.2	innexin shaking-B-like	Ixodes scapularis
jg15111	Mgar.v1.034	1656391	1660153	.	+	.	1650000	1660000	200	429.4747838	ML016350a	96.552	58	2	0	652	709	124	181	1.28E-30	117	NA	sp|Q3V0C1|ZMAT1_MOUSE	37.037	54	34	0	23	76	12	65	1.73E-05	52	Zinc finger matrin-type protein 1	Mus musculus	10090	XP_009058081.1	29.07	86	61	0	3	88	31	116	3.34E-11	72	hypothetical protein LOTGIDRAFT_105381, partial	Lottia gigantea
jg16527	Mgar.v1.005	5647390	5650836	.	-	.	5640000	5650000	147	429.2275716	ML270529a	45.794	107	48	6	41	144	235	334	4.48E-05	43.5	sp|Q03701|CEBPZ_HUMAN	sp|Q00725|SGS4_DROME	28.025	157	113	0	31	187	20	176	1.50E-09	60.5	Salivary glue protein Sgs-4	Drosophila melanogaster	7227	XP_026738311.1	39.462	223	135	0	29	251	22	244	7.18E-42	158	beclin 1-associated autophagy-related key regulator	Trichoplusia ni
jg6699	Mgar.v1.032	1408757	1419038	.	+	.	1400000	1410000	200	428.524421	ML05907a	99.281	139	1	0	1	139	1	139	2.76E-103	290	NA	sp|Q9Y5L0|TNPO3_HUMAN	27.419	124	71	5	14	121	786	906	0.009	38.5	Transportin-3	Homo sapiens	9606	XP_032227209.1	23.841	151	99	5	2	138	782	930	9.25E-08	56.6	transportin-3 isoform X3	Nematostella vectensis
jg19391	Mgar.v1.007	819422	821996	.	+	.	820000	830000	200	428.1212927	ML03047a	98.013	302	6	0	1	302	7	308	0	598	NA	sp|Q0P6D6|CCD15_HUMAN	47.5	40	21	0	329	368	883	922	8.65E-06	51.6	Coiled-coil domain-containing protein 15	Homo sapiens	9606	XP_001639808.1	31.973	147	89	4	232	368	370	515	1.01E-10	70.1	coiled-coil domain-containing protein 15	Nematostella vectensis
jg19392	Mgar.v1.007	823922	825817	.	+	.	820000	830000	200	428.1212927	ML03046a	99.519	208	1	0	1	208	1	208	4.03E-153	422	sp|Q15699|ALX1_HUMAN	sp|Q06453|AL_DROME	56.579	76	33	0	70	145	74	149	2.30E-24	102	Homeobox protein aristaless	Drosophila melanogaster	7227	XP_034473080.1	56.579	76	33	0	70	145	63	138	5.13E-24	103	LOW QUALITY PROTEIN: homeobox protein aristaless	Drosophila innubila
jg19393	Mgar.v1.007	827052	829030	.	-	.	820000	830000	200	428.1212927	ML03045a	99.457	184	1	0	22	205	220	403	5.25E-133	378	sp|Q01196|RUNX1_HUMAN	sp|Q9Z5I9|IF2_MYCLE	45.161	31	17	0	41	71	140	170	0.65	34.7	Translation initiation factor IF-2	Mycobacterium leprae (strain TN)	272631	XP_021195084.1	30.928	97	63	2	74	170	2288	2380	0.011	43.5	neurogenic locus Notch protein isoform X4	Helicoverpa armigera
jg13102	Mgar.v1.006	4030976	4036951	.	-	.	4030000	4040000	200	427.9525355	ML32097a	60.777	566	200	6	263	817	1	555	0	719	sp|A8K2U0|A2ML1_HUMAN	sp|P28665|MUG1_MOUSE	24.528	1431	910	49	35	1373	104	1456	2.03E-85	311	Murinoglobulin-1	Mus musculus	10090	XP_041347260.1	24.467	1455	922	45	26	1406	86	1437	9.58E-94	340	LOW QUALITY PROTEIN: CD109 antigen-like	Gigantopelta aegis
jg22235	Mgar.v1.039	976800	979069	.	+	.	970000	980000	200	427.2242917	ML025010a	26.904	197	116	5	22	196	27	217	4.78E-09	54.3	NA	sp|P08995|NO26_SOYBN	29.442	197	120	7	8	190	28	219	5.28E-11	63.9	Nodulin-26	Glycine max	Glycine max OX	XP_032797134.1	28.708	209	130	7	7	199	12	217	3.08E-12	70.5	aquaporin AQPAe.a-like	Daphnia magna
jg20480	Mgar.v1.054	88894	92060	.	-	.	90000	100000	200	427.1699028	ML05046a	69.565	230	68	2	246	475	89	316	9.59E-104	318	sp|Q9BYH1|SE6L1_HUMAN	sp|A2AVA0|SVEP1_MOUSE	24.889	450	274	16	208	613	2282	2711	1.18E-24	114	Sushi, von Willebrand factor type A, EGF and pentraxin domain-containing protein 1	Mus musculus	10090	XP_041472545.1	29.927	411	246	19	213	597	279	673	6.88E-27	123	sushi, von Willebrand factor type A, EGF and pentraxin domain-containing protein 1-like	Lytechinus variegatus
jg20481	Mgar.v1.054	92703	96947	.	-	.	90000	100000	200	427.1699028	ML05048a	96.4	500	18	0	1	500	1	500	0	1003	NA	sp|F1RRV3|THYG_PIG	35.185	54	34	1	145	197	1404	1457	0.072	39.7	Thyroglobulin	Sus scrofa	9823	XP_020622994.1	43.636	55	28	1	145	196	498	552	0.000271	51.2	extracellular calcium-sensing receptor-like	Orbicella faveolata
jg20482	Mgar.v1.054	97813	104812	.	+	.	90000	100000	200	427.1699028	ML05049a	99	300	3	0	326	625	51	350	0	620	sp|Q9NP73|ALG13_HUMAN	sp|Q14147|DHX34_HUMAN	44.323	643	305	11	3	593	369	1010	5.75E-168	512	Probable ATP-dependent RNA helicase DHX34	Homo sapiens	9606	XP_035824394.1	45.283	636	292	15	4	590	509	1137	6.24E-174	535	probable ATP-dependent RNA helicase DHX34 isoform X2	Aplysia californica
jg6344	Mgar.v1.018	2373792	2375580	.	-	.	2370000	2380000	118	426.8144444	ML006920a	55.172	29	13	0	58	86	36	64	1.90E-06	43.5	sp|P00505|AATM_HUMAN	sp|O42652|AATC_SCHPO	42.308	52	30	0	39	90	6	57	5.69E-11	60.1	Aspartate aminotransferase, cytoplasmic	Schizosaccharomyces pombe (strain 972 / ATCC 24843)	284812	XP_037068128.1	57.143	56	24	0	36	91	1	56	1.03E-12	68.6	aspartate aminotransferase, cytoplasmic-like	Pollicipes pollicipes
jg6345	Mgar.v1.018	2376289	2377124	.	-	.	2370000	2380000	118	426.8144444	ML000126a	100	206	0	0	15	220	262	467	5.22E-146	414	sp|O75461|E2F6_HUMAN	sp|Q14209|E2F2_HUMAN	29.384	211	118	9	14	220	246	429	1.06E-06	52	Transcription factor E2F2	Homo sapiens	9606	XP_012561724.1	26.512	215	118	9	14	219	195	378	0.003	45.4	PREDICTED: transcription factor E2F6-like isoform X2	Hydra vulgaris
jg6346	Mgar.v1.018	2377912	2380136	.	+	.	2370000	2380000	118	426.8144444	ML000127a	98.971	486	5	0	31	516	1	486	0	1001	sp|P07686|HEXB_HUMAN	sp|P49614|HEXB_FELCA	47.966	467	226	10	58	511	67	529	1.30E-139	416	Beta-hexosaminidase subunit beta	Felis catus	9685	XP_019855832.1	44.867	526	270	9	1	513	7	525	2.77E-150	446	PREDICTED: beta-hexosaminidase subunit alpha-like isoform X1	Amphimedon queenslandica
jg15599	Mgar.v1.017	2889197	2889529	.	+	.	2880000	2890000	200	426.4101039	ML131134a	79.545	88	18	0	6	93	11	98	1.47E-36	119	NA	sp|P32399|YHGE_BACSU	25.843	89	63	1	2	90	463	548	1.7	31.2	Uncharacterized protein YhgE	Bacillus subtilis (strain 168)	224308	XP_002632808.1	41.818	110	63	1	1	110	22	130	3.64E-19	87.8	Hypothetical protein CBG22662	Caenorhabditis briggsae
jg24926	Mgar.v1.028	1062606	1064902	.	+	.	1060000	1070000	200	425.451118	ML00123a	99.443	359	2	0	1	359	1	359	0	733	NA	sp|P58308|OX2R_MOUSE	22.05	322	215	11	29	339	68	364	2.30E-05	49.7	Orexin receptor type 2	Mus musculus	10090	XP_009061775.1	22.189	338	228	8	7	339	33	340	1.25E-07	60.1	hypothetical protein LOTGIDRAFT_127723	Lottia gigantea
jg24927	Mgar.v1.028	1068102	1069254	.	-	.	1060000	1070000	200	425.451118	ML004411a	33.333	45	28	1	102	146	499	541	1.1	28.9	sp|P54098|DPOG1_HUMAN	sp|Q28BP2|T150A_XENTR	30	110	71	2	46	150	60	168	0.000138	44.7	Transmembrane protein 150A	Xenopus tropicalis	8364	XP_019859948.1	32.727	110	73	1	30	139	23	131	1.30E-10	64.7	PREDICTED: DNA damage-regulated autophagy modulator protein 1-like	Amphimedon queenslandica
jg24928	Mgar.v1.028	1065465	1067142	.	-	.	1060000	1070000	200	425.451118	ML086629a	35.385	65	39	1	219	283	160	221	0.53	30.8	NA	sp|Q6GPL4|T150A_XENLA	23.256	172	122	3	49	213	63	231	0.000142	46.2	Transmembrane protein 150A	Xenopus laevis	8355	XP_019859949.1	33.613	119	78	1	27	145	20	137	1.57E-09	64.3	PREDICTED: DNA damage-regulated autophagy modulator protein 1-like	Amphimedon queenslandica
jg11257	Mgar.v1.011	1797070	1802882	.	+	.	1800000	1810000	165	424.9766596	ML23338a	77.941	136	24	2	93	228	31	160	1.08E-68	207	NA	sp|Q923Y8|TAAR1_MOUSE	32.414	145	81	5	7	143	175	310	0.000631	43.5	Trace amine-associated receptor 1	Mus musculus	10090	XP_033762209.1	26.087	161	107	4	66	223	246	397	1.74E-06	55.1	trace amine-associated receptor 1-like isoform X1	Pecten maximus
jg11258	Mgar.v1.011	1807040	1819094	.	+	.	1800000	1810000	165	424.9766596	ML23337a	77.727	440	9	2	1	440	1	351	0	676	sp|P57073|SOX8_HUMAN	sp|A5A763|SOX10_PIG	58.537	82	34	0	87	168	106	187	1.35E-27	117	Transcription factor SOX-10	Sus scrofa	9823	XP_001636205.2	64.706	85	30	0	84	168	109	193	1.16E-29	125	transcription factor SOX-18	Nematostella vectensis
jg3912	Mgar.v1.008	3603568	3614594	.	+	.	3610000	3620000	200	424.7087217	ML02311a	99.153	354	3	0	89	442	1167	1520	0	731	NA	sp|E9PYK3|PARP4_MOUSE	34.226	859	512	21	338	1163	368	1206	2.07E-124	440	Protein mono-ADP-ribosyltransferase PARP4	Mus musculus	10090	XP_006818703.1	30.763	1258	751	37	15	1197	14	1226	3.92E-136	468	PREDICTED: poly [ADP-ribose] polymerase 4-like	Saccoglossus kowalevskii
jg7592	Mgar.v1.003	1198297	1202805	.	+	.	1200000	1210000	170	423.9785295	ML06737a	100	122	0	0	1	122	1	122	2.00E-88	251	NA	sp|Q3MHZ4|TGFI1_BOVIN	33.981	103	67	1	2	104	217	318	3.17E-16	76.6	Transforming growth factor beta-1-induced transcript 1 protein	Bos taurus	9913	XP_022243820.1	45.745	94	50	1	8	101	116	208	1.68E-15	76.6	paxillin-like	Limulus polyphemus
jg7593	Mgar.v1.003	1206978	1220710	.	-	.	1200000	1210000	170	423.9785295	ML06736a	99.531	1067	0	2	190	1255	1	1063	0	2202	sp|P98164|LRP2_HUMAN	sp|Q9QYP1|LRP4_RAT	26.006	1019	626	37	4	994	628	1546	6.80E-74	275	Low-density lipoprotein receptor-related protein 4	Rattus norvegicus	10116	XP_022244841.1	26.962	994	618	33	4	979	515	1418	1.98E-79	295	low-density lipoprotein receptor-related protein 4-like isoform X1	Limulus polyphemus
jg21706	Mgar.v1.045	1142832	1158032	.	+	.	1150000	1160000	200	423.7954841	ML210032a	39.286	56	23	4	130	184	745	790	0.002	40.8	NA	sp|Q96BH1|RNF25_HUMAN	32.821	195	109	4	16	190	16	208	2.84E-24	110	E3 ubiquitin-protein ligase RNF25	Homo sapiens	9606	XP_030847572.1	33.852	257	153	5	19	269	26	271	2.58E-32	140	scaffold attachment factor B2 isoform X1	Strongylocentrotus purpuratus
jg21707	Mgar.v1.045	1158322	1159446	.	-	.	1150000	1160000	200	423.7954841	ML35935a	76.63	368	86	0	7	374	9	376	0	614	NA	sp|P20904|ACT_VOLCA	78.226	372	81	0	3	374	6	377	0	627	Actin	Volvox carteri	Volvox carteri OX	XP_026317564.1	77.419	372	84	0	3	374	5	376	0	624	actin, cytoplasmic A3a	Hyposmocoma kahamanoa
jg21708	Mgar.v1.045	1159564	1161586	.	+	.	1150000	1160000	200	423.7954841	ML106631a	27.692	65	41	1	31	89	130	194	0.93	28.5	NA	sp|Q9Z899|PMP6_CHLPN	40	45	27	0	81	125	376	420	0.094	35.8	Probable outer membrane protein pmp6	Chlamydia pneumoniae	83558	XP_001626491.2	25.882	85	59	1	57	141	322	402	4.8	33.9	FERM domain-containing protein 5	Nematostella vectensis
jg7343	Mgar.v1.013	3667584	3673192	.	-	.	3670000	3680000	200	423.2317152	ML04055a	99.519	208	1	0	1	208	1	208	4.03E-153	422	sp|P49755|TMEDA_HUMAN	sp|Q90515|TMEDA_TAKRU	54.299	221	80	5	1	208	1	213	9.43E-76	229	Transmembrane emp24 domain-containing protein 10	Takifugu rubripes	31033	XP_006823743.1	57.843	204	79	3	5	208	10	206	7.93E-79	240	PREDICTED: transmembrane emp24 domain-containing protein 10-like	Saccoglossus kowalevskii
jg7344	Mgar.v1.013	3673835	3675973	.	-	.	3670000	3680000	200	423.2317152	ML04054a	98.76	242	3	0	1	242	1	242	0	497	sp|Q13162|PRDX4_HUMAN	sp|O08807|PRDX4_MOUSE	73.367	199	53	0	35	233	74	272	2.17E-111	323	Peroxiredoxin-4	Mus musculus	10090	XP_012555690.1	78.109	201	44	0	33	233	36	236	2.57E-115	335	PREDICTED: peroxiredoxin-4-like	Hydra vulgaris
jg7345	Mgar.v1.013	3676764	3678662	.	+	.	3670000	3680000	200	423.2317152	ML04053a	98.99	99	1	0	1	99	1	99	2.09E-63	206	NA	sp|Q7NMR2|SEPF_GLOVI	33.333	63	36	2	45	101	120	182	0.25	33.1	Cell division protein SepF	Gloeobacter violaceus (strain ATCC 29082 / PCC 7421)	251221	XP_034238426.1	24.468	94	67	2	1	93	746	836	2	34.3	uncharacterized protein LOC117643578	Thrips palmi
jg3349	Mgar.v1.022	2432570	2452574	.	+	.	2430000	2440000	153	422.9178636	ML087112a	99.552	669	1	2	1	668	1	668	0	1326	sp|Q96I24|FUBP3_HUMAN	sp|Q96I24|FUBP3_HUMAN	35.354	396	202	10	9	382	72	435	1.50E-58	210	Far upstream element-binding protein 3	Homo sapiens	9606	XP_029180276.1	40	375	186	9	15	372	109	461	4.79E-70	246	far upstream element-binding protein 2-like isoform X3	Acropora millepora
jg11225	Mgar.v1.011	1482290	1503586	.	-	.	1490000	1500000	200	422.5549751	ML003312a	98.529	136	2	0	1	136	1	136	1.32E-92	265	NA	sp|P57550|PPID_BUCAI	50	36	14	1	105	136	265	300	1.1	33.1	Periplasmic chaperone PpiD	Buchnera aphidicola subsp. Acyrthosiphon pisum (strain APS)	107806	XP_014248219.1	24.823	141	98	3	29	164	136	273	1.2	36.6	CDP-diacylglycerol--glycerol-3-phosphate 3-phosphatidyltransferase, mitochondrial	Cimex lectularius
jg4782	Mgar.v1.014	1957623	1967915	.	+	.	1960000	1970000	83	422.230396	ML21803a	98.14	215	3	1	766	980	1	214	6.56E-134	400	NA	sp|Q9VWB0|TECPR_DROME	26.882	186	117	8	8	180	209	388	1.63E-09	65.9	Tectonin beta-propeller repeat-containing protein	Drosophila melanogaster	7227	XP_029204371.1	36.458	96	50	2	335	423	12	103	2.86E-08	65.5	trichohyalin-like	Acropora millepora
jg4783	Mgar.v1.014	1968886	1980290	.	+	.	1960000	1970000	83	422.230396	ML21804a	100	17	0	0	1	17	8	24	0.000211	40.4	NA	sp|Q640E9|PYM1_XENLA	36.17	188	94	4	75	241	13	195	1.41E-18	84	Partner of Y14 and mago	Xenopus laevis	8355	XP_041478591.1	38.22	191	106	6	57	241	19	203	3.90E-25	104	partner of Y14 and mago-like	Lytechinus variegatus
jg4273	Mgar.v1.025	210377	246265	.	-	.	240000	250000	152	421.9691487	ML50011a	74.359	468	21	4	1253	1720	927	1295	0	636	NA	sp|O08999|LTBP2_MOUSE	42.073	164	75	6	1349	1504	1181	1332	4.42E-23	111	Latent-transforming growth factor beta-binding protein 2	Mus musculus	10090	XP_006822758.1	33.5	600	318	15	328	872	290	863	2.71E-76	280	PREDICTED: uncharacterized protein LOC102804904, partial	Saccoglossus kowalevskii
jg11596	Mgar.v1.011	4157779	4167228	.	+	.	4160000	4170000	200	420.8278597	ML038024a	95.447	593	6	1	1	593	1	572	0	1160	sp|Q9BPX3|CND3_HUMAN	sp|Q9YHB5|CND3_XENLA	35.821	469	287	6	39	496	9	474	4.93E-81	283	Condensin complex subunit 3	Xenopus laevis	8355	XP_013389850.1	33.838	792	425	17	40	751	7	779	2.34E-128	415	condensin complex subunit 3-like	Lingula anatina
jg11597	Mgar.v1.011	4167425	4168445	.	+	.	4160000	4170000	200	420.8278597	ML038023a	98.87	177	2	0	1	177	1	177	9.36E-129	357	sp|Q9BPX3|CND3_HUMAN	sp|Q9BPX3|CND3_HUMAN	30.387	181	94	4	2	166	768	932	1.59E-13	71.2	Condensin complex subunit 3	Homo sapiens	9606	XP_030841264.1	31.765	170	96	4	2	155	772	937	1.82E-17	85.9	condensin complex subunit 3-like	Strongylocentrotus purpuratus
m1-g5013	Mgar.v1.011	4160226	4161635	.	+	.	4160000	4170000	200	420.8278597	ML16921a	96.696	454	9	1	1	454	1	448	0	911	NA	sp|Q9ZQA4|PME14_ARATH	21.965	173	123	4	263	426	21	190	0.11	38.5	Putative pectinesterase 14	Arabidopsis thaliana	3702	XP_038044977.1	27.354	223	106	12	226	422	2	194	0.041	43.5	zinc finger CCCH domain-containing protein 10-like isoform X2	Patiria miniata
m1-g5014	Mgar.v1.011	4161905	4162929	.	+	.	4160000	4170000	200	420.8278597	ML00042a	56.552	145	63	0	1	145	1	145	1.81E-57	186	NA	sp|Q18990|PYR1_CAEEL	31.481	54	35	1	47	98	1358	1411	0.21	35	CAD protein	Caenorhabditis elegans	6239	XP_036369725.1	33.083	133	84	2	5	133	135	266	1.54E-13	73.6	uncharacterized protein LOC118768055	Octopus sinensis
jg23482	Mgar.v1.060	670811	671324	.	+	.	670000	680000	155	419.6778773	ML35383a	26.984	63	44	1	10	72	10	70	0.03	30.4	sp|Q15506|SP17_HUMAN	sp|Q710D7|CABYR_VULVU	34.043	47	29	1	9	55	7	51	0.22	32.3	Calcium-binding tyrosine phosphorylation-regulated protein	Vulpes vulpes	9627	XP_021923088.1	31.915	47	30	1	7	53	10	54	0.034	37	uncharacterized protein LOC110831422	Zootermopsis nevadensis
jg18528	Mgar.v1.012	4711641	4712850	.	+	.	4710000	4720000	200	419.4810586	ML01322a	34.259	324	195	5	21	334	14	329	1.10E-50	172	NA	sp|P32249|GP183_HUMAN	20.819	293	221	4	31	318	38	324	0.000138	47	G-protein coupled receptor 183	Homo sapiens	9606	XP_012230037.1	24.125	257	173	8	25	270	86	331	4.15E-05	52.4	PREDICTED: prolactin-releasing peptide receptor-like isoform X2	Linepithema humile
jg18529	Mgar.v1.012	4712887	4715611	.	-	.	4710000	4720000	200	419.4810586	ML00467a	100	322	0	0	1	322	1	322	0	671	sp|Q96F07|CYFP2_HUMAN	sp|Q5SQX6|CYFP2_MOUSE	55.763	321	139	1	1	321	659	976	4.64E-118	371	Cytoplasmic FMR1-interacting protein 2	Mus musculus	10090	XP_020628072.1	53.211	327	145	3	1	323	99	421	8.36E-115	353	cytoplasmic FMR1-interacting protein 2-like	Orbicella faveolata
jg18531	Mgar.v1.012	4716124	4719514	.	-	.	4710000	4720000	200	419.4810586	ML004610a	96.837	1075	34	0	1	1075	772	1846	0	2174	sp|Q7L576|CYFP1_HUMAN	sp|P46023|GR101_LYMST	24.302	358	189	9	687	1041	760	1038	1.10E-21	105	G-protein coupled receptor GRL101	Lymnaea stagnalis	Lymnaea stagnalis OX	XP_038052702.1	27.869	366	203	12	685	1041	1167	1480	2.17E-28	131	uncharacterized protein LOC119725369	Patiria miniata
jg4125	Mgar.v1.059	194169	234370	.	+	.	210000	220000	200	419.4017441	ML14989a	99.608	510	2	0	1168	1677	123	632	0	1050	sp|Q5T8D3|ACBD5_HUMAN	sp|Q86X10|RLGPB_HUMAN	24.871	1552	867	58	88	1469	61	1483	2.93E-72	271	Ral GTPase-activating protein subunit beta	Homo sapiens	9606	XP_034325099.1	24.255	1410	820	54	231	1475	171	1497	5.49E-66	254	ral GTPase-activating protein subunit beta isoform X3	Crassostrea gigas
jg7420	Mgar.v1.013	4660343	4678125	.	-	.	4660000	4670000	200	417.7886157	ML227810a	90.629	715	61	1	76	784	1	715	0	1279	sp|Q9Y5R2|MMP24_HUMAN	sp|Q91GE3|CATV_NPVEP	28.426	197	127	5	199	389	129	317	6.65E-16	83.2	Viral cathepsin	Epiphyas postvittana nucleopolyhedrovirus	70600	XP_003388868.1	27.465	284	185	6	117	384	50	328	1.60E-18	94.7	PREDICTED: pro-cathepsin H-like	Amphimedon queenslandica
jg7508	Mgar.v1.003	619129	637916	.	+	.	630000	640000	106	416.5905935	ML21442a	95.443	395	0	1	1	377	1	395	0	764	NA	sp|P07700|ADRB1_MELGA	24.746	295	165	15	28	296	51	314	0.000504	46.2	Beta-1 adrenergic receptor	Meleagris gallopavo	9103	XP_020904521.2	20.346	231	157	6	32	259	30	236	3.51E-05	53.9	muscarinic acetylcholine receptor gar-3	Exaiptasia diaphana
jg16731	Mgar.v1.037	1345553	1346494	.	+	.	1340000	1350000	196	416.3413846	ML21656a	97.342	301	3	1	1	301	1	296	0	592	NA	sp|P51582|P2RY4_HUMAN	21.739	207	139	8	110	302	114	311	0.42	35.8	P2Y purinoceptor 4	Homo sapiens	9606	XP_022098062.1	21.827	197	137	5	113	300	121	309	0.33	40	G-protein coupled receptor 54-like isoform X2	Acanthaster planci
jg16732	Mgar.v1.037	1347718	1348659	.	+	.	1340000	1350000	196	416.3413846	ML21655a	95.527	313	14	0	1	313	1	313	0	610	NA	sp|B1JKF2|PRMA_YERPY	25	88	60	2	130	217	3	84	0.88	34.7	Ribosomal protein L11 methyltransferase	Yersinia pseudotuberculosis serotype O:3 (strain YPIII)	502800	XP_015840615.1	29.167	96	61	3	92	184	95	186	1.5	38.5	PREDICTED: dmX-like protein 2	Tribolium castaneum
jg16733	Mgar.v1.037	1349483	1361925	.	-	.	1340000	1350000	196	416.3413846	ML234033a	99.713	349	1	0	1	349	1	349	0	728	NA	sp|A7Z033|T11L2_BOVIN	26.577	444	268	12	474	868	71	505	1.17E-43	169	T-complex protein 11-like protein 2	Bos taurus	9913	XP_033629644.1	29.274	427	257	12	475	862	21	441	1.27E-49	188	T-complex protein 11-like protein 1 isoform X2	Asterias rubens
jg15672	Mgar.v1.017	3349975	3351942	.	+	.	3350000	3360000	200	416.0726708	ML07821a	62.5	120	38	1	1	113	18	137	1.28E-40	134	NA	sp|Q8CHC8|ADNP2_MOUSE	27.451	102	66	2	29	130	444	537	0.027	37.4	Activity-dependent neuroprotector homeobox protein 2	Mus musculus	10090	XP_033215688.1	35.714	112	68	1	31	138	247	358	3.36E-08	57.8	heterogeneous nuclear ribonucleoprotein U-like protein 2 isoform X3	Belonocnema treatae
jg15673	Mgar.v1.017	3354485	3361070	.	+	.	3350000	3360000	200	416.0726708	ML12551a	94.923	453	19	2	2	450	1	453	0	863	sp|O75751|S22A3_HUMAN	sp|O08966|S22A1_MOUSE	28.919	370	253	5	38	404	123	485	7.36E-43	162	Solute carrier family 22 member 1	Mus musculus	10090	XP_011449601.2	28.571	434	277	9	15	425	66	489	2.38E-46	174	organic cation transporter protein	Crassostrea gigas
jg15674	Mgar.v1.017	3351974	3353470	.	+	.	3350000	3360000	200	416.0726708	ML07821a	94.595	74	4	0	1	74	135	208	1.11E-45	156	NA	sp|Q67ZM7|FOLK_ARATH	33.803	71	45	1	95	163	27	97	8.3	32.3	Farnesol kinase, chloroplastic	Arabidopsis thaliana	3702	XP_017779310.1	33.456	272	144	9	47	308	119	363	1.26E-10	69.7	PREDICTED: extensin-like	Nicrophorus vespilloides
jg6806	Mgar.v1.046	306433	319154	.	+	.	310000	320000	200	416.0491778	ML050715a	100	271	0	0	1	271	1	271	0	573	sp|Q6IQ55|TTBK2_HUMAN	sp|Q6PCN3|TTBK1_MOUSE	67.286	269	86	2	3	271	21	287	9.33E-126	392	Tau-tubulin kinase 1	Mus musculus	10090	XP_009065771.1	67.658	269	85	2	2	270	3	269	1.52E-132	385	hypothetical protein LOTGIDRAFT_133319	Lottia gigantea
jg6807	Mgar.v1.046	319673	321184	.	-	.	310000	320000	200	416.0491778	ML128221a	43.617	282	126	3	107	355	370	651	3.80E-74	246	sp|O75191|XYLB_HUMAN	sp|Q6ZMW2|ZN782_HUMAN	52.362	254	121	0	106	359	387	640	3.77E-79	264	Zinc finger protein 782	Homo sapiens	9606	XP_039297039.1	51.969	254	122	0	110	363	310	563	1.22E-89	292	gastrula zinc finger protein XlCGF57.1-like isoform X1	Nilaparvata lugens
jg12486	Mgar.v1.049	382263	391237	.	-	.	390000	400000	169	415.9660267	ML018119a	99.771	1309	3	0	119	1427	17	1325	0	2702	sp|P51532|SMCA4_HUMAN	sp|A7Z019|SMCA4_BOVIN	61.705	833	294	9	580	1400	706	1525	0	1019	Transcription activator BRG1	Bos taurus	9913	XP_041356693.1	65.268	429	141	4	563	988	748	1171	0	605	transcription activator BRG1-like	Gigantopelta aegis
jg12487	Mgar.v1.049	392210	392899	.	-	.	390000	400000	169	415.9660267	ML018118a	99.563	229	1	0	1	229	1	229	1.96E-173	474	sp|P08294|SODE_HUMAN	sp|Q6PWT7|CCS_PIG	41.237	97	44	3	13	100	90	182	3.71E-12	67.4	Copper chaperone for superoxide dismutase	Sus scrofa	9823	XP_037715801.1	46.377	69	32	2	39	107	118	181	4.32E-11	67.8	copper chaperone for superoxide dismutase isoform X1	Drosophila subpulchrella
jg12488	Mgar.v1.049	394052	395170	.	-	.	390000	400000	169	415.9660267	ML018117a	98.656	372	5	0	1	372	1	372	0	762	sp|Q86VN1|VPS36_HUMAN	sp|A5PK00|VPS36_BOVIN	43.455	382	203	5	1	369	1	382	4.13E-101	307	Vacuolar protein-sorting-associated protein 36	Bos taurus	9913	XP_028417622.1	43.947	380	201	6	1	369	1	379	6.93E-99	304	vacuolar protein-sorting-associated protein 36-like	Dendronephthya gigantea
jg12489	Mgar.v1.049	398134	404767	.	+	.	390000	400000	169	415.9660267	ML018116a	99.299	428	2	1	1	427	1	428	0	869	sp|O94888|UBXN7_HUMAN	sp|Q5REY7|UBXN7_PONAB	36.364	264	148	7	6	255	17	274	4.48E-47	171	UBX domain-containing protein 7	Pongo abelii	9601	XP_022299860.1	31.102	463	246	16	4	400	6	461	3.27E-51	186	UBX domain-containing protein 7-like isoform X2	Crassostrea virginica
jg20043	Mgar.v1.007	5658319	5661776	.	-	.	5660000	5670000	191	414.663711	ML13202a	99.809	524	1	0	1	524	1	524	0	1095	NA	sp|D2HWM5|RFWD3_AILME	30.418	526	329	13	8	507	258	772	3.41E-70	242	E3 ubiquitin-protein ligase RFWD3	Ailuropoda melanoleuca	9646	XP_022789460.1	33.88	549	296	16	17	508	115	653	2.25E-90	296	E3 ubiquitin-protein ligase RFWD3-like	Stylophora pistillata
jg16665	Mgar.v1.037	755563	793687	.	-	.	760000	770000	200	414.3953812	ML14396a	97.906	812	17	0	1	812	1	812	0	1676	sp|Q7L8W6|DPH6_HUMAN	sp|Q2HJF5|DPH6_BOVIN	48.921	278	123	5	4	277	2	264	2.12E-74	252	Diphthine--ammonia ligase	Bos taurus	9913	XP_003242604.1	52.675	243	114	1	325	567	17	258	1.18E-79	273	zinc finger protein 271-like	Acyrthosiphon pisum
jg21457	Mgar.v1.030	1372786	1384661	.	+	.	1380000	1390000	200	413.6938275	ML154118a	85.737	638	3	2	72	709	1	550	0	1084	sp|Q9H1A4|APC1_HUMAN	sp|Q9H1A4|APC1_HUMAN	35.459	1176	629	28	126	1215	693	1824	0	620	Anaphase-promoting complex subunit 1	Homo sapiens	9606	XP_032237121.1	42.967	782	372	14	462	1213	3	740	0	614	anaphase-promoting complex subunit 1 isoform X1	Nematostella vectensis
jg22248	Mgar.v1.039	1148798	1150489	.	-	.	1150000	1160000	200	413.6486533	ML00744a	97.053	475	14	0	1	475	1	475	0	942	NA	sp|P53454|DRD5L_TAKRU	22.819	149	110	3	49	197	37	180	0.005	42.7	D(5)-like dopamine receptor	Takifugu rubripes	31033	XP_041453427.1	25.559	313	183	15	66	357	171	454	6.32E-07	58.9	allatostatin-A receptor-like	Lytechinus variegatus
jg22249	Mgar.v1.039	1153690	1154397	.	-	.	1150000	1160000	200	413.6486533	ML00745a	98.298	235	4	0	1	235	1	235	1.08E-176	483	sp|O00584|RNT2_HUMAN	sp|Q7M456|RNOY_CRAGI	35.648	216	122	10	21	229	3	208	3.03E-30	114	Ribonuclease Oy	Crassostrea gigas	Crassostrea gigas OX	XP_022090273.1	36.408	206	111	9	20	212	47	245	4.69E-32	124	ribonuclease Oy-like isoform X1	Acanthaster planci
jg22250	Mgar.v1.039	1154961	1156542	.	+	.	1150000	1160000	200	413.6486533	ML00746a	99.675	308	1	0	1	308	1	308	0	628	sp|P78549|NTH_HUMAN	sp|A7M7B9|NTH_CHICK	57.143	91	39	0	1	91	190	280	9.24E-33	125	Endonuclease III-like protein 1	Gallus gallus	9031	XP_018021952.1	60	100	40	0	1	100	366	465	5.00E-39	149	PREDICTED: endonuclease III-like protein 1	Hyalella azteca
jg17106	Mgar.v1.021	362162	362962	.	+	.	360000	370000	177	413.6472875	ML26794a	79.208	202	41	1	1	202	535	735	3.11E-110	334	sp|P00441|SODC_HUMAN	sp|P08294|SODE_HUMAN	65.909	44	15	0	217	260	167	210	1.41E-11	66.2	Extracellular superoxide dismutase [Cu-Zn]	Homo sapiens	9606	XP_028153465.1	28.936	235	150	7	27	260	46	264	1.32E-13	75.5	superoxide dismutase [Cu-Zn]-like	Diabrotica virgifera virgifera
jg17107	Mgar.v1.021	369802	370179	.	+	.	360000	370000	177	413.6472875	ML051324a	100	125	0	0	1	125	1	125	1.01E-90	257	NA	sp|Q9P2J2|TUTLA_HUMAN	26.027	73	48	1	38	104	1062	1134	3.2	30.8	Protein turtle homolog A	Homo sapiens	9606	NA	NA	NA	NA	NA	NA	NA	NA	NA	NA	NA	NA	NA
jg19477	Mgar.v1.007	1520332	1520913	.	-	.	1520000	1530000	172	413.3522795	ML076323a	74.038	104	21	3	1	103	1	99	5.81E-45	143	NA	sp|A9MPP3|YRAN_SALAR	26.154	65	44	1	29	89	39	103	1.2	30.8	UPF0102 protein YraN	Salmonella arizonae (strain ATCC BAA-731 / CDC346-86 / RSK2980)	41514	XP_017796634.1	47.5	40	21	0	60	99	6	45	3.8	33.5	PREDICTED: probable E3 ubiquitin-protein ligase HERC4	Habropoda laboriosa
jg19478	Mgar.v1.007	1523239	1536333	.	+	.	1520000	1530000	172	413.3522795	ML076322a	98.986	296	3	0	1	296	1	296	0	598	NA	sp|A6NAF9|TRD7A_DANRE	23.279	305	211	8	1	291	1	296	2.42E-15	84.3	Tudor domain-containing protein 7A	Danio rerio	7955	XP_028405181.1	25.479	522	281	17	4	486	12	464	6.38E-26	122	tudor domain-containing protein 7-like	Dendronephthya gigantea
jg16739	Mgar.v1.037	1411419	1424265	.	+	.	1420000	1430000	184	413.1610103	ML234029a	97.727	88	2	0	384	471	42	129	3.70E-57	190	NA	sp|P20918|PLMN_MOUSE	39.326	89	39	2	40	127	108	182	1.59E-09	64.7	Plasminogen	Mus musculus	10090	XP_015110606.1	33.058	121	60	5	18	130	930	1037	4.23E-08	63.9	uncharacterized protein LOC107036887 isoform X2	Diachasma alloeum
jg15516	Mgar.v1.017	2080800	2081962	.	-	.	2080000	2090000	200	412.9209977	ML104640a	97.794	272	6	0	1	272	1	272	0	544	NA	sp|Q90WY5|ADA2B_DANRE	28.571	105	69	4	34	136	395	495	0.006	41.2	Alpha-2B adrenergic receptor	Danio rerio	7955	XP_040360150.1	26.347	167	106	5	3	166	2	154	0.000276	47.8	tachykinin-like peptides receptor 86C	Ixodes scapularis
jg15517	Mgar.v1.017	2082181	2082892	.	-	.	2080000	2090000	200	412.9209977	ML049624a	44.966	149	79	2	19	164	9	157	5.58E-40	138	NA	sp|P33534|OPRK_MOUSE	22.917	144	103	4	3	140	35	176	0.005	40	Kappa-type opioid receptor	Mus musculus	10090	XP_027042024.1	28	175	110	7	4	168	9	177	0.000874	45.8	tachykinin-like peptides receptor 99D	Pocillopora damicornis
jg9724	Mgar.v1.051	598457	601549	.	+	.	600000	610000	200	412.7524738	ML003233a	98.866	529	6	0	1	529	1	529	0	1063	NA	sp|O75751|S22A3_HUMAN	27.045	440	273	14	68	490	124	532	4.42E-21	100	Solute carrier family 22 member 3	Homo sapiens	9606	XP_038077424.1	24.464	466	311	11	72	522	123	562	1.25E-23	111	organic cation transporter protein-like	Patiria miniata
jg9725	Mgar.v1.051	605292	617302	.	-	.	600000	610000	200	412.7524738	ML003231a	95.082	305	4	1	11	315	222	515	0	578	NA	sp|Q9QWN8|SPTN2_RAT	25.41	122	79	3	49	170	2136	2245	0.35	37	Spectrin beta chain, non-erythrocytic 2	Rattus norvegicus	10116	XP_020624807.1	32.955	88	58	1	232	318	386	473	4.69E-05	52.8	uncharacterized protein LOC110062272 isoform X2	Orbicella faveolata
jg19053	Mgar.v1.016	4219040	4226843	.	+	.	4220000	4230000	187	412.5357302	ML36931a	98.993	298	3	0	1274	1571	3	300	0	599	NA	sp|A8MRT5|NPIB5_HUMAN	18.067	238	179	5	1031	1254	575	810	6.91E-07	58.2	Nuclear pore complex-interacting protein family member B5	Homo sapiens	9606	XP_009051317.1	40.81	321	127	31	348	654	2	273	1.19E-29	127	hypothetical protein LOTGIDRAFT_143334, partial	Lottia gigantea
jg19054	Mgar.v1.016	4228416	4229627	.	-	.	4220000	4230000	187	412.5357302	ML27693a	31.646	79	48	3	29	105	467	541	0.35	30	NA	sp|Q5REF6|ENTP7_PONAB	35.593	59	35	1	1	56	518	576	0.004	39.7	Ectonucleoside triphosphate diphosphohydrolase 7	Pongo abelii	9601	XP_032220507.1	33.333	72	37	1	1	61	515	586	0.012	42	LOW QUALITY PROTEIN: ectonucleoside triphosphate diphosphohydrolase 4-like	Nematostella vectensis
jg15088	Mgar.v1.034	1478100	1483180	.	-	.	1480000	1490000	200	412.4279598	ML016334a	95.664	369	2	1	25	393	17	371	0	712	sp|P16066|ANPRA_HUMAN	sp|P20594|ANPRB_HUMAN	36.486	222	137	2	46	266	820	1038	2.24E-45	171	Atrial natriuretic peptide receptor 2	Homo sapiens	9606	XP_015524842.1	34.47	264	165	3	4	266	9	265	2.40E-49	176	PREDICTED: atrial natriuretic peptide receptor 2-like	Neodiprion lecontei
jg15089	Mgar.v1.034	1485169	1486161	.	+	.	1480000	1490000	200	412.4279598	ML016335a	99.091	330	3	0	1	330	1	330	0	662	NA	sp|B2GV46|FFAR3_RAT	31.624	117	67	5	21	127	21	134	0.006	41.6	Free fatty acid receptor 3	Rattus norvegicus	10116	XP_022081078.1	35.526	76	49	0	41	116	65	140	0.00012	50.8	melatonin receptor type 1A-like	Acanthaster planci
jg21056	Mgar.v1.031	177401	181600	.	+	.	180000	190000	196	411.7832135	ML002624a	97.611	293	7	0	12	304	140	432	0	607	sp|Q9BXB5|OSB10_HUMAN	sp|S4R1M9|OSB10_MOUSE	51.235	324	143	3	5	314	436	758	3.35E-108	335	Oxysterol-binding protein-related protein 10	Mus musculus	10090	XP_002108734.1	53.746	307	137	3	12	318	355	656	6.23E-114	350	hypothetical protein TRIADDRAFT_20121	Trichoplax adhaerens
jg21057	Mgar.v1.031	183901	184699	.	+	.	180000	190000	196	411.7832135	ML08664a	44.03	134	64	4	28	156	180	307	6.33E-28	107	sp|Q8NFP4|MDGA1_HUMAN	sp|B3EWZ5|MLRP1_ACRMI	28.682	129	72	5	36	158	520	634	0.006	40	MAM and LDL-receptor class A domain-containing protein 1 (Fragment)	Acropora millepora	Acropora millepora OX	XP_028409939.1	30	130	76	8	30	154	60	179	1.97E-06	52.4	rRNA 2'-O-methyltransferase fibrillarin-like	Dendronephthya gigantea
jg23033	Mgar.v1.004	3811636	3811905	.	-	.	3810000	3820000	200	411.0536194	ML010530a	25	64	45	1	13	73	7	70	0.82	27.3	NA	sp|P0C7Q8|DA1_ARATH	38	50	23	2	27	68	325	374	1.3	30.8	Protein DA1	Arabidopsis thaliana	3702	XP_032226256.1	33.333	72	42	2	5	74	280	347	1.1	34.3	LOW QUALITY PROTEIN: uncharacterized protein LOC5502096	Nematostella vectensis
jg23034	Mgar.v1.004	3813484	3817985	.	-	.	3810000	3820000	200	411.0536194	ML073269a	100	256	0	0	1	256	1	256	0	517	sp|P20042|IF2B_HUMAN	sp|Q99L45|IF2B_MOUSE	69.767	129	39	0	135	263	160	288	9.79E-63	203	Eukaryotic translation initiation factor 2 subunit 2	Mus musculus	10090	XP_018333849.1	49.481	289	106	7	1	263	1	275	2.56E-66	215	eukaryotic translation initiation factor 2 subunit 2	Agrilus planipennis
jg18254	Mgar.v1.012	2500687	2504556	.	-	.	2500000	2510000	166	410.9670608	ML220719a	98.758	161	2	0	1	161	1	161	4.37E-116	330	sp|Q9Y388|RBMX2_HUMAN	sp|Q8R0F5|RBMX2_MOUSE	63.043	92	34	0	22	113	27	118	6.13E-37	134	RNA-binding motif protein, X-linked 2	Mus musculus	10090	XP_037819647.1	56.557	122	53	0	2	123	6	127	3.45E-45	154	RNA-binding motif protein, X-linked 2	Lucilia sericata
jg18255	Mgar.v1.012	2506393	2507261	.	-	.	2500000	2510000	166	410.9670608	ML220717a	74.877	203	2	1	1	154	1	203	2.38E-101	288	NA	sp|Q3TDN2|FAF2_MOUSE	35.211	71	35	2	24	84	2	71	0.000442	42.7	FAS-associated factor 2	Mus musculus	10090	XP_020605015.1	37.736	53	33	0	30	82	6	58	1.78E-06	52	FAS-associated factor 2-like	Orbicella faveolata
jg18256	Mgar.v1.012	2505446	2506087	.	-	.	2500000	2510000	166	410.9670608	ML220718a	98.592	213	3	0	1	213	1	213	4.44E-154	424	sp|Q96CS3|FAF2_HUMAN	sp|Q6GQ69|FAF2B_XENLA	32.195	205	128	3	1	199	243	442	1.08E-16	81.3	FAS-associated factor 2-B	Xenopus laevis	8355	XP_017854352.1	34.906	212	120	4	1	199	255	461	2.28E-29	119	FAS-associated factor 2	Drosophila busckii
jg19371	Mgar.v1.007	677782	707969	.	+	.	670000	680000	175	409.5658012	ML19597a	84.483	116	15	1	1	113	1	116	4.38E-57	201	NA	sp|Q99698|LYST_HUMAN	24.294	177	97	6	901	1050	1460	1626	0.009	44.3	Lysosomal-trafficking regulator	Homo sapiens	9606	XP_006815424.1	23.249	357	225	14	794	1109	1241	1589	1.20E-06	60.8	PREDICTED: lysosomal-trafficking regulator-like, partial	Saccoglossus kowalevskii
jg19372	Mgar.v1.007	676488	677625	.	+	.	670000	680000	175	409.5658012	ML154117a	26.852	108	68	3	12	119	226	322	0.033	32.7	NA	sp|A3M008|END3_PICST	36.471	85	50	3	4	87	288	369	0.19	34.3	Actin cytoskeleton-regulatory complex protein END3	Scheffersomyces stipitis (strain ATCC 58785 / CBS 6054 / NBRC 10063 / NRRL Y-11545)	322104	XP_013401842.2	28.829	111	66	4	23	122	12	120	1.6	35.4	LOW QUALITY PROTEIN: lysosomal-trafficking regulator-like	Lingula anatina
jg15202	Mgar.v1.063	264092	264820	.	+	.	260000	270000	200	408.8673812	ML070236a	34.921	63	34	3	78	133	224	286	0.87	28.5	NA	sp|Q8SR45|MAP2_ENCCU	30.556	108	55	3	13	119	234	322	1.6	32	Methionine aminopeptidase 2	Encephalitozoon cuniculi (strain GB-M1)	284813	XP_012265832.1	36.066	61	36	1	5	65	863	920	0.2	38.1	RNA polymerase-associated protein CTR9 homolog	Athalia rosae
jg15417	Mgar.v1.017	1259598	1260293	.	+	.	1260000	1270000	200	407.9508242	ML073271a	63.277	177	62	1	1	174	1	177	3.17E-70	212	NA	sp|A2RHJ9|Y128_LACLM	43.333	30	17	0	166	195	30	59	1	32.3	Nucleoid-associated protein llmg_0128	Lactococcus lactis subsp. cremoris (strain MG1363)	416870	XP_022174495.1	30.332	211	137	7	7	214	5	208	5.11E-22	100	uncharacterized protein LOC111036679	Myzus persicae
jg11179	Mgar.v1.011	916230	926766	.	+	.	920000	930000	177	407.8868834	ML257610a	93.13	393	0	1	112	504	176	541	0	751	sp|Q09470|KCNA1_HUMAN	sp|P16388|KCNA1_MOUSE	41.259	286	140	6	201	467	147	423	6.71E-62	213	Potassium voltage-gated channel subfamily A member 1	Mus musculus	10090	XP_028397089.1	43.682	277	143	3	188	462	191	456	3.05E-68	234	potassium voltage-gated channel subfamily A member 7-like	Dendronephthya gigantea
jg23463	Mgar.v1.060	416574	419090	.	-	.	410000	420000	170	407.7602519	ML02079a	98.936	188	2	0	68	255	240	427	1.95E-135	389	NA	sp|Q6AF87|PYRC_LEIXX	30.159	63	42	2	27	88	31	92	0.92	34.7	Dihydroorotase	Leifsonia xyli subsp. xyli (strain CTCB07)	281090	XP_022778344.1	37.037	189	105	6	46	233	357	532	1.33E-23	106	uncharacterized protein LOC111319886, partial	Stylophora pistillata
jg3076	Mgar.v1.056	828182	834836	.	-	.	820000	830000	200	407.1435243	ML01517a	33.465	254	151	10	1304	1551	311	552	3.82E-22	102	sp|O75443|TECTA_HUMAN	sp|Q28298|RRBP1_CANLF	32.975	558	374	0	727	1284	191	748	1.80E-57	223	Ribosome-binding protein 1	Canis lupus familiaris	9615	XP_021375895.1	17.73	784	610	14	53	821	5	768	1.57E-74	272	hyphal wall protein 2-like	Mizuhopecten yessoensis
jg21355	Mgar.v1.030	243491	275521	.	-	.	250000	260000	200	406.9494708	ML20101a	99.055	741	7	0	260	1000	1	741	0	1522	NA	sp|Q12955|ANK3_HUMAN	26.392	413	232	12	536	933	234	589	3.54E-28	127	Ankyrin-3	Homo sapiens	9606	XP_022294930.1	34.28	1021	625	14	1	989	3	1009	0	581	uncharacterized protein LOC111105035 isoform X2	Crassostrea virginica
jg2446	Mgar.v1.123	14869	15216	.	-	.	10000	20000	198	406.3329201	ML444210a	36.765	68	40	3	3	69	508	573	0.026	32.3	NA	sp|Q5F3F5|LMBD2_CHICK	29.63	81	48	2	5	85	568	639	0.003	39.3	G-protein coupled receptor-associated protein LMBRD2	Gallus gallus	9031	XP_017016491.1	29.87	77	53	1	2	77	2009	2085	0.15	37.7	PREDICTED: protein split ends isoform X3	Drosophila kikkawai
jg2447	Mgar.v1.123	19435	27891	.	+	.	10000	20000	198	406.3329201	ML281812a	64.286	154	39	3	264	414	2	142	3.20E-47	157	NA	sp|A2ASS6|TITIN_MOUSE	23.188	276	182	9	57	320	11905	12162	0.027	40.8	Titin	Mus musculus	10090	XP_021360111.1	19.679	249	200	0	153	401	19	267	3.34E-29	125	uncharacterized protein LOC110454752	Mizuhopecten yessoensis
jg8385	Mgar.v1.001	797077	800544	.	-	.	800000	810000	200	406.2634676	ML010614a	54.325	289	130	1	207	495	1	287	4.78E-121	355	sp|P51589|CP2J2_HUMAN	sp|Q9Y6A2|CP46A_HUMAN	27.039	466	286	15	25	467	29	463	9.58E-37	145	Cholesterol 24-hydroxylase	Homo sapiens	9606	XP_021364558.1	27.184	515	319	15	2	490	6	490	8.58E-40	157	cholesterol 24-hydroxylase-like	Mizuhopecten yessoensis
jg4810	Mgar.v1.014	2119596	2123194	.	-	.	2120000	2130000	124	406.0207311	ML14926a	84.038	213	30	1	1	209	1	213	3.00E-131	376	NA	sp|O70582|LX12B_MOUSE	31.765	85	55	2	81	165	4	85	0.000511	43.9	Arachidonate 12-lipoxygenase, 12R-type	Mus musculus	10090	XP_031570016.1	42.5	80	43	3	80	159	23	99	1.24E-08	60.8	CUB and peptidase domain-containing protein 2-like	Actinia tenebrosa
jg4811	Mgar.v1.014	2125413	2127066	.	+	.	2120000	2130000	124	406.0207311	ML03215a	32.902	386	228	7	1	377	1	364	6.34E-51	176	NA	sp|Q8NCT1|ARRD4_HUMAN	28.213	319	202	9	7	320	22	318	5.33E-22	101	Arrestin domain-containing protein 4	Homo sapiens	9606	XP_013417424.1	34.132	334	199	4	1	327	1	320	3.91E-52	187	arrestin domain-containing protein 3-like isoform X1	Lingula anatina
jg4812	Mgar.v1.014	2128440	2131302	.	+	.	2120000	2130000	124	406.0207311	ML12465a	93.478	46	3	0	103	148	1	46	1.96E-25	99.4	NA	sp|Q8VE11|MTMR6_MOUSE	29.56	159	97	6	1	148	1	155	1.34E-08	55.8	Myotubularin-related protein 6	Mus musculus	10090	XP_033096211.1	29.487	156	99	5	1	148	29	181	1.44E-10	65.1	myotubularin-related protein 9-like isoform X1	Anneissia japonica
jg21571	Mgar.v1.045	14579	17570	.	-	.	10000	20000	134	404.0775459	ML029512a	100	106	0	0	11	116	294	399	2.38E-72	224	sp|Q6NUK1|SCMC1_HUMAN	sp|Q7ZY36|SCM1A_XENLA	37.931	87	54	0	12	98	63	149	2.41E-13	69.3	Calcium-binding mitochondrial carrier protein SCaMC-1-A	Xenopus laevis	8355	XP_014665203.1	35.165	91	59	0	9	99	63	153	2.94E-13	72.8	PREDICTED: calcium-binding mitochondrial carrier protein SCaMC-1-like	Priapulus caudatus
jg6870	Mgar.v1.046	787178	793870	.	-	.	790000	800000	119	404.0472164	ML11556a	97.462	394	10	0	17	410	47	440	0	786	NA	sp|Q9BTC0|DIDO1_HUMAN	30.303	66	46	0	129	194	283	348	0.000508	47	Death-inducer obliterator 1	Homo sapiens	9606	XP_029198212.1	41.579	190	107	3	406	593	64	251	4.51E-42	160	uncharacterized protein LOC114963237	Acropora millepora
jg6871	Mgar.v1.046	797317	801184	.	+	.	790000	800000	119	404.0472164	ML02827a	99.674	307	1	0	1	307	1	307	0	634	NA	sp|P33748|MSN2_YEAST	38.202	89	41	4	219	305	625	701	3.92E-08	58.2	Zinc finger protein MSN2	Saccharomyces cerevisiae (strain ATCC 204508 / S288c)	559292	XP_028517309.1	41.071	56	33	0	252	307	172	227	4.82E-07	58.5	uncharacterized protein LOC114575866	Exaiptasia diaphana
jg21161	Mgar.v1.031	1032798	1041439	.	+	.	1030000	1040000	189	403.3209429	ML17591a	99.722	360	1	0	1	360	1	360	0	766	sp|P07942|LAMB1_HUMAN	sp|P02469|LAMB1_MOUSE	42.857	196	92	5	177	362	25	210	1.97E-41	169	Laminin subunit beta-1	Mus musculus	10090	XP_020900832.2	29.798	396	278	0	360	755	142	537	3.44E-47	184	GATA zinc finger domain-containing protein 14	Exaiptasia diaphana
jg8754	Mgar.v1.001	3822919	3826171	.	-	.	3820000	3830000	200	403.1763703	ML05792a	39.965	578	335	6	10	586	1	567	1.17E-133	408	sp|Q7Z4T8|GLTL5_HUMAN	sp|Q921L8|GLT11_MOUSE	26.136	528	308	22	97	594	129	604	5.20E-34	142	Polypeptide N-acetylgalactosaminyltransferase 11	Mus musculus	10090	XP_013089545.1	27.668	506	296	22	116	588	104	572	8.65E-35	147	PREDICTED: polypeptide N-acetylgalactosaminyltransferase 11-like	Biomphalaria glabrata
jg8755	Mgar.v1.001	3827367	3832966	.	+	.	3820000	3830000	200	403.1763703	ML049024a	96.891	193	6	0	461	653	120	312	7.22E-138	404	sp|P67775|PP2AA_HUMAN	sp|P67777|PP2AA_RABIT	91.192	193	17	0	461	653	117	309	2.54E-128	384	Serine/threonine-protein phosphatase 2A catalytic subunit alpha isoform	Oryctolagus cuniculus	9986	XP_033119589.1	92.746	193	14	0	461	653	119	311	1.05E-128	388	serine/threonine-protein phosphatase 2A catalytic subunit beta isoform	Anneissia japonica
jg25259	Mgar.v1.026	803441	822294	.	-	.	820000	830000	99	402.816068	ML03212a	100	246	0	0	1	246	1	246	9.15E-178	512	sp|P42684|ABL2_HUMAN	sp|P00522|ABL_DROME	44.608	204	91	6	58	244	175	373	1.51E-48	174	Tyrosine-protein kinase Abl	Drosophila melanogaster	7227	XP_021948222.1	47.668	193	94	4	58	244	56	247	8.49E-53	190	tyrosine-protein kinase abl-1	Folsomia candida
jg25260	Mgar.v1.026	824828	826009	.	+	.	820000	830000	99	402.816068	ML267517a	29.298	413	247	16	3	387	53	448	2.69E-37	139	NA	sp|P21330|GAGJ_DROME	29.464	112	54	5	268	373	352	444	0.023	40.4	Nucleic-acid-binding protein from mobile element jockey	Drosophila melanogaster	7227	XP_023225009.1	25.225	333	215	10	69	383	113	429	2.07E-19	96.3	uncharacterized protein PF11_0207-like	Centruroides sculpturatus
jg16277	Mgar.v1.005	3916784	3925683	.	+	.	3920000	3930000	143	402.6727504	ML07972a	100	306	0	0	1	306	1	306	0	634	NA	sp|Q8R5F8|ES8L1_MOUSE	36.667	60	38	0	4	63	487	546	0.000726	45.4	Epidermal growth factor receptor kinase substrate 8-like protein 1	Mus musculus	10090	XP_020915918.1	42.553	47	27	0	4	50	97	143	0.000544	49.3	SH3 domain-containing protein Dlish	Exaiptasia diaphana
jg16279	Mgar.v1.005	3926352	3933403	.	-	.	3920000	3930000	143	402.6727504	ML07973a	99.801	502	1	0	1	502	1	502	0	1041	sp|P54578|UBP14_HUMAN	sp|P60051|UBP14_PANTR	54.509	499	208	4	1	486	1	493	0	567	Ubiquitin carboxyl-terminal hydrolase 14	Pan troglodytes	9598	XP_022907303.1	57.764	483	197	7	1	480	1	479	0	570	ubiquitin carboxyl-terminal hydrolase 14	Onthophagus taurus
jg4130	Mgar.v1.059	264875	272488	.	-	.	260000	270000	167	401.3576006	ML12811a	36.957	46	29	0	235	280	623	668	0.77	30.8	sp|O95069|KCNK2_HUMAN	sp|Q464Y2|Y3697_METBF	23.853	109	76	3	74	178	144	249	0.041	38.9	UPF0280 protein Mbar_A3697	Methanosarcina barkeri (strain Fusaro / DSM 804)	269797	XP_033727625.1	24.348	230	174	0	2	231	30	259	7.28E-18	88.6	heat shock protein DDB_G0288861-like	Pecten maximus
m1-g21905	Mgar.v1.059	269926	270405	.	-	.	260000	270000	167	401.3576006	ML210016a	70.093	107	29	2	11	116	37	141	1.08E-44	143	NA	sp|Q1AZ75|DNLJ_RUBXD	29.577	71	45	2	85	155	185	250	2	32.3	DNA ligase	Rubrobacter xylanophilus (strain DSM 9941 / NBRC 16129 / PRD-1)	266117	XP_031330952.1	30	110	69	3	20	122	32	140	1.05E-06	53.9	uncharacterized protein LOC116161658	Photinus pyralis
jg12806	Mgar.v1.006	1430241	1431433	.	+	.	1430000	1440000	190	401.2830791	ML29625a	100	205	0	0	1	205	1	205	1.13E-152	420	sp|Q15286|RAB35_HUMAN	sp|Q5U316|RAB35_RAT	66.01	203	65	2	1	202	1	200	1.48E-91	269	Ras-related protein Rab-35	Rattus norvegicus	10116	XP_020913180.1	67.488	203	62	2	1	202	1	200	2.35E-94	279	ras-related protein Rab-35 isoform X1	Exaiptasia diaphana
jg12807	Mgar.v1.006	1434197	1438914	.	-	.	1430000	1440000	190	401.2830791	ML29624a	97.537	1015	12	1	1	1002	1	1015	0	1989	sp|Q9NWH9|SLTM_HUMAN	sp|Q498L2|SLTM_XENLA	26.179	424	253	13	2	373	9	424	1.52E-19	98.6	SAFB-like transcription modulator	Xenopus laevis	8355	XP_011348389.2	28.861	395	233	10	1	373	4	372	2.12E-20	104	SAFB-like transcription modulator	Ooceraea biroi
jg17434	Mgar.v1.021	3236339	3244148	.	+	.	3240000	3250000	150	401.2098137	ML084433a	97.143	315	4	1	1	310	1	315	0	629	sp|Q13501|SQSTM_HUMAN	sp|O08623|SQSTM_RAT	31.522	184	95	7	1	174	4	166	4.10E-17	85.1	Sequestosome-1	Rattus norvegicus	10116	XP_030836949.1	37.186	199	98	9	1	187	3	186	1.24E-23	107	sequestosome-1 isoform X2	Strongylocentrotus purpuratus
jg17435	Mgar.v1.021	3244521	3246372	.	-	.	3240000	3250000	150	401.2098137	ML05514a	84.431	334	51	1	1	333	1	334	0	599	sp|Q9UBX1|CATF_HUMAN	sp|O23791|BROM1_ANACO	30.422	332	203	10	2	316	4	324	1.74E-38	142	Fruit bromelain	Ananas comosus	Ananas comosus OX	XP_033149120.1	30.723	332	189	10	1	312	1	311	1.73E-39	147	crustapain-like	Drosophila busckii
jg17436	Mgar.v1.021	3246498	3247989	.	+	.	3240000	3250000	150	401.2098137	ML084433a	89.506	162	13	2	11	169	301	461	2.13E-94	280	sp|Q13501|SQSTM_HUMAN	sp|P14199|REF2P_DROME	26.667	60	44	0	105	164	534	593	0.000508	43.1	Protein ref(2)P	Drosophila melanogaster	7227	XP_023214567.1	58.537	41	17	0	124	164	89	129	3.58E-07	53.1	sequestosome-1-like	Centruroides sculpturatus
jg17437	Mgar.v1.021	3248539	3249737	.	+	.	3240000	3250000	150	401.2098137	ML084435a	95.327	107	5	0	92	198	1	107	1.07E-69	206	NA	sp|Q5SHU9|TRUA_THET8	25.373	134	91	3	65	194	27	155	0.05	37.4	tRNA pseudouridine synthase A	Thermus thermophilus (strain HB8 / ATCC 27634 / DSM 579)	300852	XP_021200315.1	37.5	104	53	4	2	104	8	100	3.96E-08	59.3	protein ref(2)P-like isoform X3	Helicoverpa armigera
jg19421	Mgar.v1.007	994292	1011286	.	+	.	1010000	1020000	200	399.5195815	ML101019a	98.773	163	2	0	1	163	158	320	1.11E-109	314	NA	sp|P22886|TNR6_ENTFL	29.032	62	44	0	3	64	70	131	2.2	32	Transposase from transposon Tn916	Enterococcus faecalis	1351	XP_041354048.1	56.471	85	37	0	74	158	96	180	3.43E-26	103	uncharacterized protein LOC121371890 isoform X2	Gigantopelta aegis
jg19422	Mgar.v1.007	1019526	1021750	.	+	.	1010000	1020000	200	399.5195815	ML22301a	29.474	95	67	0	50	144	148	242	1.88E-07	48.5	sp|P98088|MUC5A_HUMAN	sp|Q91743|FGFR4_XENLA	30.841	107	54	4	51	144	272	371	1.66E-07	52.8	Fibroblast growth factor receptor 4	Xenopus laevis	8355	XP_023314075.1	34.343	99	59	3	50	147	377	470	6.49E-07	54.7	uncharacterized protein LOC106648121	Trichogramma pretiosum
jg7342	Mgar.v1.013	3639724	3661083	.	+	.	3660000	3670000	200	398.8931172	ML04056a	98.529	1088	16	0	82	1169	49	1136	0	2239	sp|Q12791|KCMA1_HUMAN	sp|Q95V25|SLO1_CAEEL	36.689	1033	548	20	92	1054	130	1126	0	577	Calcium-activated potassium channel slo-1	Caenorhabditis elegans	6239	XP_006821707.1	38.477	1011	515	22	92	1054	106	1057	0	649	PREDICTED: calcium-activated potassium channel subunit alpha-1-like	Saccoglossus kowalevskii
jg16920	Mgar.v1.050	893701	894951	.	+	.	890000	900000	200	398.7176443	ML065720a	98.382	309	4	1	109	416	1	309	0	619	NA	sp|Q769E8|OPSD_OTOCR	22.414	116	75	3	217	329	227	330	0.61	35.8	Rhodopsin	Otolemur crassicaudatus	9463	XP_015522596.1	24.691	162	102	6	199	348	246	399	0.021	44.3	PREDICTED: tachykinin-like peptides receptor 86C	Neodiprion lecontei
jg16921	Mgar.v1.050	899404	901520	.	+	.	890000	900000	200	398.7176443	ML065721a	99.497	199	1	0	1	199	1	199	2.24E-144	399	NA	sp|Q6DAM4|THIG_PECAS	24.762	105	53	3	113	191	154	258	1.2	33.1	Thiazole synthase	Pectobacterium atrosepticum (strain SCRI 1043 / ATCC BAA-672)	218491	XP_013417287.1	38.372	86	51	1	36	121	11	94	7.32E-08	56.2	uncharacterized protein LOC106178588	Lingula anatina
jg22299	Mgar.v1.039	1509469	1512000	.	-	.	1510000	1520000	200	398.4385445	ML022414a	99.217	383	3	0	1	383	1	383	0	778	sp|Q14CS0|UBX2B_HUMAN	sp|Q5ZK10|NSF1C_CHICK	39.175	388	205	7	2	381	3	367	8.28E-86	268	NSFL1 cofactor p47	Gallus gallus	9031	XP_027036453.1	48	400	167	11	2	381	5	383	8.43E-106	322	NSFL1 cofactor p47-like isoform X1	Pocillopora damicornis
jg22300	Mgar.v1.039	1516266	1531298	.	+	.	1510000	1520000	200	398.4385445	ML022413a	97.018	872	1	1	1	872	1	847	0	1746	sp|Q9Y2I9|TBC30_HUMAN	sp|Q9Y2I9|TBC30_HUMAN	44.31	413	217	6	56	464	132	535	4.45E-107	354	TBC1 domain family member 30	Homo sapiens	9606	XP_001626998.2	44.13	460	220	7	22	464	72	511	2.91E-117	384	TBC1 domain family member 30	Nematostella vectensis
jg19916	Mgar.v1.007	4956804	4960240	.	-	.	4960000	4970000	200	398.3675469	ML070271a	38.261	115	54	5	73	185	828	927	2.53E-17	78.6	sp|P19544|WT1_HUMAN	sp|Q9UDV7|ZN282_HUMAN	40.517	116	54	5	70	185	520	620	2.53E-19	88.2	Zinc finger protein 282	Homo sapiens	9606	XP_039278460.1	39.831	118	58	2	70	187	443	547	7.32E-18	87.4	zinc finger and SCAN domain-containing protein 2 isoform X3	Nilaparvata lugens
jg19917	Mgar.v1.007	4961940	4962293	.	-	.	4960000	4970000	200	398.3675469	ML09125a	95.726	117	5	0	1	117	1	117	8.33E-84	239	NA	sp|Q96NG5|ZN558_HUMAN	30.769	91	52	4	27	116	321	401	0.006	38.5	Zinc finger protein 558	Homo sapiens	9606	XP_023953019.1	30.909	110	52	4	26	115	605	710	3.04E-06	51.2	uncharacterized protein LOC112056774	Bicyclus anynana
jg19918	Mgar.v1.007	4962508	4962765	.	-	.	4960000	4970000	200	398.3675469	ML09125a	31.818	66	42	1	1	66	17	79	3.50E-07	43.5	NA	sp|Q08705|CTCF_CHICK	36.842	57	32	2	11	66	524	577	3.53E-05	43.5	Transcriptional repressor CTCF	Gallus gallus	9031	XP_038053310.1	38.333	60	31	2	12	71	512	565	1.33E-05	48.1	uncharacterized protein LOC119725802 isoform X2	Patiria miniata
jg19919	Mgar.v1.007	4963587	4964051	.	+	.	4960000	4970000	200	398.3675469	ML089210a	30.952	84	58	0	19	102	256	339	7.09E-05	40.8	sp|Q15696|U2AFM_HUMAN	sp|G5E8K5|ANK3_MOUSE	17.355	121	100	0	1	121	252	372	0.63	33.5	Ankyrin-3	Mus musculus	10090	XP_033762650.1	39.474	114	66	1	1	111	459	572	1.70E-11	67.8	protein SPT2 homolog	Pecten maximus
jg19920	Mgar.v1.007	4966000	4967654	.	-	.	4960000	4970000	200	398.3675469	ML09125a	29.907	107	56	3	145	251	22	109	1.36E-09	53.9	NA	sp|P57071|PRD15_HUMAN	21.459	233	119	7	16	192	927	1151	0.000111	47	PR domain zinc finger protein 15	Homo sapiens	9606	XP_005107014.1	23.005	213	113	5	1	213	2334	2495	1.56E-11	71.2	uncharacterized protein LOC101846837	Aplysia californica
jg19921	Mgar.v1.007	4968072	4969056	.	-	.	4960000	4970000	200	398.3675469	ML09123a	43.636	55	28	1	66	120	41	92	8.42E-10	52.4	NA	sp|Q4V8R6|E4F1_DANRE	31.395	86	48	3	66	151	393	467	1.08E-05	47.8	Transcription factor E4F1	Danio rerio	7955	XP_023301509.1	41.538	65	33	3	55	119	469	528	9.74E-07	54.3	zinc finger protein 677	Lucilia cuprina
jg9602	Mgar.v1.042	1091886	1102928	.	+	.	1100000	1110000	185	398.0880492	ML141751a	98.077	260	5	0	438	697	516	775	1.10E-177	531	NA	sp|A2AAJ9|OBSCN_MOUSE	22.335	591	354	31	106	669	1153	1665	1.18E-07	59.7	Obscurin	Mus musculus	10090	XP_020608168.1	21.811	541	368	17	110	637	1	499	1.23E-14	85.9	Down syndrome cell adhesion molecule-like protein 1 homolog	Orbicella faveolata
jg9603	Mgar.v1.042	1103345	1103917	.	-	.	1100000	1110000	185	398.0880492	ML15975a	72.222	90	25	0	101	190	3	92	1.07E-44	142	NA	sp|Q9URU4|PFL5_SCHPO	26.415	53	28	2	132	174	1199	1250	4.4	32	Putative cell agglutination protein pfl5	Schizosaccharomyces pombe (strain 972 / ATCC 24843)	284812	XP_028410482.1	53.211	218	73	1	1	189	2707	2924	3.20E-76	254	uncharacterized protein LOC114533086 isoform X3	Dendronephthya gigantea
jg9604	Mgar.v1.042	1104027	1105304	.	+	.	1100000	1110000	185	398.0880492	ML00774a	40	85	51	0	123	207	58	142	1.11E-06	47	NA	sp|Q6ZQX7|LIAT1_HUMAN	21.327	211	166	0	34	244	198	408	6.10E-41	148	Protein LIAT1	Homo sapiens	9606	XP_034315533.1	44.601	213	116	2	32	242	98	310	2.39E-42	154	neuroblast differentiation-associated protein AHNAK-like	Crassostrea gigas
jg9605	Mgar.v1.042	1106813	1107851	.	+	.	1100000	1110000	185	398.0880492	ML167052a	37.778	45	24	1	25	69	904	944	0.07	30	NA	sp|Q9LIB4|FBK57_ARATH	30.909	55	36	2	22	76	189	241	6.6	28.5	Putative F-box/kelch-repeat protein At3g16880	Arabidopsis thaliana	3702	XP_024352192.1	37.255	51	26	2	22	72	887	931	0.75	34.3	Protein DPCD	Echinococcus granulosus
jg9606	Mgar.v1.042	1107880	1109010	.	-	.	1100000	1110000	185	398.0880492	ML141750a	98.138	376	7	0	1	376	1	376	0	766	NA	sp|P30162|ACT1_ONCVO	53.495	372	166	3	3	374	8	372	7.16E-151	433	Actin-1	Onchocerca volvulus	6282	XP_013071866.1	53.226	372	167	3	3	374	8	372	2.58E-150	435	PREDICTED: actin, adductor muscle-like	Biomphalaria glabrata
jg9607	Mgar.v1.042	1109571	1111055	.	-	.	1100000	1110000	185	398.0880492	ML141749a	98.583	494	7	0	1	494	1	494	0	992	sp|Q7RTT9|S29A4_HUMAN	sp|A1L272|S29A4_DANRE	33.333	483	255	7	58	479	17	493	5.00E-76	251	Equilibrative nucleoside transporter 4	Danio rerio	7955	XP_033631144.1	34.274	496	292	6	18	487	3	490	9.99E-89	286	equilibrative nucleoside transporter 4-like isoform X3	Asterias rubens
jg9847	Mgar.v1.055	495112	517622	.	-	.	510000	520000	200	397.8358468	ML01807a	99.462	558	3	0	63	620	1	558	0	1149	NA	sp|Q32M78|ZN699_HUMAN	29.844	449	266	14	140	570	196	613	5.40E-41	161	Zinc finger protein 699	Homo sapiens	9606	XP_031560332.1	29.098	488	297	14	117	566	301	777	3.52E-46	181	zinc finger protein 431-like	Actinia tenebrosa
jg10708	Mgar.v1.033	87572	103201	.	+	.	80000	90000	195	397.2564849	ML19911a	75.215	698	27	5	1	698	1	552	0	1010	sp|O43166|SI1L1_HUMAN	sp|A2ALS5|RPGP1_MOUSE	37.34	391	223	9	71	442	122	509	4.21E-62	222	Rap1 GTPase-activating protein 1	Mus musculus	10090	XP_019856854.1	36.416	692	371	11	54	686	163	844	5.99E-134	421	PREDICTED: uncharacterized protein LOC100635959	Amphimedon queenslandica
jg4299	Mgar.v1.025	480983	495610	.	-	.	490000	500000	200	397.1760444	ML104636a	100	155	0	0	1	155	1	155	2.33E-110	309	NA	sp|Q9GRJ1|CALM_LUMRU	93.103	145	10	0	11	155	5	149	4.62E-96	276	Calmodulin	Lumbricus rubellus	Lumbricus rubellus OX	XP_034252922.1	88.961	154	17	0	2	155	11	164	7.66E-96	279	calmodulin isoform X1	Thrips palmi
jg4300	Mgar.v1.025	499537	502701	.	+	.	490000	500000	200	397.1760444	ML104635a	99.336	1054	7	0	1	1054	1	1054	0	2165	sp|Q92794|KAT6A_HUMAN	sp|Q8WML3|KAT6B_MACFA	40.805	745	355	17	6	712	3	699	9.81E-166	535	Histone acetyltransferase KAT6B	Macaca fascicularis	9541	XP_027045666.1	43.838	714	371	13	6	712	22	712	0	590	histone acetyltransferase KAT6B-like	Pocillopora damicornis
jg6781	Mgar.v1.046	30607	47018	.	-	.	40000	50000	151	396.2221938	ML10105a	85.241	332	29	3	541	869	1	315	0	567	NA	sp|Q10172|PAN1_SCHPO	22.383	277	171	9	715	980	526	769	6.81E-07	57.8	Actin cytoskeleton-regulatory complex protein pan1	Schizosaccharomyces pombe (strain 972 / ATCC 24843)	284812	XP_002636369.1	33.6	250	124	14	731	980	42	249	4.24E-14	81.3	Hypothetical protein CBG08669	Caenorhabditis briggsae
jg4143	Mgar.v1.059	414330	419264	.	+	.	410000	420000	143	395.8649403	ML09731a	26.263	99	65	2	1319	1409	1626	1724	1.5	32.7	NA	NA	NA	NA	NA	NA	NA	NA	NA	NA	NA	NA	NA	NA	NA	XP_029651758.2	14.005	1935	1174	70	111	1597	86	1978	7.94E-42	177	LOW QUALITY PROTEIN: uncharacterized protein LOC115224969, partial	Octopus sinensis
jg4144	Mgar.v1.059	419311	422473	.	+	.	410000	420000	143	395.8649403	ML257619a	31.217	189	130	0	316	504	59	247	2.14E-18	87.4	NA	sp|Q9LXB8|PLPK1_ARATH	26.211	351	228	8	348	697	48	368	1.80E-27	118	Protein PELPK1	Arabidopsis thaliana	3702	XP_033627281.1	31.461	534	366	0	295	828	21	554	1.28E-89	308	uncharacterized protein LOC117290136	Asterias rubens
jg19402	Mgar.v1.007	874089	895457	.	+	.	890000	900000	119	395.2564048	ML045246a	32.258	93	52	3	80	167	144	230	0.029	33.5	sp|O00459|P85B_HUMAN	sp|Q6PH58|TM39A_DANRE	28.148	135	94	2	28	160	326	459	2.74E-08	55.5	Transmembrane protein 39A	Danio rerio	7955	XP_032516459.1	31.933	119	80	1	42	160	366	483	3.16E-08	58.9	transmembrane protein 39A	Danaus plexippus plexippus
jg19404	Mgar.v1.007	896155	899836	.	-	.	890000	900000	119	395.2564048	ML03041a	99.197	249	2	0	1	249	1	249	0	509	sp|P22460|KCNA5_HUMAN	sp|P22460|KCNA5_HUMAN	35.664	143	85	3	1	143	404	539	3.79E-24	103	Potassium voltage-gated channel subfamily A member 5	Homo sapiens	9606	XP_014671152.1	35.417	144	93	0	1	144	400	543	1.31E-24	108	PREDICTED: potassium voltage-gated channel subfamily A member 7-like isoform X3	Priapulus caudatus
jg7356	Mgar.v1.013	3805590	3814360	.	+	.	3810000	3820000	200	395.0607672	ML003017a	99.444	180	1	0	1	180	1	180	4.23E-135	374	sp|Q16878|CDO1_HUMAN	sp|Q6NWZ9|CDO1_DANRE	37.126	167	105	0	1	167	7	173	2.52E-43	145	Cysteine dioxygenase type 1	Danio rerio	7955	XP_017788821.1	40.351	171	98	1	4	170	31	201	1.26E-45	155	PREDICTED: cysteine dioxygenase type 1	Habropoda laboriosa
jg7357	Mgar.v1.013	3819894	3823596	.	-	.	3810000	3820000	200	395.0607672	ML003018a	99.401	334	2	0	1	334	1	334	0	696	sp|Q9H000|MKRN2_HUMAN	sp|Q4VBT5|MKRN1_DANRE	43.836	219	113	4	93	304	167	382	1.69E-52	182	Probable E3 ubiquitin-protein ligase makorin-1	Danio rerio	7955	XP_028394943.1	36.513	304	152	7	5	303	106	373	6.90E-55	190	probable E3 ubiquitin-protein ligase makorin-1 isoform X2	Dendronephthya gigantea
jg20994	Mgar.v1.048	872007	874091	.	+	.	870000	880000	200	393.5047853	ML22382a	96.354	192	7	0	1	192	1	192	1.23E-136	379	NA	sp|A6MFK6|3S11_DEMVE	28.049	82	57	1	5	86	4	83	0.11	34.3	Short neurotoxin SNTX-1	Demansia vestigiata	Demansia vestigiata OX	XP_030027616.2	24.167	120	84	5	66	182	712	827	2.3	36.2	death-inducer obliterator 1 isoform X2	Manduca sexta
jg20995	Mgar.v1.048	875796	878000	.	+	.	870000	880000	200	393.5047853	ML10225a	42.241	116	61	2	110	219	49	164	1.50E-22	93.2	NA	sp|Q8R5I0|KCNKF_RAT	32.967	91	57	2	115	205	9	95	0.008	40.4	Potassium channel subfamily K member 15	Rattus norvegicus	10116	XP_039761196.1	26.531	98	67	2	115	211	8	101	0.001	46.2	uncharacterized protein LOC120634564 isoform X1	Pararge aegeria
jg20996	Mgar.v1.048	878064	879907	.	-	.	870000	880000	200	393.5047853	ML22604a	37.143	70	41	1	326	395	272	338	1.9	30.4	NA	sp|A0A0U1RQI7|KLF18_HUMAN	17.769	529	405	4	36	535	253	780	1.06E-05	52.4	Kruppel-like factor 18	Homo sapiens	9606	XP_033750364.1	18.956	517	416	1	23	536	38	554	1.51E-47	182	uncharacterized protein LOC117334678	Pecten maximus
jg20997	Mgar.v1.048	879999	881174	.	+	.	870000	880000	200	393.5047853	ML10225a	29.333	75	47	2	38	106	229	303	4.73E-06	43.5	NA	sp|P15387|KCNB1_RAT	31.169	77	40	4	18	92	334	399	0.000411	42.4	Potassium voltage-gated channel subfamily B member 1	Rattus norvegicus	10116	XP_022784712.1	27.692	130	73	7	2	120	1911	2030	0.000101	47.4	protein sidekick-1-like isoform X2	Stylophora pistillata
jg3599	Mgar.v1.008	1167042	1167920	.	-	.	1160000	1170000	124	392.2763538	ML131113a	28.571	63	42	2	95	154	352	414	0.3	30.8	NA	sp|B6F209|CPAS_ASPOZ	36.923	65	25	3	46	104	1735	1789	0.2	35.8	Cyclopiazonic acid synthetase	Aspergillus oryzae	5062	XP_041483501.1	34.884	43	28	0	119	161	195	237	0.55	37.7	uncharacterized protein LOC121430290	Lytechinus variegatus
jg15634	Mgar.v1.017	3130619	3131698	.	+	.	3130000	3140000	161	391.72179	ML06054a	100	359	0	0	1	359	1	359	0	741	sp|Q8IVH4|MMAA_HUMAN	sp|Q8IVH4|MMAA_HUMAN	51.642	335	152	4	30	356	86	418	1.04E-107	324	Methylmalonic aciduria type A protein, mitochondrial	Homo sapiens	9606	XP_037070448.1	50	344	163	3	14	349	22	364	1.22E-109	330	methylmalonic aciduria type A protein, mitochondrial-like, partial	Pollicipes pollicipes
jg15635	Mgar.v1.017	3132047	3138281	.	+	.	3130000	3140000	161	391.72179	ML06055a	99	500	0	1	1	495	1	500	0	1024	sp|P50542|PEX5_HUMAN	sp|O09012|PEX5_MOUSE	36.937	333	173	6	198	494	306	637	3.32E-51	187	Peroxisomal targeting signal 1 receptor	Mus musculus	10090	XP_011431301.2	35.176	398	204	8	133	494	238	617	1.24E-55	202	peroxisomal targeting signal 1 receptor isoform X1	Crassostrea gigas
jg15636	Mgar.v1.017	3139532	3148064	.	+	.	3130000	3140000	161	391.72179	ML463531a	26.966	89	55	3	51	133	1	85	0.008	33.5	NA	sp|Q9D9G3|CHIC2_MOUSE	44.853	136	75	0	22	157	30	165	6.21E-30	109	Cysteine-rich hydrophobic domain-containing protein 2	Mus musculus	10090	XP_013787416.1	40.58	138	82	0	20	157	33	170	3.13E-36	129	cysteine-rich hydrophobic domain-containing protein 2-like	Limulus polyphemus
jg2680	Mgar.v1.058	139087	140772	.	-	.	130000	140000	103	391.5569244	ML208312a	35.135	37	24	0	54	90	79	115	2.8	25.8	NA	sp|P9WJV9|MMPL1_MYCTU	27.586	58	40	1	33	88	630	687	0.19	33.1	Probable transport protein MmpL1	Mycobacterium tuberculosis (strain ATCC 25618 / H37Rv)	83332	XP_033335955.1	37.705	61	36	1	13	73	252	310	0.47	35.4	uncharacterized protein LOC117225836 isoform X3	Megalopta genalis
jg23128	Mgar.v1.004	4627239	4630225	.	+	.	4630000	4640000	200	390.2155911	ML15254a	97.582	455	11	0	1	455	1	455	0	934	NA	sp|P48828|G6PD_KLULA	45.652	92	45	2	456	543	18	108	1.36E-13	76.6	Glucose-6-phosphate 1-dehydrogenase	Kluyveromyces lactis (strain ATCC 8585 / CBS 2359 / DSM 70799 / NBRC 1267 / NRRL Y-1140 / WM37)	284590	XP_003382987.1	45.361	97	50	2	456	550	15	110	6.75E-15	84.3	PREDICTED: glucose-6-phosphate 1-dehydrogenase-like	Amphimedon queenslandica
jg23129	Mgar.v1.004	4630542	4633083	.	-	.	4630000	4640000	200	390.2155911	ML07445a	46.269	67	36	0	3	69	2	68	1.23E-16	73.6	sp|Q13231|CHIT1_HUMAN	sp|O76217|PE1_ANOGA	37.879	66	40	1	25	89	33	98	6.48E-07	48.5	Peritrophin-1	Anopheles gambiae	7165	XP_035905811.1	50.909	55	27	0	15	69	416	470	2.25E-12	68.9	chitinase-3-like protein 1	Anopheles stephensi
jg23130	Mgar.v1.004	4633124	4639396	.	+	.	4630000	4640000	200	390.2155911	ML15252a	99.747	396	1	0	33	428	127	522	0	827	sp|P11413|G6PD_HUMAN	sp|Q00612|G6PD1_MOUSE	60.914	394	139	2	35	428	136	514	1.93E-176	506	Glucose-6-phosphate 1-dehydrogenase X	Mus musculus	10090	XP_032789560.1	63.077	390	129	2	35	424	142	516	3.06E-177	511	glucose-6-phosphate 1-dehydrogenase-like isoform X2	Daphnia magna
jg7215	Mgar.v1.013	2424719	2427463	.	+	.	2420000	2430000	179	389.8760027	ML218926a	98.544	206	3	0	1	206	1	206	5.76E-138	406	sp|Q9BW19|KIFC1_HUMAN	sp|Q6DVA0|LEMD2_MOUSE	50	38	19	0	1	38	1	38	0.008	40	LEM domain-containing protein 2	Mus musculus	10090	XP_020898017.1	44.068	59	30	1	4	59	95	153	0.000489	46.2	lamina-associated polypeptide 2 isoform X7	Exaiptasia diaphana
jg7216	Mgar.v1.013	2427925	2429753	.	-	.	2420000	2430000	179	389.8760027	ML22754a	43.86	57	32	0	9	65	37	93	9.51E-09	53.5	NA	NA	NA	NA	NA	NA	NA	NA	NA	NA	NA	NA	NA	NA	NA	XP_029212643.1	21.26	127	84	4	50	168	26	144	4	35.4	uncharacterized protein LOC114976362	Acropora millepora
jg4354	Mgar.v1.025	1059535	1073519	.	+	.	1060000	1070000	200	389.5538744	ML33423a	100	241	0	0	9	249	101	341	1.09E-177	491	NA	sp|A7S8T5|CCD42_NEMVE	27.895	190	131	2	7	196	75	258	1.13E-15	78.2	Coiled-coil domain-containing protein 42 homolog	Nematostella vectensis	45351	XP_020604280.1	35.537	242	150	3	8	247	100	337	2.98E-38	143	coiled-coil domain-containing protein 42 homolog	Orbicella faveolata
jg7346	Mgar.v1.013	3705931	3708092	.	-	.	3700000	3710000	200	388.8393694	ML04051a	99.065	535	5	0	24	558	6	540	0	1110	sp|Q58A45|PAN3_HUMAN	sp|A1L1C7|PAN3_XENTR	40.42	381	202	3	194	551	401	779	2.76E-108	345	PAN2-PAN3 deadenylation complex subunit pan3	Xenopus tropicalis	8364	XP_034317559.1	42.482	419	203	3	168	552	374	788	2.92E-123	387	PAN2-PAN3 deadenylation complex subunit pan3	Crassostrea gigas
jg7347	Mgar.v1.013	3700292	3704115	.	-	.	3700000	3710000	200	388.8393694	ML040528a	95	80	4	0	56	135	24	103	2.83E-52	160	NA	sp|Q9P021|CRIPT_HUMAN	56.579	76	31	2	60	134	26	100	3.14E-22	87.4	Cysteine-rich PDZ-binding protein	Homo sapiens	9606	XP_014206182.1	62.162	74	27	1	62	135	28	100	1.04E-23	94	cysteine-rich PDZ-binding protein	Copidosoma floridanum
jg7348	Mgar.v1.013	3708441	3708845	.	-	.	3700000	3710000	200	388.8393694	ML046323a	28.125	64	32	2	7	70	1	50	7	25.8	NA	sp|P50914|RL14_HUMAN	41.791	134	78	0	1	134	1	134	4.18E-30	110	60S ribosomal protein L14	Homo sapiens	9606	XP_031561497.1	49.254	134	68	0	1	134	1	134	9.82E-38	130	60S ribosomal protein L14-like	Actinia tenebrosa
jg13275	Mgar.v1.023	137310	142645	.	+	.	130000	140000	200	388.7649614	ML036514a	100	411	0	0	1	411	1	411	0	859	NA	sp|P33085|SHAKB_DROME	21.406	313	204	8	3	312	1	274	1.54E-13	75.1	Innexin shaking-B	Drosophila melanogaster	7227	XP_035228752.1	24.776	335	206	9	3	331	1	295	2.58E-20	98.2	innexin shaking-B-like	Stegodyphus dumicola
jg13276	Mgar.v1.023	127579	134672	.	+	.	130000	140000	200	388.7649614	ML036513a	99.213	635	5	0	1	635	1	635	0	1286	NA	sp|P32580|SUV3_YEAST	25.926	162	87	5	240	399	462	592	0.53	37.4	ATP-dependent RNA helicase SUV3, mitochondrial	Saccharomyces cerevisiae (strain ATCC 204508 / S288c)	559292	XP_023341216.1	35.385	65	37	1	107	171	1875	1934	5.2	38.1	histone-lysine N-methyltransferase 2D-like isoform X3	Eurytemora affinis
jg14382	Mgar.v1.002	4921956	4924404	.	-	.	4920000	4930000	200	388.7225695	ML00225a	100	213	0	0	1	213	1	213	1.38E-152	421	NA	sp|Q8C6U2|S66A3_MOUSE	23.116	199	142	3	14	209	12	202	3.73E-08	55.1	Solute carrier family 66 member 3	Mus musculus	10090	XP_013112152.1	32.692	208	127	4	7	208	23	223	2.96E-21	94	PREDICTED: PQ-loop repeat-containing protein 3	Stomoxys calcitrans
jg14190	Mgar.v1.002	3467414	3470259	.	-	.	3470000	3480000	158	388.6937889	ML131116a	98.246	171	3	0	473	643	24	194	8.65E-115	340	NA	sp|Q5SVZ6|ZMYM1_HUMAN	24.672	381	258	9	34	402	476	839	1.98E-25	115	Zinc finger MYM-type protein 1	Homo sapiens	9606	XP_022183757.1	33.132	661	373	17	3	615	49	688	3.71E-102	332	zinc finger MYM-type protein 1-like	Myzus persicae
jg14191	Mgar.v1.002	3474589	3478209	.	-	.	3470000	3480000	158	388.6937889	ML27322a	99.359	156	1	0	1	156	60	215	1.12E-113	320	NA	sp|Q28F39|CC134_XENTR	33.871	124	77	4	1	124	65	183	4.73E-15	72.8	Coiled-coil domain-containing protein 134	Xenopus tropicalis	8364	XP_029203730.1	38.4	125	71	4	1	125	1	119	1.18E-20	89	coiled-coil domain-containing protein 134-like isoform X2	Acropora millepora
jg6967	Mgar.v1.086	192269	195869	.	-	.	190000	200000	200	386.3702182	ML07918a	73.057	193	1	1	1	142	1	193	5.33E-81	260	NA	sp|Q01177|PLMN_RAT	46.914	81	41	2	193	272	108	187	4.95E-16	81.3	Plasminogen	Rattus norvegicus	10116	XP_006820856.1	54.651	86	33	3	178	262	235	315	3.70E-21	97.4	PREDICTED: uncharacterized protein LOC102803543, partial	Saccoglossus kowalevskii
jg6968	Mgar.v1.086	197731	198822	.	-	.	190000	200000	200	386.3702182	ML07917a	99.174	363	3	0	1	363	1	363	0	735	NA	sp|P35407|CXCR2_RAT	27.206	136	95	2	18	153	44	175	3.42E-09	61.2	C-X-C chemokine receptor type 2	Rattus norvegicus	10116	XP_011439299.1	27.624	181	122	7	38	217	49	221	1.35E-08	63.2	cardioacceleratory peptide receptor	Crassostrea gigas
jg23203	Mgar.v1.004	5408802	5410047	.	+	.	5410000	5420000	194	386.1225503	ML070253a	99.383	162	1	0	1	162	1	162	6.39E-122	339	NA	sp|A8GFQ3|ASTD_SERP5	33.333	72	40	3	40	104	173	243	0.53	33.9	N-succinylglutamate 5-semialdehyde dehydrogenase	Serratia proteamaculans (strain 568)	399741	XP_039303123.1	35.385	65	37	1	72	131	37	101	8	33.9	dipeptidyl aminopeptidase-like protein 6 isoform X1	Solenopsis invicta
jg23204	Mgar.v1.004	5412926	5417698	.	+	.	5410000	5420000	194	386.1225503	ML070251a	100	396	0	0	1	396	1	396	0	806	sp|Q15008|PSMD6_HUMAN	sp|Q9V3G7|PSMD6_DROME	57.576	396	161	3	1	396	1	389	4.91E-158	453	26S proteasome non-ATPase regulatory subunit 6	Drosophila melanogaster	7227	XP_029185741.1	58.081	396	159	3	1	396	1	389	2.61E-164	472	26S proteasome non-ATPase regulatory subunit 6-like	Acropora millepora
jg23205	Mgar.v1.004	5410551	5412611	.	+	.	5410000	5420000	194	386.1225503	ML070252a	97.959	686	14	0	1	686	1	686	0	1387	sp|Q9UNW9|NOVA2_HUMAN	sp|Q9UNW9|NOVA2_HUMAN	28.571	175	109	4	284	448	35	203	1.13E-11	71.2	RNA-binding protein Nova-2	Homo sapiens	9606	XP_001627792.2	25	192	136	3	271	460	67	252	2.17E-12	77	RNA-binding protein Nova-1 isoform X1	Nematostella vectensis
jg23206	Mgar.v1.004	5418393	5425880	.	-	.	5410000	5420000	194	386.1225503	ML070250a	98.291	351	6	0	1	351	1	351	0	706	sp|Q96GA7|SDSL_HUMAN	sp|Q8VBT2|SDHL_MOUSE	44.785	326	168	4	14	336	6	322	3.86E-82	256	L-serine dehydratase/L-threonine deaminase	Mus musculus	10090	XP_009064612.1	44.785	326	167	6	15	336	9	325	2.51E-86	269	hypothetical protein LOTGIDRAFT_236146	Lottia gigantea
jg21720	Mgar.v1.045	1221745	1222197	.	+	.	1220000	1230000	200	385.9045069	ML18108a	37.255	102	64	0	6	107	23	124	1.95E-15	68.6	NA	sp|Q9SCS6|HR4_ARATH	14.943	87	74	0	33	119	106	192	4.89E-05	44.7	RPW8-like protein 4	Arabidopsis thaliana	3702	XP_018013452.1	35.915	142	91	0	2	143	12	153	3.30E-28	112	PREDICTED: extensin-3-like	Hyalella azteca
jg21721	Mgar.v1.045	1224052	1229202	.	-	.	1220000	1230000	200	385.9045069	ML06744a	98.276	58	1	0	26	83	4	61	2.60E-35	129	NA	sp|Q0PGG7|HIF1A_BOSMU	36.957	46	28	1	38	82	625	670	3.7	31.6	Hypoxia-inducible factor 1-alpha	Bos mutus grunniens	30521	XP_033102139.1	24.138	87	60	1	42	128	97	177	2.6	35.4	DNA replication licensing factor mcm4-A-like	Anneissia japonica
jg5518	Mgar.v1.015	736908	754271	.	-	.	740000	750000	200	385.822761	ML082117a	99.818	549	1	0	1	549	1	549	0	1149	sp|P36897|TGFR1_HUMAN	sp|Q64729|TGFR1_MOUSE	48.307	443	202	7	99	536	72	492	2.22E-127	385	TGF-beta receptor type-1	Mus musculus	10090	XP_038107602.1	43.727	542	244	11	15	540	147	643	3.48E-137	418	TGF-beta receptor type-1	Culex quinquefasciatus
jg15030	Mgar.v1.034	989415	993457	.	-	.	990000	1000000	200	385.4774041	ML327441a	95.288	191	8	1	1	191	1	190	3.21E-121	340	NA	sp|Q9EQJ0|TPC1_MOUSE	25.773	97	69	2	53	149	677	770	1.9	32.7	Two pore calcium channel protein 1	Mus musculus	10090	XP_031348795.1	33.696	92	52	3	62	147	193	281	0.89	37.4	calponin homology domain-containing protein DDB_G0272472-like	Photinus pyralis
jg15031	Mgar.v1.034	994433	995229	.	+	.	990000	1000000	200	385.4774041	ML003512a	27.778	72	44	2	24	91	7	74	1.8	26.6	sp|P49459|UBE2A_HUMAN	sp|Q06625|GDE_YEAST	43.617	94	48	2	12	101	1436	1528	3.48E-16	76.3	Glycogen debranching enzyme	Saccharomyces cerevisiae (strain ATCC 204508 / S288c)	559292	XP_006816107.1	46.739	92	43	2	12	103	35	120	1.09E-23	94	PREDICTED: glycogen debranching enzyme-like	Saccoglossus kowalevskii
jg15032	Mgar.v1.034	996428	998422	.	-	.	990000	1000000	200	385.4774041	ML327440a	96.774	62	2	0	1	62	1	62	1.47E-35	127	NA	sp|O54952|BRCA1_RAT	33.333	63	37	2	271	330	926	986	1.8	34.7	Breast cancer type 1 susceptibility protein homolog	Rattus norvegicus	10116	XP_024223582.1	29.167	72	50	1	273	343	411	482	1.4	38.5	zinc finger protein 236 isoform X3	Bombus impatiens
jg13062	Mgar.v1.006	3715858	3722117	.	+	.	3720000	3730000	200	384.8984814	ML005317a	98.708	387	5	0	1	387	1	387	0	790	sp|A4D1E9|GTPBA_HUMAN	sp|A4D1E9|GTPBA_HUMAN	43.976	332	170	6	52	370	11	339	2.97E-81	256	GTP-binding protein 10	Homo sapiens	9606	XP_033639188.1	43.425	327	168	5	53	368	16	336	3.47E-80	256	GTP-binding protein 10-like	Asterias rubens
jg13063	Mgar.v1.006	3722520	3724848	.	+	.	3720000	3730000	200	384.8984814	ML005318a	97.535	284	7	0	100	383	1	284	0	577	NA	sp|Q8IU60|DCP2_HUMAN	43.231	229	122	2	2	223	6	233	1.09E-56	194	m7GpppN-mRNA hydrolase	Homo sapiens	9606	XP_028140145.1	35.179	307	184	4	4	302	16	315	4.92E-62	208	m7GpppN-mRNA hydrolase	Diabrotica virgifera virgifera
jg13038	Mgar.v1.006	3477889	3481679	.	+	.	3480000	3490000	200	384.5662674	ML001912a	98.58	704	10	0	1	704	1	704	0	1431	sp|Q14674|ESPL1_HUMAN	sp|P60330|ESPL1_MOUSE	36.571	350	203	7	415	749	1767	2112	4.21E-58	218	Separin	Mus musculus	10090	XP_031551242.1	37.275	389	204	9	398	752	1711	2093	1.26E-71	262	uncharacterized protein LOC116288580	Actinia tenebrosa
jg13039	Mgar.v1.006	3484937	3487335	.	+	.	3480000	3490000	200	384.5662674	ML005124a	30.892	314	203	8	4	312	18	322	4.30E-30	116	NA	sp|O60412|OR7C2_HUMAN	27.273	132	85	4	6	135	16	138	0.29	36.6	Olfactory receptor 7C2	Homo sapiens	9606	XP_006812028.1	29.012	162	85	8	15	167	6	146	0.026	43.5	PREDICTED: cholecystokinin receptor-like	Saccoglossus kowalevskii
jg6810	Mgar.v1.046	340362	351108	.	+	.	340000	350000	200	384.3927129	ML050715a	96.454	282	10	0	23	304	624	905	0	568	sp|Q6IQ55|TTBK2_HUMAN	sp|Q9R0N9|SYT9_MOUSE	33.333	96	60	3	431	524	231	324	5.81E-07	55.8	Synaptotagmin-9	Mus musculus	10090	XP_031571972.1	22.159	528	357	17	69	559	86	596	7.20E-16	88.6	tricalbin-3-like	Actinia tenebrosa
jg8818	Mgar.v1.001	4358715	4360948	.	+	.	4360000	4370000	164	384.34306	ML099210a	100	103	0	0	38	140	144	246	3.31E-71	215	sp|Q96FW1|OTUB1_HUMAN	sp|B2RYG6|OTUB1_RAT	53.571	112	50	2	37	147	160	270	2.55E-33	121	Ubiquitin thioesterase OTUB1	Rattus norvegicus	10116	XP_022097922.1	55.752	113	44	3	38	147	160	269	5.34E-34	125	ubiquitin thioesterase OTUB1-like	Acanthaster planci
jg8819	Mgar.v1.001	4363622	4367569	.	-	.	4360000	4370000	164	384.34306	ML07891a	96.523	949	10	1	1	949	1	926	0	1889	sp|P14410|SUIS_HUMAN	sp|Q6P7A9|LYAG_RAT	37.123	862	486	16	104	931	99	938	0	576	Lysosomal alpha-glucosidase	Rattus norvegicus	10116	XP_002165418.3	40.872	734	410	13	102	830	41	755	0	557	PREDICTED: lysosomal alpha-glucosidase-like, partial	Hydra vulgaris
jg8820	Mgar.v1.001	4368149	4388407	.	+	.	4360000	4370000	164	384.34306	ML07892a	99.407	1180	7	0	94	1273	3	1182	0	2424	NA	sp|Q9Z0W3|NU160_MOUSE	28.947	570	372	16	709	1259	840	1395	2.31E-55	215	Nuclear pore complex protein Nup160	Mus musculus	10090	XP_021925828.1	24.663	1411	880	46	14	1263	19	1407	7.02E-77	286	nuclear pore complex protein Nup160 homolog	Zootermopsis nevadensis
jg17752	Mgar.v1.019	2307357	2318621	.	+	.	2310000	2320000	140	383.7185089	ML01542a	95.583	566	14	1	1	555	1	566	0	1088	NA	sp|P34926|MAP1A_RAT	24.837	153	106	3	155	306	1458	1602	1.9	36.2	Microtubule-associated protein 1A	Rattus norvegicus	10116	NA	NA	NA	NA	NA	NA	NA	NA	NA	NA	NA	NA	NA
jg18263	Mgar.v1.012	2546786	2551925	.	+	.	2540000	2550000	200	383.6176587	ML220711a	99.84	624	1	0	1	624	1	624	0	1295	NA	sp|Q8C4P0|K1958_MOUSE	25.263	285	190	11	23	291	420	697	1.52E-16	87	Uncharacterized protein KIAA1958 homolog	Mus musculus	Mus musculus OX	XP_027036561.1	35.115	262	159	4	31	282	1	261	5.95E-40	158	zinc finger MYM-type protein 4-like	Pocillopora damicornis
jg8782	Mgar.v1.001	4102116	4111620	.	-	.	4100000	4110000	200	383.0853057	ML145813a	79.279	222	3	1	83	304	1	179	5.34E-117	345	NA	sp|B0SK97|KDSB_LEPBP	29.412	68	44	1	151	214	176	243	0.53	35.4	3-deoxy-manno-octulosonate cytidylyltransferase	Leptospira biflexa serovar Patoc (strain Patoc 1 / ATCC 23582 / Paris)	456481	XP_013077672.1	25.225	111	67	3	217	311	30	140	0.28	39.3	PREDICTED: glutamate receptor 2-like	Biomphalaria glabrata
jg23943	Mgar.v1.052	806806	808671	.	-	.	800000	810000	200	382.0815915	ML38862a	98.229	621	11	0	1	621	11	631	0	1273	NA	sp|P00784|PAPA1_CARPA	24.268	239	146	10	37	261	117	334	2.28E-06	53.9	Papain	Carica papaya	Carica papaya OX	XP_017077543.1	24	225	139	7	57	263	117	327	4.45E-07	59.7	PREDICTED: cathepsin L-like	Drosophila eugracilis
jg8524	Mgar.v1.001	1985838	2001453	.	+	.	1990000	2000000	200	381.9557974	ML034627a	99.317	293	2	0	1	293	1	293	0	598	sp|Q8N8R3|MCATL_HUMAN	sp|Q54FE6|MCFS_DICDI	38.79	281	161	4	6	282	11	284	3.86E-57	188	Mitochondrial substrate carrier family protein S	Dictyostelium discoideum	44689	XP_003386483.1	38.538	301	164	5	3	284	5	303	1.21E-67	218	PREDICTED: mitochondrial basic amino acids transporter-like	Amphimedon queenslandica
m1-g8300	Mgar.v1.001	1992257	1993147	.	+	.	1990000	2000000	200	381.9557974	ML12282a	64.286	126	43	1	6	131	3	126	3.48E-55	174	NA	sp|O86236|Y132A_HAEIN	32.812	64	41	1	190	253	17	78	6.56E-06	48.1	Uncharacterized transposase-like protein HI_1328.1	Haemophilus influenzae (strain ATCC 51907 / DSM 11121 / KW20 / Rd)	71421	XP_019862099.1	36.957	276	155	7	12	276	10	277	1.88E-58	195	PREDICTED: uncharacterized protein LOC109590640	Amphimedon queenslandica
jg9798	Mgar.v1.055	73518	74867	.	-	.	70000	80000	200	381.9165887	ML35389a	96.009	426	17	0	24	449	25	450	0	864	NA	sp|Q61830|MRC1_MOUSE	23.14	242	139	8	11	214	347	579	4.25E-05	50.1	Macrophage mannose receptor 1	Mus musculus	10090	XP_034324896.1	21.782	404	243	13	8	370	665	1036	1.28E-07	61.6	macrophage mannose receptor 1 isoform X1	Crassostrea gigas
jg9799	Mgar.v1.055	77986	81648	.	+	.	70000	80000	200	381.9165887	ML35387a	99.451	364	2	0	1	364	1	364	0	737	NA	sp|P37662|YHJX_ECOLI	27.564	156	99	6	236	383	195	344	0.041	39.7	Uncharacterized MFS-type transporter YhjX	Escherichia coli (strain K12)	83333	XP_009063000.1	26.75	400	235	12	26	376	29	419	1.66E-23	109	hypothetical protein LOTGIDRAFT_176016	Lottia gigantea
jg6749	Mgar.v1.032	1794117	1819685	.	-	.	1810000	1820000	200	380.6132998	ML182515a	99.725	726	2	0	1	726	1	726	0	1509	sp|P27448|MARK3_HUMAN	sp|O08679|MARK2_RAT	53.479	733	264	15	40	743	38	722	0	696	Serine/threonine-protein kinase MARK2	Rattus norvegicus	10116	XP_015792712.1	77.95	322	70	1	42	363	31	351	0	543	MAP/microtubule affinity-regulating kinase 3 isoform X4	Tetranychus urticae
jg18175	Mgar.v1.012	1939852	1940724	.	-	.	1940000	1950000	97	380.5445484	ML048127a	99.31	290	2	0	1	290	1	290	0	588	NA	sp|Q8Z098|Y200_NOSS1	34.884	43	25	1	153	195	367	406	1.9	33.9	Putative nickel insertion protein	Nostoc sp. (strain PCC 7120 / SAG 25.82 / UTEX 2576)	103690	NA	NA	NA	NA	NA	NA	NA	NA	NA	NA	NA	NA	NA
jg18176	Mgar.v1.012	1944801	1945946	.	+	.	1940000	1950000	97	380.5445484	ML048126a	99.383	324	2	0	1	324	7	330	0	657	NA	sp|Q5UNT0|YL674_MIMIV	22.078	308	176	14	23	295	40	318	0.039	39.7	Putative BTB/POZ domain-containing protein L674	Acanthamoeba polyphaga mimivirus	212035	XP_023931748.1	27.368	95	67	1	40	132	129	223	0.47	39.7	cytochrome P450 2J6-like, partial	Lingula anatina
jg18177	Mgar.v1.012	1947936	1949170	.	-	.	1940000	1950000	97	380.5445484	ML048125a	99.497	199	1	0	1	199	1	199	4.62E-150	413	NA	sp|Q09676|YA03_SCHPO	32.836	201	107	7	1	181	5	197	7.27E-22	92	Probable phosphatase SPAC5H10.03	Schizosaccharomyces pombe (strain 972 / ATCC 24843)	284812	XP_016997467.1	30.645	186	114	5	5	188	1	173	5.06E-18	83.6	PREDICTED: uncharacterized protein LOC108057643	Drosophila takahashii
jg9195	Mgar.v1.001	7516865	7528340	.	+	.	7520000	7530000	200	380.0803887	ML047943a	99.059	425	4	0	375	799	1	425	0	892	sp|P20594|ANPRB_HUMAN	sp|P16067|ANPRB_RAT	23.241	796	525	22	47	800	47	798	1.35E-46	183	Atrial natriuretic peptide receptor 2	Rattus norvegicus	10116	XP_032242879.1	25.85	824	507	25	28	800	23	793	3.44E-76	274	atrial natriuretic peptide receptor 1 isoform X2	Nematostella vectensis
jg9196	Mgar.v1.001	7528590	7529942	.	-	.	7520000	7530000	200	380.0803887	ML170512a	49.107	336	156	2	22	342	8	343	3.65E-100	303	sp|P25021|HRH2_HUMAN	sp|P61752|HRH2_PONPY	32.615	325	197	12	37	350	25	338	1.18E-24	106	Histamine H2 receptor	Pongo pygmaeus	9600	XP_033756310.1	24.759	311	206	6	27	319	48	348	3.72E-26	114	RYamide receptor-like	Pecten maximus
jg22514	Mgar.v1.041	1416410	1426880	.	+	.	1420000	1430000	200	379.6612863	ML004416a	71.263	1298	143	18	1	1291	848	1922	0	1763	sp|Q8WVB6|CTF18_HUMAN	sp|P46197|ANPRB_BOVIN	31.387	685	390	22	337	974	387	1038	9.42E-85	303	Atrial natriuretic peptide receptor 2	Bos taurus	9913	XP_021373989.1	40.832	529	289	14	458	983	61	568	2.77E-98	334	atrial natriuretic peptide receptor 1-like	Mizuhopecten yessoensis
jg22515	Mgar.v1.041	1427268	1438096	.	+	.	1420000	1430000	200	379.6612863	ML004415a	99.162	1551	6	1	1	1551	1	1544	0	3159	NA	sp|Q96RW7|HMCN1_HUMAN	22.937	715	456	30	333	1022	1134	1778	7.77E-11	71.2	Hemicentin-1	Homo sapiens	9606	XP_020610960.1	22.673	1257	760	55	77	1230	7183	8330	1.95E-26	126	muscle M-line assembly protein unc-89-like, partial	Orbicella faveolata
jg6376	Mgar.v1.018	2690125	2690730	.	+	.	2690000	2700000	160	379.6564459	ML049615a	99.005	201	0	1	1	201	2713	2911	7.26E-135	416	sp|Q8IVV2|LOXH1_HUMAN	sp|O74308|YOG2_SCHPO	30.851	94	59	2	26	114	148	240	0.25	35.4	Uncharacterized transcriptional regulatory protein C15D4.02	Schizosaccharomyces pombe (strain 972 / ATCC 24843)	284812	XP_034338488.1	29.496	139	72	5	24	159	252	367	0.000871	46.6	uncharacterized protein LOC117692956	Crassostrea gigas
jg6377	Mgar.v1.018	2697669	2722507	.	-	.	2690000	2700000	160	379.6564459	ML01566a	99.225	387	3	0	58	444	1	387	0	782	NA	sp|Q3U1F9|PHAG1_MOUSE	30.233	129	73	6	1	119	19	140	0.066	39.3	Phosphoprotein associated with glycosphingolipid-enriched microdomains 1	Mus musculus	10090	XP_009061104.1	40.323	62	35	2	189	248	91	152	1.4	38.5	hypothetical protein LOTGIDRAFT_175905	Lottia gigantea
jg20521	Mgar.v1.054	417512	424412	.	-	.	420000	430000	104	379.6242252	ML004443a	100	249	0	0	1	249	1	249	0	510	sp|P23284|PPIB_HUMAN	sp|P23284|PPIB_HUMAN	70.256	195	58	0	55	249	22	216	8.48E-98	287	Peptidyl-prolyl cis-trans isomerase B	Homo sapiens	9606	XP_041465837.1	67.757	214	68	1	36	249	3	215	8.74E-95	283	peptidyl-prolyl cis-trans isomerase B-like	Lytechinus variegatus
jg20522	Mgar.v1.054	426730	437031	.	-	.	420000	430000	104	379.6242252	ML14241a	35.938	192	109	4	60	241	191	378	7.40E-33	122	sp|O60721|NCKX1_HUMAN	sp|Q9UI40|NCKX2_HUMAN	49.388	245	105	4	19	246	415	657	2.68E-75	243	Sodium/potassium/calcium exchanger 2	Homo sapiens	9606	XP_026320790.1	53.469	245	103	5	6	249	53	287	5.05E-82	253	sodium/potassium/calcium exchanger Nckx30C-like	Hyposmocoma kahamanoa
jg23031	Mgar.v1.004	3769716	3783197	.	+	.	3770000	3780000	200	379.2321122	ML271539a	99.459	185	1	0	57	241	1	185	1.58E-140	390	NA	sp|Q97FM3|REX_CLOAB	25.676	74	52	1	157	230	103	173	9.6	30.8	Redox-sensing transcriptional repressor Rex	Clostridium acetobutylicum (strain ATCC 824 / DSM 792 / JCM 1419 / LMG 5710 / VKM B-1787)	272562	XP_034937259.1	32	100	57	3	107	196	237	335	0.054	42	uncharacterized protein LOC118065839	Chelonus insularis
jg2737	Mgar.v1.058	617921	623290	.	+	.	620000	630000	200	378.8561607	ML03682a	98.734	237	3	0	1	237	210	446	7.74E-172	479	NA	sp|Q4PFE7|ATG2_USTMA	25.269	186	127	4	20	199	1489	1668	1.2	34.3	Autophagy-related protein 2	Ustilago maydis (strain 521 / FGSC 9021)	237631	XP_023329308.1	34.118	85	46	3	140	214	19	103	0.83	38.1	polycystic kidney disease 2-like 2 protein isoform X1	Eurytemora affinis
jg2738	Mgar.v1.058	628170	629574	.	-	.	620000	630000	200	378.8561607	ML049622a	97.241	145	4	0	1	145	1	145	2.79E-104	293	NA	sp|P01921|HB2D_MOUSE	25.243	103	70	3	41	140	47	145	0.33	33.9	H-2 class II histocompatibility antigen, A-D beta chain	Mus musculus	10090	XP_037915316.1	32.857	70	42	2	15	83	539	604	0.61	37	uncharacterized protein LOC119654193	Hermetia illucens
jg2739	Mgar.v1.058	625393	626587	.	-	.	620000	630000	200	378.8561607	ML09922a	14.925	201	171	0	18	218	261	461	5.4	27.3	sp|Q9GZM7|TINAL_HUMAN	NA	NA	NA	NA	NA	NA	NA	NA	NA	NA	NA	NA	NA	NA	XP_024347351.1	91.736	121	8	1	15	135	24	142	0.098	40	hypothetical protein EGR_08960	Echinococcus granulosus
jg3259	Mgar.v1.022	1791720	1793021	.	+	.	1790000	1800000	200	378.2597871	ML137111a	98.588	354	5	0	1	354	1	354	0	704	NA	sp|Q6VMN6|PRLHR_MOUSE	29.609	179	117	6	19	194	17	189	2.20E-11	68.2	Prolactin-releasing peptide receptor	Mus musculus	10090	XP_001622750.2	23.875	289	197	8	70	344	29	308	1.07E-13	77.8	melanopsin	Nematostella vectensis
jg3260	Mgar.v1.022	1793213	1806129	.	-	.	1790000	1800000	200	378.2597871	ML137110a	99.733	374	1	0	1	374	1	374	0	775	sp|O00629|IMA3_HUMAN	sp|O00505|IMA4_HUMAN	54.032	372	167	2	4	373	35	404	2.14E-140	412	Importin subunit alpha-4	Homo sapiens	9606	XP_033739400.1	57.796	372	155	1	4	373	34	405	7.63E-156	454	importin subunit alpha-1-like	Pecten maximus
jg13557	Mgar.v1.023	2013025	2022733	.	+	.	2020000	2030000	200	377.5117203	ML039711a	99.735	377	1	0	1	377	1	377	0	789	sp|P48729|KC1A_HUMAN	sp|P67963|KC1A_XENLA	57.46	315	133	1	7	321	9	322	2.84E-139	402	Casein kinase I isoform alpha	Xenopus laevis	8355	XP_035708876.1	57.273	330	126	2	7	336	10	324	2.84E-140	408	casein kinase I	Folsomia candida
jg13558	Mgar.v1.023	2027112	2030472	.	-	.	2020000	2030000	200	377.5117203	ML040510a	29.707	239	149	8	439	669	187	414	7.22E-08	55.1	sp|A2VEC9|SSPO_HUMAN	sp|A1X158|FP1V1_PERVI	20.973	329	241	3	26	342	121	442	3.84E-30	129	Foot protein 1 variant 1	Perna viridis	73031	XP_021351457.1	35.477	482	311	0	25	506	225	706	0	543	uncharacterized protein LOC110449138, partial	Mizuhopecten yessoensis
jg22066	Mgar.v1.066	304597	313888	.	+	.	310000	320000	184	377.0577448	ML00891a	99.638	276	1	0	605	880	1	276	0	572	NA	sp|P34586|TRPL_CAEEL	22.57	607	319	19	276	824	74	587	2.61E-28	126	Transient-receptor-potential-like protein	Caenorhabditis elegans	6239	XP_002642149.1	24.02	612	324	18	281	824	66	604	1.54E-29	134	C. briggsae CBR-TRP-1 protein, partial	Caenorhabditis briggsae
jg22067	Mgar.v1.066	314023	315682	.	+	.	310000	320000	184	377.0577448	ML00892a	100	289	0	0	1	289	1	289	0	588	sp|Q9UL62|TRPC5_HUMAN	sp|Q9UBN4|TRPC4_HUMAN	31.25	176	111	7	1	169	571	743	8.42E-18	87	Short transient receptor potential channel 4	Homo sapiens	9606	XP_027047038.1	33.702	181	91	6	1	170	338	500	4.25E-21	99.8	short transient receptor potential channel 5-like	Pocillopora damicornis
jg22068	Mgar.v1.066	318404	326996	.	+	.	310000	320000	184	377.0577448	ML296214a	33.333	30	20	0	73	102	342	371	0.65	29.3	NA	sp|Q2T9U5|REXO5_BOVIN	29.63	81	50	3	30	109	457	531	1.2	32.3	RNA exonuclease 5	Bos taurus	9913	XP_016954741.1	28.571	63	44	1	48	109	12	74	4.6	34.3	PREDICTED: serine proteinase stubble	Drosophila biarmipes
jg20292	Mgar.v1.027	1925236	1932595	.	+	.	1930000	1940000	200	376.7512424	ML031718a	99.701	1002	2	1	1	1001	1	1002	0	2048	NA	sp|Q91YE6|IPO9_MOUSE	33.235	1014	625	16	23	998	42	1041	0	576	Importin-9	Mus musculus	10090	XP_033746392.1	34.115	1023	612	18	23	999	37	1043	0	575	importin-9-like isoform X1	Pecten maximus
jg20293	Mgar.v1.027	1933339	1935269	.	+	.	1930000	1940000	200	376.7512424	ML031719a	99.492	197	1	0	1	197	1	197	5.71E-143	395	NA	sp|A8KB59|CC153_DANRE	29.412	187	110	3	22	197	27	202	9.14E-14	70.1	Coiled-coil domain-containing protein 153	Danio rerio	7955	XP_029185409.1	46.231	199	105	1	1	197	1	199	4.03E-43	149	coiled-coil domain-containing protein 153-like	Acropora millepora
jg19055	Mgar.v1.016	4234037	4237935	.	+	.	4230000	4240000	200	376.5870599	ML36932a	98.712	233	3	0	1	233	1	233	9.07E-178	489	sp|P07451|CAH3_HUMAN	sp|P00919|CAH2_RABIT	33.498	203	109	6	63	253	65	253	5.02E-26	105	Carbonic anhydrase 2	Oryctolagus cuniculus	9986	XP_031572154.1	31.541	279	164	9	1	253	6	283	8.05E-27	111	carbonic anhydrase 2-like	Actinia tenebrosa
jg19058	Mgar.v1.016	4238024	4248031	.	-	.	4230000	4240000	200	376.5870599	ML047949a	37.5	48	26	1	401	448	349	392	0.48	32.3	sp|Q8IWF2|FXRD2_HUMAN	sp|Q9Y227|ENTP4_HUMAN	45.805	441	189	12	59	459	89	519	4.25E-123	375	Ectonucleoside triphosphate diphosphohydrolase 4	Homo sapiens	9606	XP_028391005.1	50.608	411	190	6	50	451	82	488	2.23E-138	416	ectonucleoside triphosphate diphosphohydrolase 4-like	Dendronephthya gigantea
jg20660	Mgar.v1.029	125782	131794	.	-	.	130000	140000	123	375.2486595	ML18551a	97.091	275	8	0	1	275	1	275	0	558	NA	sp|Q07113|MPRI_MOUSE	27.473	728	433	34	3	667	787	1482	1.28E-43	173	Cation-independent mannose-6-phosphate receptor	Mus musculus	10090	XP_030850813.1	29.985	687	416	27	15	653	820	1489	2.11E-54	209	cation-independent mannose-6-phosphate receptor	Strongylocentrotus purpuratus
jg20661	Mgar.v1.029	132614	134647	.	+	.	130000	140000	123	375.2486595	ML18552a	99.852	677	1	0	1	677	1	677	0	1402	NA	sp|D3ZVM4|LIN41_RAT	27.226	584	372	12	104	646	265	836	5.61E-46	179	E3 ubiquitin-protein ligase TRIM71	Rattus norvegicus	10116	XP_019856206.1	25.523	717	446	15	12	672	21	705	9.28E-64	231	PREDICTED: tripartite motif-containing protein 3-like	Amphimedon queenslandica
jg20662	Mgar.v1.029	134670	136118	.	+	.	130000	140000	123	375.2486595	ML102215a	38.938	113	58	4	75	177	409	520	1.02E-13	67.4	NA	NA	NA	NA	NA	NA	NA	NA	NA	NA	NA	NA	NA	NA	NA	XP_027040295.1	37.168	113	58	4	76	176	43	154	5.58E-08	57	uncharacterized protein LOC113668570	Pocillopora damicornis
jg20663	Mgar.v1.029	138159	159141	.	-	.	130000	140000	123	375.2486595	ML18553a	98.758	322	4	0	125	446	1	322	0	658	NA	sp|P11717|MPRI_HUMAN	28.667	450	280	18	22	443	1201	1637	4.87E-38	151	Cation-independent mannose-6-phosphate receptor	Homo sapiens	9606	XP_031563446.1	31.798	456	271	18	17	436	207	658	2.15E-47	182	cation-independent mannose-6-phosphate receptor-like	Actinia tenebrosa
jg18780	Mgar.v1.016	1892159	1908006	.	-	.	1900000	1910000	200	375.0265902	ML342212a	97.137	524	11	1	230	749	28	551	0	1062	sp|Q92481|AP2B_HUMAN	sp|Q6P0E7|AP2E_DANRE	46.154	221	101	4	532	746	196	404	1.33E-49	183	Transcription factor AP-2-epsilon	Danio rerio	7955	XP_029639479.1	48.387	217	95	4	536	746	77	282	2.13E-54	196	transcription factor AP-2-epsilon	Octopus sinensis
jg14938	Mgar.v1.034	189879	202625	.	+	.	190000	200000	74	373.6984859	ML12633a	93.257	697	16	2	1	696	1	667	0	1300	NA	sp|A2RV61|GAPD1_XENLA	22.766	470	311	11	4	444	6	452	2.15E-27	122	GTPase-activating protein and VPS9 domain-containing protein 1	Xenopus laevis	8355	XP_034303693.1	24.249	466	316	11	7	450	6	456	1.92E-27	126	GTPase-activating protein and VPS9 domain-containing protein 1 isoform X6	Crassostrea gigas
jg21687	Mgar.v1.045	989668	990945	.	-	.	990000	1000000	200	373.4579366	ML46823a	21.765	340	238	10	20	351	7	326	8.90E-08	53.1	sp|P25021|HRH2_HUMAN	sp|Q5YKK9|OPN4_FELCA	26.645	304	201	10	29	324	68	357	1.24E-12	72.8	Melanopsin	Felis catus	9685	XP_038078959.1	23.006	326	220	9	29	334	60	374	1.02E-08	64.3	QRFP-like peptide receptor	Patiria miniata
jg21688	Mgar.v1.045	993191	994447	.	+	.	990000	1000000	200	373.4579366	ML170110a	18.095	105	86	0	282	386	5	109	8.93E-08	49.3	NA	sp|Q03650|CRAM_TRYBB	30.488	410	283	1	11	418	447	856	1.06E-30	128	Cysteine-rich, acidic integral membrane protein	Trypanosoma brucei brucei	5702	XP_033734822.1	33.333	318	212	0	66	383	3	320	4.14E-67	222	prestalk D11 protein-like	Pecten maximus
jg13313	Mgar.v1.023	391116	394139	.	-	.	390000	400000	200	373.4532352	ML351726a	98.676	680	9	0	127	806	48	727	0	1390	NA	sp|Q5G872|SCUB2_DANRE	35.583	163	88	8	546	695	654	812	1.26E-12	75.5	Signal peptide, CUB and EGF-like domain-containing protein 2	Danio rerio	7955	XP_025089484.1	33.418	392	210	15	339	696	335	709	1.33E-41	171	furin-like protease 2	Pomacea canaliculata
jg13314	Mgar.v1.023	396710	400293	.	+	.	390000	400000	200	373.4532352	ML351725a	97.584	1076	26	0	1	1076	1	1076	0	2182	NA	sp|P46023|GR101_LYMST	27.624	181	121	4	734	914	747	917	2.03E-10	68.9	G-protein coupled receptor GRL101	Lymnaea stagnalis	Lymnaea stagnalis OX	XP_021913187.1	24.925	333	154	12	749	1074	783	1026	9.44E-17	93.6	G-protein coupled receptor GRL101-like isoform X2	Zootermopsis nevadensis
jg2713	Mgar.v1.058	423653	424694	.	-	.	420000	430000	179	373.3848794	ML002240a	24.638	69	48	2	7	75	136	200	4.3	26.6	NA	sp|Q98938|IHH_CHICK	30.252	119	68	4	5	109	140	257	0.21	34.7	Indian hedgehog protein	Gallus gallus	9031	XP_021371339.1	25.6	125	80	3	1	112	377	501	0.74	36.6	signaling mucin HKR1-like isoform X2	Mizuhopecten yessoensis
jg2714	Mgar.v1.058	421558	423530	.	-	.	420000	430000	179	373.3848794	ML02633a	98.095	105	2	0	1	105	1	105	1.31E-74	216	NA	sp|Q4G017|NISCH_RAT	26.966	89	50	3	64	137	212	300	3.8	31.2	Nischarin	Rattus norvegicus	10116	XP_011403878.2	30.201	149	85	6	1	140	35	173	0.002	44.3	PREDICTED: serine/threonine-protein kinase 11-interacting protein-like	Amphimedon queenslandica
jg2716	Mgar.v1.058	420322	421320	.	+	.	420000	430000	179	373.3848794	ML02632a	97.289	332	9	0	1	332	1	332	0	657	NA	sp|Q3UG50|MRGX2_MOUSE	27.119	118	82	1	42	159	67	180	0.57	35.4	Mas-related G-protein coupled receptor member X2	Mus musculus	10090	XP_009166400.1	29.68	219	124	9	101	306	103	304	0.002	47	hypothetical protein T265_03601	Opisthorchis viverrini
jg20054	Mgar.v1.027	17353	20511	.	+	.	20000	30000	177	373.3546062	ML07027a	67.675	529	169	2	515	1042	1	528	0	754	NA	sp|P46023|GR101_LYMST	23.607	377	201	8	631	1005	747	1038	1.49E-23	111	G-protein coupled receptor GRL101	Lymnaea stagnalis	Lymnaea stagnalis OX	XP_029188381.1	27.865	384	188	13	629	1005	987	1288	4.05E-24	117	uncharacterized protein LOC114955671 isoform X3	Acropora millepora
jg20055	Mgar.v1.027	21369	30442	.	-	.	20000	30000	177	373.3546062	ML33075a	99.453	548	3	0	1	548	1	548	0	1152	sp|Q9UI46|DNAI1_HUMAN	sp|Q16959|DYI2_HELCR	58.867	547	215	5	10	549	29	572	0	649	Dynein intermediate chain 2, ciliary	Heliocidaris crassispina	Heliocidaris crassispina OX	XP_013403907.1	63.396	530	183	6	28	549	39	565	0	690	dynein intermediate chain 2, ciliary isoform X2	Lingula anatina
jg3257	Mgar.v1.022	1766445	1771651	.	+	.	1760000	1770000	112	373.192606	ML137112a	99.038	208	2	0	1	208	34	241	3.58E-156	431	sp|Q16774|KGUA_HUMAN	sp|Q16774|KGUA_HUMAN	57.143	182	75	2	22	203	7	185	6.12E-70	214	Guanylate kinase	Homo sapiens	9606	XP_026279168.1	60	175	67	2	22	196	8	179	1.39E-73	227	guanylate kinase	Frankliniella occidentalis
jg18963	Mgar.v1.016	3564085	3567847	.	+	.	3560000	3570000	200	372.4800324	ML003261a	96.99	299	9	0	1	299	1	299	0	598	sp|Q12849|GRSF1_HUMAN	sp|Q6NS60|FBX41_MOUSE	39.535	43	26	0	300	342	555	597	0.000114	48.1	F-box only protein 41	Mus musculus	10090	XP_033727437.1	55.357	56	25	0	354	409	786	841	9.56E-08	62	titin-like	Pecten maximus
jg20750	Mgar.v1.029	807975	810437	.	+	.	810000	820000	129	372.3390465	ML218953a	93.548	279	1	1	1	279	178	439	0	526	NA	sp|B8H9D7|RUVA_PSECP	38.298	47	26	1	241	287	41	84	5.1	32	Holliday junction ATP-dependent DNA helicase RuvA	Pseudarthrobacter chlorophenolicus (strain ATCC 700700 / DSM 12829 / CIP 107037 / JCM 12360 / KCTC 9906 / NCIMB 13794 / A6)	452863	XP_021376032.1	27.572	243	156	6	55	284	11	246	1.06E-15	81.6	uncharacterized protein LOC110464894	Mizuhopecten yessoensis
jg20751	Mgar.v1.029	812679	832166	.	-	.	810000	820000	129	372.3390465	ML02831a	100	284	0	0	1	284	1	284	0	582	NA	sp|Q6ZTR5|CFA47_HUMAN	27.756	1016	661	15	7	960	40	1044	1.41E-122	416	Cilia- and flagella-associated protein 47	Homo sapiens	9606	XP_013416633.1	35.503	1014	582	14	6	954	9	1015	0	600	cilia- and flagella-associated protein 47 isoform X1	Lingula anatina
jg8624	Mgar.v1.001	2829764	2848409	.	-	.	2830000	2840000	200	372.3384193	ML231816a	48.492	398	169	5	889	1271	11	387	1.05E-118	377	sp|A2VEC9|SSPO_HUMAN	sp|Q2PC93|SSPO_CHICK	29.873	1185	687	37	137	1239	193	1315	5.85E-141	480	SCO-spondin	Gallus gallus	9031	XP_002110756.1	30.598	1170	674	34	138	1227	1	1112	4.34E-164	526	hypothetical protein TRIADDRAFT_21952, partial	Trichoplax adhaerens
jg10370	Mgar.v1.024	1692055	1728173	.	-	.	1720000	1730000	200	371.7127721	ML026520a	99.31	290	2	0	375	664	1	290	0	592	NA	sp|S0EN43|BEA1_GIBF5	24.031	129	91	2	142	266	743	868	9.8	33.5	Beauvericin nonribosomal cyclodepsipeptide synthetase BEA1	Gibberella fujikuroi (strain CBS 195.34 / IMI 58289 / NRRL A-6831)	1279085	XP_041369899.1	23.715	253	169	7	131	374	2710	2947	0.000726	50.8	LOW QUALITY PROTEIN: mucin-3A-like	Gigantopelta aegis
jg10371	Mgar.v1.024	1729553	1730644	.	+	.	1720000	1730000	200	371.7127721	ML282542a	97.177	248	7	0	2	249	592	839	2.16E-174	504	NA	sp|Q4UNA0|PARC_RICFE	25.581	129	86	6	71	194	367	490	0.34	35.8	DNA topoisomerase 4 subunit A	Rickettsia felis (strain ATCC VR-1525 / URRWXCal2)	315456	XP_033111017.1	27.419	248	158	7	7	249	36	266	1.88E-15	81.6	uncharacterized protein LOC117112070	Anneissia japonica
jg22168	Mgar.v1.039	307335	322617	.	-	.	320000	330000	142	370.1535903	ML15191a	99.094	331	3	0	16	346	460	790	0	691	sp|Q6ZT07|TBCD9_HUMAN	sp|Q6ZT07|TBCD9_HUMAN	37.19	363	208	8	1	346	1	360	1.96E-71	245	TBC1 domain family member 9	Homo sapiens	9606	XP_032223477.1	43.127	371	186	6	1	352	1	365	5.01E-91	303	TBC1 domain family member 9	Nematostella vectensis
jg22169	Mgar.v1.039	325799	331129	.	-	.	320000	330000	142	370.1535903	ML15191a	98.693	459	6	0	1	459	1	459	0	944	sp|Q6ZT07|TBCD9_HUMAN	sp|Q5RFJ3|UD2A3_PONAB	28.434	415	269	16	117	519	129	527	3.39E-25	112	UDP-glucuronosyltransferase 2A3	Pongo abelii	9601	XP_034097933.1	27.273	517	333	20	23	519	30	523	9.30E-35	143	UDP-glucuronosyltransferase 2A1-like	Drosophila albomicans
jg5485	Mgar.v1.015	476923	481789	.	+	.	480000	490000	125	369.7745137	ML091711a	92.953	596	2	2	176	770	1	557	0	1139	NA	sp|Q8BP86|SNPC4_MOUSE	23.502	434	250	14	211	599	87	483	1.26E-21	104	snRNA-activating protein complex subunit 4	Mus musculus	10090	XP_032238077.1	28.082	438	249	18	205	616	239	636	1.62E-31	140	uncharacterized protein LOC5512780 isoform X2	Nematostella vectensis
jg5486	Mgar.v1.015	484324	508095	.	-	.	480000	490000	125	369.7745137	ML09179a	98.511	470	7	0	1	470	1	470	0	957	sp|Q92828|COR2A_HUMAN	sp|B0R0D7|COR1C_DANRE	39.574	470	272	7	2	465	5	468	1.80E-107	330	Coronin-1C-A	Danio rerio	7955	XP_031334709.1	43.959	389	210	4	2	384	10	396	2.21E-116	358	coronin-2B-like isoform X2	Photinus pyralis
jg18717	Mgar.v1.016	1342184	1366139	.	+	.	1340000	1350000	132	369.4337488	ML035810a	100	612	0	0	1	612	1	612	0	1268	sp|Q06210|GFPT1_HUMAN	sp|P82808|GFPT1_RAT	60.38	684	249	5	1	665	1	681	0	856	Glutamine--fructose-6-phosphate aminotransferase [isomerizing] 1	Rattus norvegicus	10116	XP_027050913.1	62.5	680	239	4	1	665	1	679	0	882	glutamine--fructose-6-phosphate aminotransferase [isomerizing] 1-like	Pocillopora damicornis
jg14260	Mgar.v1.002	3860213	3861142	.	+	.	3860000	3870000	176	369.4253743	ML018032a	32.787	61	38	1	242	299	422	482	0.96	30.4	sp|Q9BZE4|GTPB4_HUMAN	sp|Q9VAU9|ZN330_DROME	63.855	249	85	2	1	247	1	246	1.09E-112	331	Zinc finger protein 330 homolog	Drosophila melanogaster	7227	XP_022321634.1	62.409	274	97	3	1	274	1	268	2.46E-120	353	zinc finger protein 330 homolog	Crassostrea virginica
jg14261	Mgar.v1.002	3861629	3862831	.	+	.	3860000	3870000	176	369.4253743	ML463526a	98	400	8	0	1	400	1	400	0	811	NA	sp|Q9CWZ7|SNAG_MOUSE	29.932	294	190	5	1	280	1	292	1.29E-34	133	Gamma-soluble NSF attachment protein	Mus musculus	10090	XP_013410851.1	34.202	307	183	4	2	298	4	301	3.21E-47	170	gamma-soluble NSF attachment protein-like	Lingula anatina
jg14262	Mgar.v1.002	3863351	3864211	.	+	.	3860000	3870000	176	369.4253743	ML054910a	38.889	36	21	1	10	45	81	115	0.88	29.6	sp|Q9NPD8|UBE2T_HUMAN	sp|Q9W2N0|CAPZA_DROME	47.312	279	143	3	7	282	6	283	3.41E-95	285	F-actin-capping protein subunit alpha	Drosophila melanogaster	7227	XP_027043060.1	50.355	282	134	4	5	282	6	285	3.81E-102	305	F-actin-capping protein subunit alpha-2-like	Pocillopora damicornis
jg14263	Mgar.v1.002	3864660	3867973	.	-	.	3860000	3870000	176	369.4253743	ML463528a	100	161	0	0	1	161	1	161	3.09E-119	332	sp|Q15819|UB2V2_HUMAN	sp|Q5R6C9|UB2V2_PONAB	53.719	121	54	2	3	121	8	128	1.65E-41	139	Ubiquitin-conjugating enzyme E2 variant 2	Pongo abelii	9601	XP_022344863.1	62.069	116	42	2	2	115	9	124	1.86E-45	151	ubiquitin-conjugating enzyme E2 variant 1-like	Crassostrea virginica
jg14264	Mgar.v1.002	3868735	3869157	.	-	.	3860000	3870000	176	369.4253743	ML463529a	100	140	0	0	1	140	1	140	2.82E-103	290	sp|O15305|PMM2_HUMAN	sp|P31353|PMM_CANAL	64.341	129	45	1	1	128	114	242	1.60E-57	182	Phosphomannomutase	Candida albicans (strain SC5314 / ATCC MYA-2876)	237561	XP_018020731.1	63.971	136	49	0	1	136	112	247	6.59E-61	193	PREDICTED: phosphomannomutase-like isoform X1	Hyalella azteca
jg14265	Mgar.v1.002	3869736	3871912	.	-	.	3860000	3870000	176	369.4253743	ML463530a	100	92	0	0	82	173	1	92	5.04E-61	183	sp|P61513|RL37A_HUMAN	sp|Q9VMU4|RL37A_DROME	80.22	91	18	0	82	172	1	91	6.28E-47	151	60S ribosomal protein L37a	Drosophila melanogaster	7227	NP_001119668.1	85.87	92	13	0	82	173	1	92	5.61E-50	162	ribosomal protein L37A	Acyrthosiphon pisum
jg15261	Mgar.v1.063	732620	741777	.	+	.	730000	740000	179	369.2048118	ML07512a	98.852	697	8	0	244	940	24	720	0	1423	NA	sp|Q6ZUG5|YC006_HUMAN	29.398	415	255	8	161	551	2	402	1.72E-46	179	Uncharacterized protein FLJ43738	Homo sapiens	Homo sapiens OX	XP_038069735.1	35.205	926	525	19	75	939	490	1401	2.49E-163	522	uncharacterized protein LOC119738839	Patiria miniata
jg15051	Mgar.v1.034	1128726	1131090	.	-	.	1130000	1140000	161	369.1766478	ML016311a	98.958	192	2	0	1	192	1	192	2.60E-141	390	sp|Q53FT3|HIKES_HUMAN	sp|Q56JY0|HIKES_BOVIN	45.178	197	101	5	1	191	1	196	2.00E-49	162	Protein Hikeshi	Bos taurus	9913	XP_013384654.1	51.256	199	85	6	1	191	1	195	3.46E-56	182	protein Hikeshi-like	Lingula anatina
jg15052	Mgar.v1.034	1132051	1134956	.	-	.	1130000	1140000	161	369.1766478	ML016312a	100	547	0	0	1	547	1	547	0	1127	sp|Q6P1J9|CDC73_HUMAN	sp|Q5ZLM0|CDC73_CHICK	47.473	554	261	10	1	547	1	531	1.70E-171	498	Parafibromin	Gallus gallus	9031	XP_029192614.1	49.107	560	245	15	1	547	1	533	9.94E-175	509	parafibromin-like	Acropora millepora
jg12904	Mgar.v1.006	2388271	2405776	.	+	.	2390000	2400000	184	369.0779485	ML07391a	100	91	0	0	1	91	1	91	3.39E-59	188	sp|O60331|PI51C_HUMAN	sp|D3ZSI8|PI51A_RAT	50.794	63	30	1	29	91	46	107	7.09E-14	68.6	Phosphatidylinositol 4-phosphate 5-kinase type-1 alpha	Rattus norvegicus	10116	XP_020619469.1	52.113	71	33	1	21	91	50	119	1.17E-18	85.5	phosphatidylinositol 4-phosphate 5-kinase type-1 alpha-like isoform X1	Orbicella faveolata
jg2762	Mgar.v1.058	800124	800618	.	+	.	800000	810000	200	368.7300733	ML234032a	31.959	97	46	6	41	126	333	420	0.21	31.2	sp|Q8IYD8|FANCM_HUMAN	sp|P47025|MDV1_YEAST	30.159	63	42	2	83	145	476	536	1.1	33.1	Mitochondrial division protein 1	Saccharomyces cerevisiae (strain ATCC 204508 / S288c)	559292	XP_025269255.1	30.952	84	44	4	4	73	775	858	1.1	36.6	proto-oncogene tyrosine-protein kinase ROS-like	Camponotus floridanus
jg2763	Mgar.v1.058	801326	804256	.	-	.	800000	810000	200	368.7300733	ML128441a	98.276	116	2	0	39	154	402	517	8.25E-78	241	NA	sp|P49687|NU145_YEAST	28.421	95	56	4	63	153	910	996	2	32.3	Nucleoporin NUP145	Saccharomyces cerevisiae (strain ATCC 204508 / S288c)	559292	XP_026276369.1	26.772	127	70	5	1	107	57	180	0.47	37.7	uncharacterized protein LOC113205113	Frankliniella occidentalis
jg2764	Mgar.v1.058	805357	806481	.	-	.	800000	810000	200	368.7300733	ML128442a	97.861	374	8	0	1	374	2	375	0	763	NA	sp|Q0BC04|LPTD_BURCM	22.599	177	90	8	119	285	577	716	1.6	34.7	LPS-assembly protein LptD	Burkholderia ambifaria (strain ATCC BAA-244 / AMMD)	339670	XP_019868354.1	32.941	85	55	2	165	248	311	394	0.73	39.3	PREDICTED: gamma-2-syntrophin isoform X2	Aethina tumida
jg2765	Mgar.v1.058	808901	810855	.	-	.	800000	810000	200	368.7300733	ML128441a	98.515	404	4	1	1	402	1	404	0	805	NA	sp|Q68G75|LEMD1_HUMAN	56.757	37	16	0	31	67	2	38	0.001	43.1	LEM domain-containing protein 1	Homo sapiens	9606	XP_013381761.1	42.857	56	31	1	18	72	25	80	0.000436	48.1	emerin homolog 1-like isoform X2	Lingula anatina
jg3010	Mgar.v1.056	282894	284040	.	+	.	280000	290000	200	367.5132901	ML181727a	27.928	111	67	5	2	108	37	138	6.51E-06	41.6	NA	sp|Q5JLY8|GOGA5_ORYSJ	32.143	56	35	1	13	65	292	347	0.76	32.3	Golgin-84	Oryza sativa subsp. japonica	39947	XP_001867222.2	27.632	76	49	4	1	72	1	74	3.3	33.9	leukocyte elastase inhibitor	Culex quinquefasciatus
jg3011	Mgar.v1.056	286260	287063	.	+	.	280000	290000	200	367.5132901	ML181726a	85.366	41	4	1	1	41	1	39	2.12E-13	65.1	sp|P23786|CPT2_HUMAN	sp|Q8CBX0|CSC1_MOUSE	37.778	45	25	1	71	115	227	268	0.6	33.1	Calcium permeable stress-gated cation channel 1	Mus musculus	10090	XP_035912071.1	28.947	76	48	2	38	108	975	1049	2.8	34.7	neurexin-4 isoform X2	Anopheles stephensi
jg3012	Mgar.v1.056	287244	288062	.	-	.	280000	290000	200	367.5132901	ML270529a	46.729	107	48	5	94	198	235	334	1.29E-05	45.4	sp|Q03701|CEBPZ_HUMAN	sp|Q00725|SGS4_DROME	28.477	151	108	0	20	170	26	176	5.59E-09	59.3	Salivary glue protein Sgs-4	Drosophila melanogaster	7227	XP_026738311.1	40.816	245	144	1	15	259	4	247	6.72E-49	179	beclin 1-associated autophagy-related key regulator	Trichoplusia ni
jg21709	Mgar.v1.045	1169642	1175568	.	+	.	1170000	1180000	191	367.1164962	ML12072a	31.373	51	35	0	85	135	187	237	0.032	32.7	sp|Q9Y285|SYFA_HUMAN	sp|P29379|NHB2_RHORH	27.523	109	71	5	31	137	55	157	0.13	35	Low-molecular weight cobalt-containing nitrile hydratase subunit beta	Rhodococcus rhodochrous	Rhodococcus rhodochrous OX	NA	NA	NA	NA	NA	NA	NA	NA	NA	NA	NA	NA	NA
jg21711	Mgar.v1.045	1177182	1182199	.	-	.	1170000	1180000	191	367.1164962	ML17211a	27.273	66	45	2	216	280	503	566	0.59	32	NA	sp|B5X1G3|GPHR_SALSA	59.382	453	177	3	2	449	1	451	0	545	Golgi pH regulator	Salmo salar	8030	XP_014663454.1	57.93	454	184	3	2	449	1	453	0	555	PREDICTED: Golgi pH regulator-like	Priapulus caudatus
jg6687	Mgar.v1.032	1295931	1300757	.	-	.	1300000	1310000	200	366.1427856	ML059015a	98.661	448	3	1	1	448	1	445	0	914	sp|Q9HBF4|ZFYV1_HUMAN	sp|Q810J8|ZFYV1_MOUSE	42.488	426	216	7	34	448	99	506	1.28E-103	328	Zinc finger FYVE domain-containing protein 1	Mus musculus	10090	XP_020614418.1	44.872	390	204	2	62	448	47	428	4.50E-109	344	zinc finger FYVE domain-containing protein 1-like	Orbicella faveolata
jg6688	Mgar.v1.032	1302161	1304107	.	+	.	1300000	1310000	200	366.1427856	ML059014a	99.691	648	2	0	1	648	1	648	0	1316	sp|D6REC4|CFA99_HUMAN	sp|D6REC4|CFA99_HUMAN	35.135	296	190	1	297	590	40	335	3.66E-38	150	Cilia- and flagella-associated protein 99	Homo sapiens	9606	XP_022097677.1	39.69	645	380	5	1	640	1	641	3.00E-144	440	cilia- and flagella-associated protein 99-like	Acanthaster planci
jg6689	Mgar.v1.032	1304468	1305718	.	+	.	1300000	1310000	200	366.1427856	ML03215a	25.552	317	228	4	23	335	6	318	3.71E-30	119	NA	sp|O45782|ARD17_CAEEL	26.625	323	206	11	32	333	16	328	2.26E-19	92.8	Arrestin domain-containing protein 17	Caenorhabditis elegans	6239	XP_021933729.1	26.129	310	207	9	25	319	6	308	3.94E-24	110	arrestin domain-containing protein 17-like isoform X2	Zootermopsis nevadensis
jg6690	Mgar.v1.032	1306153	1309232	.	+	.	1300000	1310000	200	366.1427856	ML059012a	100	444	0	0	1	444	1	444	0	895	sp|Q96DY2|DRC10_HUMAN	sp|Q96DY2|DRC10_HUMAN	35.088	399	256	3	38	434	24	421	1.03E-61	210	Dynein regulatory complex protein 10	Homo sapiens	9606	XP_033627093.1	42.043	421	213	4	45	434	56	476	4.54E-92	293	dynein regulatory complex protein 10-like	Asterias rubens
jg20191	Mgar.v1.027	1116515	1168198	.	+	.	1130000	1140000	200	365.1281212	ML204430a	99.537	432	2	0	3378	3809	1679	2110	0	903	NA	sp|O61063|TCT1_PHYPO	34.101	217	117	9	3872	4080	19	217	5.19E-19	93.6	Tectonin-1	Physarum polycephalum	5791	XP_002731582.1	29.735	1056	573	41	534	1507	31	999	1.59E-101	361	PREDICTED: uncharacterized protein LOC100377761	Saccoglossus kowalevskii
jg9744	Mgar.v1.051	742323	745218	.	+	.	740000	750000	200	364.6361243	ML20897a	27.83	212	130	9	35	242	68	260	2.61E-15	73.9	NA	sp|Q86UP8|GTD2A_HUMAN	25.806	124	72	4	9	116	1	120	1.9	33.5	General transcription factor II-I repeat domain-containing protein 2A	Homo sapiens	9606	XP_796691.1	27.841	176	91	7	54	229	32	171	6.81E-06	52	alpha-N-acetylgalactosamine-specific lectin-like	Strongylocentrotus purpuratus
jg9746	Mgar.v1.051	745978	746597	.	-	.	740000	750000	200	364.6361243	ML003221a	96.667	180	6	0	1	180	1	180	4.08E-128	365	NA	sp|P47972|NPTX2_HUMAN	26.761	142	97	4	8	145	250	388	3.60E-09	58.5	Neuronal pentraxin-2	Homo sapiens	9606	XP_015748812.1	29.07	172	109	5	4	172	104	265	1.16E-12	71.2	PREDICTED: neuronal pentraxin-2-like isoform X2	Acropora digitifera
jg9747	Mgar.v1.051	745379	745948	.	-	.	740000	750000	200	364.6361243	ML003221a	93.651	189	12	0	1	189	215	403	7.61E-131	372	NA	sp|Q4LDE5|SVEP1_HUMAN	26.797	153	108	3	1	150	1444	1595	1.08E-09	60.5	Sushi, von Willebrand factor type A, EGF and pentraxin domain-containing protein 1	Homo sapiens	9606	XP_022782935.1	24.852	169	122	3	3	167	2	169	1.62E-13	71.6	neuronal pentraxin-2-like	Stylophora pistillata
jg5351	Mgar.v1.036	1499398	1500072	.	+	.	1500000	1510000	200	364.3364353	ML06733a	48.718	39	19	1	10	48	185	222	9.73E-07	43.5	sp|Q9NZR2|LRP1B_HUMAN	sp|Q04833|LRP_CAEEL	40.58	69	32	3	9	73	64	127	1.03E-06	47.8	Low-density lipoprotein receptor-related protein	Caenorhabditis elegans	6239	XP_026294160.1	38.889	72	40	3	10	79	4207	4276	1.50E-08	56.2	uncharacterized protein LOC113218154	Frankliniella occidentalis
jg23853	Mgar.v1.044	1215931	1227619	.	-	.	1210000	1220000	195	363.2671026	ML12625a	100	62	0	0	1	62	642	703	1.10E-36	142	sp|Q9UM54|MYO6_HUMAN	sp|Q29122|MYO6_PIG	37.12	493	275	10	5	472	749	1231	2.57E-83	283	Unconventional myosin-VI	Sus scrofa	9823	XP_037800295.1	38	500	262	9	5	471	746	1230	1.85E-90	305	unconventional myosin-VI-like isoform X2	Penaeus monodon
jg13392	Mgar.v1.023	931108	942021	.	+	.	930000	940000	200	363.0198469	ML45522a	99.3	1286	9	0	290	1575	152	1437	0	2647	sp|A2VEC9|SSPO_HUMAN	sp|O88799|ZAN_MOUSE	32.265	437	259	16	884	1304	1622	2037	5.16E-44	180	Zonadhesin	Mus musculus	10090	XP_038047394.1	26.292	1122	664	44	262	1303	1928	2966	4.26E-65	253	uncharacterized protein LOC119721398 isoform X2	Patiria miniata
jg16786	Mgar.v1.037	1779398	1791904	.	-	.	1790000	1800000	191	362.9317463	ML23404a	98.193	1162	21	0	1	1162	1	1162	0	2345	sp|Q5VV43|K0319_HUMAN	sp|Q8K135|K319L_MOUSE	35.598	677	417	9	429	1100	309	971	5.56E-115	386	Dyslexia-associated protein KIAA0319-like protein	Mus musculus	10090	XP_027038974.1	38.146	658	393	9	438	1090	81	729	2.79E-134	434	dyslexia-associated protein KIAA0319-like protein	Pocillopora damicornis
jg20383	Mgar.v1.081	215564	216787	.	+	.	210000	220000	200	362.9057818	ML046710a	99.017	407	4	0	1	407	1	407	0	816	NA	sp|P55086|PAR2_MOUSE	22.874	341	220	11	25	345	63	380	4.08E-06	52.4	Proteinase-activated receptor 2	Mus musculus	10090	XP_022341057.1	22.102	371	231	14	24	371	28	363	5.03E-05	52.4	5-hydroxytryptamine receptor 4-like	Crassostrea virginica
jg18381	Mgar.v1.012	3429567	3446631	.	+	.	3430000	3440000	200	362.4872836	ML032416a	97.059	1462	25	1	212	1673	199	1642	0	2949	sp|O94759|TRPM2_HUMAN	sp|A7T1N0|TMP2L_NEMVE	24.766	1708	963	56	50	1638	22	1526	4.92E-119	415	Transient receptor potential cation channel subfamily M member-like 2	Nematostella vectensis	45351	XP_031563657.1	26.16	1724	963	57	41	1638	30	1569	1.43E-133	461	transient receptor potential cation channel subfamily M member-like 2 isoform X2	Actinia tenebrosa
jg2705	Mgar.v1.058	329182	330734	.	-	.	330000	340000	85	362.2893699	ML08323a	96.992	133	4	0	1	133	1	133	1.99E-90	271	NA	sp|P57097|MERTK_RAT	27.143	70	45	1	41	110	604	667	2.4	31.6	Tyrosine-protein kinase Mer	Rattus norvegicus	10116	XP_041366656.1	29.078	141	88	5	3	135	9	145	2.67E-05	49.3	prolyl 3-hydroxylase 2-like isoform X4	Gigantopelta aegis
jg2706	Mgar.v1.058	333013	333798	.	+	.	330000	340000	85	362.2893699	ML14987a	96.935	261	8	0	1	261	1	261	0	526	sp|Q8IZJ1|UNC5B_HUMAN	sp|B3EWZ8|ECT_ACRMI	52.113	71	33	1	71	140	92	162	9.99E-15	76.6	Ectin (Fragment)	Acropora millepora	Acropora millepora OX	XP_001631794.1	42.718	103	43	3	40	138	131	221	4.11E-16	84	uncharacterized protein LOC5511370	Nematostella vectensis
jg12315	Mgar.v1.010	4920787	4953294	.	+	.	4950000	4960000	200	362.2483492	ML33722a	98.978	783	1	1	1571	2346	832	1614	0	1578	sp|Q6QNK2|AGRD1_HUMAN	sp|A6QLU6|AGRD1_BOVIN	34.125	337	188	10	1813	2128	537	860	1.17E-45	184	Adhesion G-protein coupled receptor D1	Bos taurus	9913	XP_022319329.1	29.4	983	572	29	486	1371	470	1427	3.10E-111	404	uncharacterized protein LOC111122069	Crassostrea virginica
jg12316	Mgar.v1.010	4958211	4961250	.	+	.	4950000	4960000	200	362.2483492	ML167025a	39.216	306	150	9	227	507	255	549	3.76E-55	193	sp|Q96CC6|RHDF1_HUMAN	sp|Q00M95|RHDF2_CANLF	33.612	479	278	9	43	497	356	818	1.16E-81	273	Inactive rhomboid protein 2	Canis lupus familiaris	9615	XP_012554935.1	37.277	448	258	9	62	498	296	731	3.06E-89	295	PREDICTED: inactive rhomboid protein 1-like	Hydra vulgaris
jg11079	Mgar.v1.011	121108	131914	.	-	.	130000	140000	200	361.8234126	ML002218a	76.046	263	6	2	82	344	44	249	2.61E-131	374	NA	sp|A5PLE7|GP83A_DANRE	24.5	200	114	8	150	336	190	365	0.012	40.8	G-protein coupled receptor 183-A	Danio rerio	7955	XP_002109502.1	22.403	308	172	12	36	302	23	304	0.000169	50.1	hypothetical protein TRIADDRAFT_53608	Trichoplax adhaerens
jg11080	Mgar.v1.011	133580	155108	.	+	.	130000	140000	200	361.8234126	ML002217a	99.922	1282	1	0	1	1282	1	1282	0	2641	sp|Q9NYC9|DYH9_HUMAN	sp|P39057|DYHC_HELCR	56.352	1283	546	7	6	1277	6	1285	0	1468	Dynein beta chain, ciliary	Heliocidaris crassispina	Heliocidaris crassispina OX	XP_022800292.1	57.644	1282	532	9	5	1277	4	1283	0	1498	LOW QUALITY PROTEIN: dynein beta chain, ciliary-like	Stylophora pistillata
jg14889	Mgar.v1.002	8953120	8968261	.	-	.	8960000	8970000	110	360.8574213	ML046513a	99.69	645	2	0	5	649	32	676	0	1345	sp|Q9UGI0|ZRAN1_HUMAN	sp|Q5U595|ZRN1A_XENLA	37.429	700	359	18	7	645	1	682	1.61E-146	444	Ubiquitin thioesterase zranb1-A	Xenopus laevis	8355	XP_029191536.1	39.031	702	352	15	9	645	5	695	3.07E-160	483	ubiquitin thioesterase Zranb1-like	Acropora millepora
jg14890	Mgar.v1.002	8969936	8970528	.	+	.	8960000	8970000	110	360.8574213	ML046514a	84.783	92	12	1	1	90	1	92	2.35E-39	127	NA	sp|P06702|S10A9_HUMAN	27.273	55	36	1	83	133	54	108	1.7	30.8	Protein S100-A9	Homo sapiens	9606	XP_040573823.1	32	50	34	0	67	116	85	134	0.005	42	piggyBac transposable element-derived protein 3-like	Lepeophtheirus salmonis
jg13672	Mgar.v1.023	2971086	2972269	.	-	.	2970000	2980000	160	359.6837762	ML06456a	36.957	46	27	1	99	142	348	393	0.86	29.3	NA	sp|Q9NZM3|ITSN2_HUMAN	31.343	67	45	1	63	129	135	200	0.093	36.6	Intersectin-2	Homo sapiens	9606	XP_026289614.1	39.08	87	46	3	65	146	106	190	0.25	38.1	uncharacterized protein LOC113214458, partial	Frankliniella occidentalis
jg13673	Mgar.v1.023	2974693	2976588	.	-	.	2970000	2980000	160	359.6837762	ML25072a	98.891	631	7	0	1	631	1	631	0	1290	sp|O75027|ABCB7_HUMAN	sp|O75027|ABCB7_HUMAN	49.745	589	280	5	50	629	129	710	0	576	ATP-binding cassette sub-family B member 7, mitochondrial	Homo sapiens	9606	XP_029200623.1	53.613	595	265	5	40	627	106	696	0	612	ATP-binding cassette sub-family B member 7, mitochondrial-like	Acropora millepora
jg13674	Mgar.v1.023	2977904	2978945	.	-	.	2970000	2980000	160	359.6837762	ML030419a	97.938	97	2	0	1	97	1	97	3.35E-65	192	NA	sp|Q91W45|PAI2B_MOUSE	29.825	114	66	5	3	110	28	133	0.000193	41.6	Polyadenylate-binding protein-interacting protein 2B	Mus musculus	10090	XP_003701434.1	34.513	113	60	3	6	111	29	134	1.54E-06	50.4	PREDICTED: polyadenylate-binding protein-interacting protein 2	Megachile rotundata
jg13675	Mgar.v1.023	2979272	2980096	.	-	.	2970000	2980000	160	359.6837762	ML030420a	98.905	274	3	0	1	274	1	274	0	560	sp|Q9GZT8|NIF3L_HUMAN	sp|Q9NK57|NIF3L_DROME	41.971	274	145	4	2	274	12	272	3.80E-68	216	NIF3-like protein 1	Drosophila melanogaster	7227	XP_023021752.1	46.324	272	131	3	5	274	7	265	2.13E-78	244	NIF3-like protein 1 isoform X2	Leptinotarsa decemlineata
jg9345	Mgar.v1.001	8608588	8610414	.	-	.	8610000	8620000	158	357.9412676	ML01324a	100	200	0	0	409	608	1	200	2.03E-149	428	NA	sp|O96006|ZBED1_HUMAN	25.967	181	114	8	23	196	41	208	0.095	39.7	E3 SUMO-protein ligase ZBED1	Homo sapiens	9606	XP_023310689.1	24.918	610	400	16	13	604	32	601	1.04E-44	176	uncharacterized protein LOC111691695	Anoplophora glabripennis
jg20519	Mgar.v1.054	339968	343183	.	-	.	340000	350000	124	357.2638194	ML004439a	98.039	714	14	0	1	714	1	714	0	1456	NA	sp|P46023|GR101_LYMST	24.294	354	191	9	669	1021	762	1039	4.60E-22	107	G-protein coupled receptor GRL101	Lymnaea stagnalis	Lymnaea stagnalis OX	XP_041461945.1	27.324	355	185	9	669	1021	2320	2603	2.66E-26	125	uncharacterized protein LOC121413255 isoform X2	Lytechinus variegatus
jg14208	Mgar.v1.002	3586800	3595573	.	+	.	3590000	3600000	200	357.2441477	ML05347a	28.866	97	61	3	4	93	150	245	2.3	30	NA	sp|P28133|WNT3A_PLEJO	33.333	51	32	2	585	633	44	94	9.4	31.6	Protein Wnt-3a (Fragment)	Plethodon jordani	8336	XP_038058897.1	24.68	547	396	4	93	631	80	618	3.92E-13	80.5	mucin-19-like	Patiria miniata
jg14209	Mgar.v1.002	3597214	3601764	.	+	.	3590000	3600000	200	357.2441477	ML04306a	99.286	420	3	0	1	420	1	420	0	853	NA	sp|Q13360|ZN177_HUMAN	53.571	112	52	0	64	175	284	395	1.43E-35	140	Zinc finger protein 177	Homo sapiens	9606	XP_023217797.1	48.837	129	66	0	42	170	1107	1235	1.00E-38	155	uncharacterized threonine-rich GPI-anchored glycoprotein PJ4664.02-like	Centruroides sculpturatus
jg15213	Mgar.v1.063	300425	302410	.	+	.	300000	310000	200	356.6123427	ML034640a	99.425	522	3	0	1	522	1	522	0	1066	sp|P45844|ABCG1_HUMAN	sp|Q05360|WHITE_LUCCU	32.909	471	298	9	66	522	81	547	4.65E-72	245	Protein white	Lucilia cuprina	7375	XP_022164822.1	37.251	451	267	6	82	517	30	479	1.35E-82	275	protein white	Myzus persicae
jg15214	Mgar.v1.063	302590	304370	.	-	.	300000	310000	200	356.6123427	ML034639a	99.438	178	1	0	79	256	1799	1976	5.38E-116	364	sp|Q8N201|INT1_HUMAN	sp|P54351|NSF2_DROME	32.549	255	167	3	6	255	9	263	8.42E-41	152	Vesicle-fusing ATPase 2	Drosophila melanogaster	7227	XP_041478098.1	33.969	262	164	4	1	255	1	260	2.34E-45	168	vesicle-fusing ATPase-like	Lytechinus variegatus
jg15215	Mgar.v1.063	304727	312012	.	-	.	300000	310000	200	356.6123427	ML034639a	99.335	1805	12	0	84	1888	1	1805	0	3704	sp|Q8N201|INT1_HUMAN	sp|Q8N201|INT1_HUMAN	33.008	1230	720	28	46	1185	101	1316	6.52E-180	603	Integrator complex subunit 1	Homo sapiens	9606	XP_031573151.1	34.57	1024	566	20	81	1010	140	1153	0	612	integrator complex subunit 1-like	Actinia tenebrosa
jg15545	Mgar.v1.017	2549102	2565682	.	+	.	2560000	2570000	200	356.0509028	ML142413a	30.292	274	173	9	144	410	1246	1508	2.03E-31	127	sp|Q9H3S3|TMPS5_HUMAN	sp|Q7Z410|TMPS9_HUMAN	35.115	262	145	5	151	411	199	436	2.10E-37	148	Transmembrane protease serine 9	Homo sapiens	9606	XP_033640586.1	32.432	296	159	11	126	412	3	266	1.01E-37	144	trypsin-2-like	Asterias rubens
jg15546	Mgar.v1.017	2565955	2570239	.	-	.	2560000	2570000	200	356.0509028	ML45396a	98.551	138	2	0	30	167	1	138	7.85E-100	285	sp|Q6ZT89|S2548_HUMAN	sp|Q6DHS9|S2548_DANRE	30	140	89	4	21	158	12	144	7.26E-12	65.9	Solute carrier family 25 member 48	Danio rerio	7955	XP_041475610.1	71.795	156	43	1	1	156	1	155	8.60E-76	234	carrier protein YMC2, mitochondrial-like	Lytechinus variegatus
jg12175	Mgar.v1.010	3965568	3967660	.	-	.	3960000	3970000	175	355.464325	ML43112a	99.786	467	1	0	1	467	1	467	0	956	NA	sp|Q8BJ51|MFS11_MOUSE	23.65	389	256	11	6	376	7	372	3.97E-17	87	UNC93-like protein MFSD11	Mus musculus	10090	XP_034311223.1	25.852	352	224	7	3	343	6	331	3.04E-22	105	UNC93-like protein MFSD11	Crassostrea gigas
jg12176	Mgar.v1.010	3969542	3978546	.	+	.	3960000	3970000	175	355.464325	ML43113a	81.081	222	3	1	1	183	1	222	1.96E-128	358	NA	sp|O13764|PEX6_SCHPO	29.091	55	32	1	76	123	353	407	3	32	Peroxisomal ATPase pex6	Schizosaccharomyces pombe (strain 972 / ATCC 24843)	284812	XP_033224711.1	31.731	104	64	3	84	183	377	477	2.8	35.8	heterogeneous nuclear ribonucleoprotein R isoform X9	Belonocnema treatae
jg3977	Mgar.v1.008	4331956	4339458	.	+	.	4330000	4340000	170	355.2107091	ML18202a	99.775	445	1	0	160	604	474	918	0	903	sp|Q5BJF6|ODFP2_HUMAN	sp|A3KGV1|ODFP2_MOUSE	32.609	184	121	1	240	423	581	761	1.30E-17	90.5	Outer dense fiber protein 2	Mus musculus	10090	XP_022790539.1	31.9	279	182	2	164	438	488	762	2.17E-24	115	outer dense fiber protein 2-like isoform X2	Stylophora pistillata
jg7029	Mgar.v1.013	466147	475106	.	-	.	470000	480000	134	354.9672645	ML030239a	99.085	328	3	0	33	360	1	328	0	686	sp|P12694|ODBA_HUMAN	sp|A5A6H9|ODBA_PANTR	51.966	356	170	1	6	360	30	385	1.37E-131	386	2-oxoisovalerate dehydrogenase subunit alpha, mitochondrial	Pan troglodytes	9598	XP_041352910.1	52.893	363	165	2	4	360	9	371	8.17E-141	412	2-oxoisovalerate dehydrogenase subunit alpha, mitochondrial-like isoform X2	Gigantopelta aegis
jg7030	Mgar.v1.013	477639	478505	.	+	.	470000	480000	134	354.9672645	ML02649a	25.424	295	161	17	1	284	3	249	0.000206	41.2	NA	sp|B7WFQ1|USOM2_ACRMI	25.862	174	97	8	103	261	84	240	1.5	34.3	Uncharacterized skeletal organic matrix protein 2	Acropora millepora	Acropora millepora OX	XP_020905259.1	24.227	194	117	6	107	285	68	246	0.009	43.9	uncharacterized protein LOC110243454	Exaiptasia diaphana
jg10901	Mgar.v1.033	1999964	2000647	.	-	.	2000000	2010000	200	354.4984993	ML26754a	31.579	95	55	6	25	109	183	277	2.4	28.5	NA	sp|P65060|Y2952_MYCBO	20.359	167	123	2	32	192	60	222	1.97E-06	50.8	Uncharacterized protein Mb2952c	Mycobacterium bovis (strain ATCC BAA-935 / AF2122/97)	233413	XP_013788722.1	36.774	155	98	0	1	155	1	155	9.48E-31	117	uncharacterized protein LOC106472616	Limulus polyphemus
jg10902	Mgar.v1.033	2000701	2001141	.	-	.	2000000	2010000	200	354.4984993	ML14472a	19.512	82	66	0	65	146	461	542	9.25E-05	40.4	sp|Q9UG56|PISD_HUMAN	sp|Q9CBS6|Y1661_MYCLE	19.333	150	104	1	10	142	60	209	3.61E-05	45.4	Uncharacterized protein ML1661	Mycobacterium leprae (strain TN)	272631	XP_013061220.1	45.775	142	77	0	4	145	14	155	8.88E-28	106	PREDICTED: uncharacterized protein LOC106050739 isoform X1	Biomphalaria glabrata
jg10903	Mgar.v1.033	2001187	2001774	.	-	.	2000000	2010000	200	354.4984993	ML26754a	33.333	90	46	6	4	87	196	277	0.75	29.6	NA	sp|Q9CBS6|Y1661_MYCLE	20.349	172	128	2	10	181	60	222	1.24E-06	50.8	Uncharacterized protein ML1661	Mycobacterium leprae (strain TN)	272631	XP_013788722.1	35.484	155	100	0	1	155	1	155	1.67E-29	112	uncharacterized protein LOC106472616	Limulus polyphemus
jg10904	Mgar.v1.033	2001895	2011863	.	+	.	2000000	2010000	200	354.4984993	ML073043a	97.313	1042	12	2	9	1034	984	2025	0	2077	sp|Q12860|CNTN1_HUMAN	sp|G5EBF1|SAX3_CAEEL	26.252	579	312	26	39	536	246	790	5.88E-23	109	Protein sax-3	Caenorhabditis elegans	6239	XP_003246447.1	23.792	828	511	29	35	789	153	933	3.08E-28	130	neogenin isoform X1	Acyrthosiphon pisum
jg13105	Mgar.v1.006	4071698	4096735	.	+	.	4080000	4090000	200	354.4501455	ML32098a	99.247	1062	3	2	1	1061	1	1058	0	2176	sp|Q02241|KIF23_HUMAN	sp|E9Q5G3|KIF23_MOUSE	42.176	671	341	13	26	684	24	659	5.45E-149	472	Kinesin-like protein KIF23	Mus musculus	10090	XP_027042888.1	43.205	699	350	14	7	684	3	675	8.03E-176	542	kinesin-like protein KIF23	Pocillopora damicornis
jg22457	Mgar.v1.041	1016027	1020956	.	+	.	1020000	1030000	200	354.3895653	ML00085a	99.213	1398	11	0	187	1584	109	1506	0	2900	sp|O94759|TRPM2_HUMAN	sp|O94759|TRPM2_HUMAN	26.071	1657	879	57	57	1575	54	1502	3.49E-117	408	Transient receptor potential cation channel subfamily M member 2	Homo sapiens	9606	XP_002116621.1	25.988	1670	897	50	69	1554	56	1570	1.91E-154	518	hypothetical protein TRIADDRAFT_60588	Trichoplax adhaerens
jg22458	Mgar.v1.041	1022129	1033987	.	-	.	1020000	1030000	200	354.3895653	ML00086a	99.049	631	5	1	1	631	1	630	0	1277	sp|Q9Y2E8|SL9A8_HUMAN	sp|Q8R4D1|SL9A8_MOUSE	49.275	552	249	6	83	628	48	574	5.98E-172	504	Sodium/hydrogen exchanger 8	Mus musculus	10090	XP_041375472.1	53.321	557	225	7	78	628	115	642	0	547	sodium/hydrogen exchanger 8-like	Gigantopelta aegis
jg5609	Mgar.v1.015	1383687	1392083	.	-	.	1390000	1400000	94	354.3417848	ML143033a	83.486	436	9	3	80	515	1228	1600	0	711	sp|Q96M96|FGD4_HUMAN	sp|Q9ULK2|AT7L1_HUMAN	35.849	53	34	0	279	331	456	508	0.16	38.5	Ataxin-7-like protein 1	Homo sapiens	9606	XP_029201638.1	43.902	41	23	0	275	315	331	371	0.011	46.2	ataxin-7-like protein 1 isoform X2	Acropora millepora
jg5610	Mgar.v1.015	1398216	1399092	.	-	.	1390000	1400000	94	354.3417848	ML12847a	29.688	64	38	1	4	60	2	65	0.008	32	NA	sp|A0LTT2|HIS3_ACIC1	40.476	42	21	2	58	96	4	44	1.2	31.2	Phosphoribosyl-AMP cyclohydrolase	Acidothermus cellulolyticus (strain ATCC 43068 / 11B)	351607	XP_017014747.1	32.203	59	34	2	21	76	76	131	2.5	34.3	PREDICTED: uncharacterized protein LOC108069255	Drosophila takahashii
jg12230	Mgar.v1.010	4369114	4370497	.	-	.	4370000	4380000	200	353.6730563	ML279511a	84.29	331	52	0	1	331	1	331	0	574	NA	sp|O70513|LG3BP_RAT	21.978	182	139	3	78	258	199	378	2.83E-07	55.8	Galectin-3-binding protein	Rattus norvegicus	10116	XP_039294308.1	21.786	280	197	8	43	321	49	307	4.03E-05	52.8	BTB/POZ domain-containing protein 9	Nilaparvata lugens
jg12231	Mgar.v1.010	4372707	4376661	.	-	.	4370000	4380000	200	353.6730563	ML27959a	100	181	0	0	1	181	800	980	9.21E-130	386	sp|O43617|TPPC3_HUMAN	sp|Q5ZI57|TPPC3_CHICK	60.656	183	67	4	1	181	1	180	1.55E-73	222	Trafficking protein particle complex subunit 3	Gallus gallus	9031	XP_031567622.1	66.474	173	57	1	9	181	10	181	1.25E-82	248	trafficking protein particle complex subunit 3-like	Actinia tenebrosa
jg12232	Mgar.v1.010	4371676	4372098	.	-	.	4370000	4380000	200	353.6730563	ML279510a	100	140	0	0	1	140	1	140	1.82E-101	285	sp|P60983|GMFB_HUMAN	sp|Q5R6P6|GMFB_PONAB	46.667	135	72	0	3	137	4	138	1.61E-38	130	Glia maturation factor beta	Pongo abelii	9601	XP_013392779.1	44.853	136	75	0	2	137	3	138	1.55E-43	145	glia maturation factor gamma isoform X1	Lingula anatina
jg12233	Mgar.v1.010	4377780	4382612	.	-	.	4370000	4380000	200	353.6730563	ML27959a	99.246	796	6	0	23	818	2	797	0	1623	sp|O43617|TPPC3_HUMAN	sp|P49815|TSC2_HUMAN	42.029	276	151	7	733	1002	1481	1753	1.25E-51	202	Tuberin	Homo sapiens	9606	XP_040576588.1	27.227	999	606	27	57	1002	701	1631	4.08E-86	311	tuberin-like	Lepeophtheirus salmonis
jg7938	Mgar.v1.003	3996175	4006779	.	+	.	4000000	4010000	200	352.6380337	ML084210a	100	207	0	0	27	233	8	214	6.03E-157	432	sp|Q70IA6|MOB2_HUMAN	sp|Q9FHI1|MOB1A_ARATH	39.891	183	108	1	50	230	30	212	1.63E-51	169	MOB kinase activator-like 1A	Arabidopsis thaliana	3702	XP_033753514.1	42.233	206	118	1	26	230	23	228	4.91E-57	187	MOB kinase activator 2-like isoform X2	Pecten maximus
jg21262	Mgar.v1.031	1835653	1840983	.	-	.	1840000	1850000	200	352.5984582	ML07362a	98.567	349	5	0	1	349	1	349	0	723	sp|P07711|CATL1_HUMAN	sp|O23791|BROM1_ANACO	33.705	359	206	12	2	343	7	350	7.25E-58	194	Fruit bromelain	Ananas comosus	Ananas comosus OX	XP_034104214.1	39.806	309	164	13	27	327	26	320	5.63E-57	194	cathepsin L1-like	Drosophila albomicans
jg21263	Mgar.v1.031	1841519	1845958	.	+	.	1840000	1850000	200	352.5984582	ML07363a	74.176	364	43	2	97	421	1	352	0	527	sp|P43235|CATK_HUMAN	sp|A5HII1|ACTN_ACTDE	35.733	375	193	15	1	349	7	359	9.02E-54	191	Actinidain	Actinidia deliciosa	Actinidia deliciosa OX	XP_019868287.1	39.865	296	158	11	42	328	27	311	1.57E-53	191	PREDICTED: cathepsin L1-like	Aethina tumida
jg9645	Mgar.v1.042	1489442	1490242	.	+	.	1490000	1500000	121	352.5711311	ML04529a	98.12	266	5	0	1	266	215	480	0	545	sp|Q5FYB0|ARSJ_HUMAN	sp|Q32KH7|ARSI_CANLF	27.451	255	143	8	1	230	267	504	1.10E-20	94.4	Arylsulfatase I	Canis lupus familiaris	9615	XP_041485368.1	28.819	288	153	9	1	252	261	532	6.36E-25	109	arylsulfatase B-like isoform X2	Lytechinus variegatus
jg9646	Mgar.v1.042	1496457	1503486	.	+	.	1490000	1500000	121	352.5711311	ML33076a	98.83	171	2	0	1	171	1	171	6.59E-113	346	sp|Q9H2G2|SLK_HUMAN	sp|Q9H2G2|SLK_HUMAN	48.175	137	70	1	27	163	29	164	3.19E-38	141	STE20-like serine/threonine-protein kinase	Homo sapiens	9606	XP_002167781.3	41.667	168	96	2	7	173	5	171	5.19E-39	138	PREDICTED: serine/threonine-protein kinase 10-like, partial	Hydra vulgaris
jg23508	Mgar.v1.047	99397	100173	.	+	.	100000	110000	200	351.2876695	ML01419a	73.399	203	51	3	1	200	1	203	3.03E-96	291	NA	sp|O95502|NPTXR_HUMAN	31.902	163	109	2	29	190	297	458	2.31E-19	90.1	Neuronal pentraxin receptor	Homo sapiens	9606	XP_030851866.1	35.484	186	107	7	34	218	1470	1643	7.90E-19	92.8	sushi, von Willebrand factor type A, EGF and pentraxin domain-containing protein 1-like	Strongylocentrotus purpuratus
jg23509	Mgar.v1.047	100552	144835	.	-	.	100000	110000	200	351.2876695	ML24005a	94.142	734	36	2	702	1430	30	761	0	1471	NA	sp|Q4R7T8|MNS1_MACFA	25.952	420	270	16	2654	3055	52	448	3.59E-13	79	Meiosis-specific nuclear structural protein 1	Macaca fascicularis	9541	XP_033122761.1	31.08	1879	1129	37	1475	3282	1907	3690	0	832	uncharacterized protein LOC117121631	Anneissia japonica
jg8830	Mgar.v1.001	4440242	4440626	.	+	.	4440000	4450000	91	350.9324163	ML08547a	100	27	0	0	1	27	1224	1250	9.90E-14	62.8	NA	sp|Q6CVH3|NHP6_KLULA	46.875	64	34	0	1	64	26	89	2.81E-13	61.6	Non-histone chromosomal protein 6	Kluyveromyces lactis (strain ATCC 8585 / CBS 2359 / DSM 70799 / NBRC 1267 / NRRL Y-1140 / WM37)	284590	XP_001628091.2	47.619	63	33	0	3	65	112	174	3.16E-13	67	non-histone chromosomal protein 6	Nematostella vectensis
jg8831	Mgar.v1.001	4449758	4452193	.	+	.	4440000	4450000	91	350.9324163	ML08546a	100	811	0	0	1	811	18	828	0	1661	NA	sp|A1D731|NST1_NEOFI	45	80	40	1	121	200	462	537	2.39E-11	71.6	Stress response protein nst1	Neosartorya fischeri (strain ATCC 1020 / DSM 3700 / CBS 544.65 / FGSC A1164 / JCM 1740 / NRRL 181 / WB 181)	331117	XP_033736669.1	22.4	375	266	10	371	727	1637	2004	0.014	47	mucin-19-like isoform X2	Pecten maximus
jg16090	Mgar.v1.005	2375589	2389560	.	-	.	2380000	2390000	200	350.2704149	ML077640a	98.4	375	6	0	1	375	1	375	0	771	sp|Q9HA82|CERS4_HUMAN	sp|Q9D6J1|CERS4_MOUSE	36.061	330	204	5	39	367	30	353	2.89E-66	218	Ceramide synthase 4	Mus musculus	10090	XP_033761472.1	36.338	355	214	6	12	365	20	363	1.44E-74	242	ceramide synthase 2-like isoform X1	Pecten maximus
jg23608	Mgar.v1.047	1128945	1144039	.	+	.	1140000	1150000	171	348.8102416	ML16441a	86.383	1410	107	4	266	1641	16	1374	0	1756	NA	sp|P08120|CO4A1_DROME	39.388	1536	700	36	24	1396	77	1544	2.00E-136	468	Collagen alpha-1(IV) chain	Drosophila melanogaster	7227	XP_033749473.1	40.272	1542	802	27	41	1509	1369	2864	0	617	uncharacterized PE-PGRS family protein PE_PGRS54-like	Pecten maximus
jg23609	Mgar.v1.047	1144056	1144970	.	-	.	1140000	1150000	171	348.8102416	ML007421a	30.928	97	50	6	179	262	146	238	0.02	35.8	sp|Q9BVA0|KTNB1_HUMAN	sp|F4J8K6|RRP5_ARATH	25.397	126	86	2	150	269	409	532	5.3	32.7	rRNA biogenesis protein RRP5	Arabidopsis thaliana	3702	XP_015784473.1	29.56	159	79	8	141	288	26	162	2.3	37.4	exosome RNA helicase MTR4 isoform X1	Tetranychus urticae
jg23610	Mgar.v1.047	1146106	1164974	.	+	.	1140000	1150000	171	348.8102416	ML16441a	99.642	279	1	0	29	307	1374	1652	0	633	NA	sp|Q7SIB3|CO4A2_BOVIN	38.326	227	132	6	62	286	5	225	1.48E-47	162	Collagen alpha-2(IV) chain (Fragment)	Bos taurus	9913	XP_023234885.1	37.037	270	153	5	30	291	259	519	1.99E-48	175	collagen alpha-3(IV) chain-like	Centruroides sculpturatus
jg18947	Mgar.v1.016	3418605	3425948	.	-	.	3420000	3430000	200	347.8693558	ML05368a	36.776	397	183	15	85	461	253	601	1.62E-60	209	NA	sp|Q5AZX0|PFS2_EMENI	33.333	69	33	2	93	161	127	182	3.5	33.9	Polyadenylation factor subunit 2	Emericella nidulans (strain FGSC A4 / ATCC 38163 / CBS 112.46 / NRRL 194 / M139)	227321	XP_026805832.1	28.75	80	46	3	24	100	753	824	6.9	37	microtubule-associated protein tau isoform X3	Rhopalosiphum maidis
jg18948	Mgar.v1.016	3426673	3428185	.	+	.	3420000	3430000	200	347.8693558	ML003267a	98.78	164	2	0	13	176	408	571	1.18E-111	328	NA	sp|P89201|POLG_SPMMV	24.074	108	66	2	35	141	736	828	0.33	35	Genome polyprotein	Sweet potato mild mottle virus (isolate Salazar)	Sweet potato mild mottle virus (isolate Salazar) OX	XP_020631818.1	33.708	89	51	2	25	109	188	272	0.000445	46.6	uncharacterized protein LOC110068755	Orbicella faveolata
jg18949	Mgar.v1.016	3429965	3432615	.	-	.	3420000	3430000	200	347.8693558	ML003266a	98.962	289	3	0	65	353	96	384	0	580	NA	sp|Q3ZBY3|CALB2_BOVIN	28.205	273	174	9	84	348	11	269	5.77E-19	88.6	Calretinin	Bos taurus	9913	XP_033109960.1	31.203	266	172	5	88	344	20	283	2.45E-27	115	calretinin-like isoform X5	Anneissia japonica
jg22725	Mgar.v1.004	1241887	1243308	.	+	.	1240000	1250000	200	347.1601137	ML08662a	30.1	299	171	10	24	309	10	283	1.95E-24	101	NA	sp|P35373|AGTRB_XENLA	21.254	287	171	10	56	319	57	311	1.7	34.3	Type-1 angiotensin II receptor B	Xenopus laevis	8355	XP_030851160.1	22.905	179	121	5	112	276	2457	2632	0.25	41.2	uncharacterized protein LOC105445770 isoform X2	Strongylocentrotus purpuratus
jg22726	Mgar.v1.004	1243475	1244511	.	+	.	1240000	1250000	200	347.1601137	ML11241a	96.429	224	8	0	1	224	1	224	1.26E-162	457	NA	sp|O02751|CFDP2_BOVIN	22.414	232	112	7	33	217	245	455	2.31E-05	48.1	Craniofacial development protein 2	Bos taurus	9913	XP_029654511.1	29.2	250	107	6	31	224	12	247	7.94E-19	90.5	craniofacial development protein 2-like	Octopus sinensis
jg22727	Mgar.v1.004	1246711	1249478	.	-	.	1240000	1250000	200	347.1601137	ML01272a	37.681	69	42	1	44	112	223	290	7.64E-10	54.3	sp|A6NE52|WDR97_HUMAN	sp|O61585|KTNB1_STRPU	37.5	64	38	2	54	116	156	218	2.16E-08	54.3	Katanin p80 WD40 repeat-containing subunit B1	Strongylocentrotus purpuratus	7668	XP_041348820.1	40	105	63	0	15	119	250	354	4.09E-22	96.7	uncharacterized protein LOC121368244 isoform X1	Gigantopelta aegis
jg11264	Mgar.v1.011	1839194	1842431	.	-	.	1840000	1850000	179	347.0148818	ML23332a	99.735	378	1	0	1	378	1	378	0	779	sp|Q96N66|MBOA7_HUMAN	sp|Q7SZQ0|MBOA7_DANRE	27.887	459	287	12	17	440	1	450	4.08E-48	174	Lysophospholipid acyltransferase 7	Danio rerio	7955	XP_028395478.1	29.372	446	275	11	17	432	1	436	2.48E-45	169	lysophospholipid acyltransferase 7-like	Dendronephthya gigantea
jg11265	Mgar.v1.011	1843183	1845118	.	-	.	1840000	1850000	179	347.0148818	ML23331a	99.32	147	1	0	1	147	1	147	6.74E-110	307	NA	sp|Q6J1J1|BIRC5_BOVIN	36.538	104	63	1	17	120	17	117	3.13E-18	78.6	Baculoviral IAP repeat-containing protein 5	Bos taurus	9913	XP_033630860.1	35.385	130	72	3	18	145	30	149	1.80E-20	87.8	baculoviral IAP repeat-containing protein 5-like	Asterias rubens
jg11266	Mgar.v1.011	1846567	1847799	.	+	.	1840000	1850000	179	347.0148818	ML002621a	74.528	424	37	6	1	356	1	421	0	571	NA	sp|Q8BJ05|ZC3HE_MOUSE	44.186	43	18	3	209	249	677	715	1.5	34.7	Zinc finger CCCH domain-containing protein 14	Mus musculus	10090	XP_014672921.1	35.484	62	26	2	167	228	615	662	1.1	38.9	PREDICTED: zinc finger CCCH domain-containing protein 3-like	Priapulus caudatus
jg5614	Mgar.v1.015	1439545	1441264	.	-	.	1440000	1450000	200	346.9449121	ML076033a	40.588	170	90	4	40	202	32	197	5.09E-33	120	NA	sp|Q0A4L6|MNME_ALKEH	35.417	48	31	0	124	171	161	208	3.7	32.7	tRNA modification GTPase MnmE	Alkalilimnicola ehrlichii (strain ATCC BAA-1101 / DSM 17681 / MLHE-1)	187272	XP_001655228.2	23.478	115	75	4	138	240	94	207	2.8	37	endoplasmic reticulum metallopeptidase 1	Aedes aegypti
jg5615	Mgar.v1.015	1442184	1445097	.	+	.	1440000	1450000	200	346.9449121	ML35204a	98.431	255	4	0	25	279	896	1150	3.85E-176	515	sp|A4FU69|EFCB5_HUMAN	sp|A4FU69|EFCB5_HUMAN	23.047	256	172	7	29	262	1228	1480	1.76E-11	67.8	EF-hand calcium-binding domain-containing protein 5	Homo sapiens	9606	XP_028400288.1	31.111	225	150	3	29	251	935	1156	1.26E-32	133	EF-hand calcium-binding domain-containing protein 5-like	Dendronephthya gigantea
jg5616	Mgar.v1.015	1446713	1450127	.	+	.	1440000	1450000	200	346.9449121	ML35203a	100	170	0	0	1	170	1	170	3.80E-126	350	sp|O75915|PRAF3_HUMAN	sp|Q8R5J9|PRAF3_MOUSE	33.149	181	98	5	6	165	3	181	7.26E-23	92.8	PRA1 family protein 3	Mus musculus	10090	XP_040357892.1	36.31	168	88	4	5	153	4	171	2.58E-24	99.4	PRA1 family protein 3	Ixodes scapularis
jg8602	Mgar.v1.001	2598652	2606264	.	+	.	2600000	2610000	200	346.4347916	ML28358a	97.985	397	7	1	212	607	71	467	0	774	sp|Q92994|TF3B_HUMAN	sp|Q8CFK2|TF3B_MOUSE	34.584	613	321	14	4	570	6	584	6.39E-107	340	Transcription factor IIIB 90 kDa subunit	Mus musculus	10090	XP_021919583.1	39.299	542	293	8	4	522	6	534	6.18E-114	361	transcription factor IIIB 90 kDa subunit	Zootermopsis nevadensis
jg8603	Mgar.v1.001	2608895	2617711	.	-	.	2600000	2610000	200	346.4347916	ML28359a	100	191	0	0	1	191	1	191	1.04E-143	396	sp|P59780|AP3S2_HUMAN	sp|Q9DCR2|AP3S1_MOUSE	71.574	197	44	2	1	189	1	193	9.87E-100	289	AP-3 complex subunit sigma-1	Mus musculus	10090	XP_020616137.1	74.619	197	42	1	1	189	1	197	3.76E-111	321	AP-3 complex subunit sigma-1-like	Orbicella faveolata
jg6126	Mgar.v1.018	577264	593459	.	-	.	570000	580000	200	345.6610703	ML01442a	95.095	734	24	1	239	960	52	785	0	1404	sp|Q9Y2H2|SAC2_HUMAN	sp|Q58EK5|TDRD1_DANRE	24.769	541	296	17	335	785	229	748	1.51E-23	112	Tudor domain-containing protein 1	Danio rerio	7955	XP_009048697.1	25.603	1535	932	65	87	1516	264	1693	1.78E-69	266	hypothetical protein LOTGIDRAFT_157854	Lottia gigantea
jg6127	Mgar.v1.018	567889	570457	.	-	.	570000	580000	200	345.6610703	ML01442a	96.386	332	7	1	19	345	1424	1755	0	658	sp|Q9Y2H2|SAC2_HUMAN	sp|Q90WE3|TDRD6_XENLA	28.07	285	172	12	136	402	892	1161	4.42E-10	65.9	Tudor domain-containing 6-like	Xenopus laevis	8355	XP_020630660.1	23.362	351	234	10	66	403	688	1016	8.41E-13	78.2	uncharacterized protein LOC110067648	Orbicella faveolata
jg6128	Mgar.v1.018	575163	576077	.	-	.	570000	580000	200	345.6610703	ML074223a	91.603	131	11	0	1	131	1	131	1.44E-86	256	NA	sp|Q8NTB0|MURB2_CORGL	51.282	39	18	1	53	90	24	62	1.8	32.7	UDP-N-acetylenolpyruvoylglucosamine reductase 2	Corynebacterium glutamicum (strain ATCC 13032 / DSM 20300 / BCRC 11384 / JCM 1318 / LMG 3730 / NCIMB 10025)	196627	XP_014676496.1	40	65	38	1	123	187	225	288	0.006	43.5	PREDICTED: uncharacterized protein LOC106816407	Priapulus caudatus
jg6130	Mgar.v1.018	570924	571385	.	-	.	570000	580000	200	345.6610703	ML01443a	95.484	155	5	2	1	153	34	188	1.43E-102	291	NA	sp|Q8VBX6|MPDZ_MOUSE	32.911	79	37	4	13	82	1238	1309	0.17	35.4	Multiple PDZ domain protein	Mus musculus	10090	XP_013119464.1	26.923	156	94	7	6	153	4	147	0.52	36.2	PREDICTED: uncharacterized protein LOC106096323	Stomoxys calcitrans
jg13255	Mgar.v1.023	24295	31832	.	+	.	30000	40000	200	345.5093345	ML03652a	98.872	266	3	0	1	266	1	266	0	550	sp|Q6P093|ADCL2_HUMAN	sp|Q0P5B7|AAAD_BOVIN	29.885	261	141	10	13	242	131	380	1.28E-20	93.6	Arylacetamide deacetylase	Bos taurus	9913	XP_022102021.1	29.431	299	171	8	1	265	117	409	7.99E-29	119	neutral cholesterol ester hydrolase 1-like	Acanthaster planci
jg13256	Mgar.v1.023	33533	33971	.	+	.	30000	40000	200	345.5093345	ML03653a	98.529	68	1	0	1	68	1	68	1.94E-46	141	NA	sp|O43108|ATC1_YARLI	35.294	51	32	1	19	68	33	83	0.000762	38.9	Calcium-transporting ATPase 1	Yarrowia lipolytica (strain CLIB 122 / E 150)	284591	XP_039284050.1	45.455	55	30	0	9	63	4	58	8.79E-07	50.4	calcium-transporting ATPase type 2C member 1 isoform X4	Nilaparvata lugens
jg13257	Mgar.v1.023	36417	42140	.	+	.	30000	40000	200	345.5093345	ML03654a	98.131	107	2	0	1	107	1	107	5.00E-69	222	sp|P98194|AT2C1_HUMAN	sp|P98194|AT2C1_HUMAN	50.769	585	282	5	46	624	46	630	0	571	Calcium-transporting ATPase type 2C member 1	Homo sapiens	9606	XP_014260301.1	51.389	576	272	5	55	624	72	645	0	559	calcium-transporting ATPase type 2C member 1 isoform X2	Cimex lectularius
jg3333	Mgar.v1.022	2318048	2323553	.	+	.	2320000	2330000	200	345.3660712	ML07104a	98.024	253	5	0	377	629	1	253	3.59E-179	506	NA	sp|Q5R6J1|S6A19_PONAB	35.842	558	294	6	18	514	7	561	1.66E-122	379	Sodium-dependent neutral amino acid transporter B(0)AT1	Pongo abelii	9601	XP_022785735.1	40.962	520	265	4	41	519	45	563	1.16E-135	417	sodium-dependent neutral amino acid transporter B(0)AT1-like isoform X1	Stylophora pistillata
jg3334	Mgar.v1.022	2324803	2330312	.	-	.	2320000	2330000	200	345.3660712	ML07103a	92.339	248	14	1	10	257	229	471	1.18E-164	471	sp|Q5T0N1|CFA70_HUMAN	sp|Q95LN2|CFA70_MACFA	41.957	460	241	6	1	440	556	1009	5.32E-102	329	Cilia- and flagella-associated protein 70	Macaca fascicularis	9541	XP_015774260.1	39.69	451	181	5	10	399	556	976	1.87E-96	317	PREDICTED: cilia- and flagella-associated protein 70-like	Acropora digitifera
jg12879	Mgar.v1.006	2166032	2170542	.	+	.	2170000	2180000	200	345.2306318	ML051913a	99.791	478	1	0	48	525	1	478	0	985	sp|P30291|WEE1_HUMAN	sp|P47810|WEE1_MOUSE	39.173	508	245	10	52	524	165	643	7.31E-107	336	Wee1-like protein kinase	Mus musculus	10090	XP_022079344.1	40.189	530	232	13	48	524	127	624	4.61E-118	367	wee1-like protein kinase 1-A	Acanthaster planci
jg12880	Mgar.v1.006	2173108	2173652	.	-	.	2170000	2180000	200	345.2306318	ML051912a	80	85	17	0	1	85	1	85	2.20E-40	127	NA	sp|Q5RB31|SC61B_PONAB	59.375	96	36	2	1	93	1	96	1.45E-29	103	Protein transport protein Sec61 subunit beta	Pongo abelii	9601	XP_035208161.1	68.75	96	26	4	1	93	1	95	4.38E-34	118	protein transport protein Sec61 subunit beta-like	Stegodyphus dumicola
jg12881	Mgar.v1.006	2174175	2174978	.	-	.	2170000	2180000	200	345.2306318	ML051911a	100	267	0	0	1	267	1	267	0	549	NA	sp|P43307|SSRA_HUMAN	38.565	223	123	5	46	266	61	271	1.84E-38	139	Translocon-associated protein subunit alpha	Homo sapiens	9606	XP_017962784.1	49.485	194	90	5	69	256	67	258	8.10E-53	179	translocon-associated protein subunit alpha	Drosophila navojoa
jg12882	Mgar.v1.006	2175347	2177432	.	-	.	2170000	2180000	200	345.2306318	ML051910a	98.734	158	2	0	1	158	1	158	8.90E-113	315	NA	sp|Q62186|SSRD_MOUSE	28.188	149	99	4	16	157	24	171	3.24E-09	56.2	Translocon-associated protein subunit delta	Mus musculus	10090	XP_020622911.1	37.5	168	95	4	1	158	4	171	1.61E-33	122	translocon-associated protein subunit delta-like	Orbicella faveolata
jg12883	Mgar.v1.006	2177949	2178872	.	-	.	2170000	2180000	200	345.2306318	ML05199a	97.068	307	9	0	1	307	1	307	0	613	NA	sp|Q86TP1|PRUN1_HUMAN	29.904	311	198	11	10	305	54	359	5.97E-23	101	Exopolyphosphatase PRUNE1	Homo sapiens	9606	XP_020898964.2	31.731	312	193	10	10	305	71	378	4.47E-31	126	LOW QUALITY PROTEIN: exopolyphosphatase PRUNE1	Exaiptasia diaphana
jg13399	Mgar.v1.023	1003468	1004247	.	+	.	1000000	1010000	95	345.160963	ML28254a	99.614	259	1	0	1	259	1	259	0	533	sp|P23025|XPA_HUMAN	sp|P28518|XPA_DROME	35.563	284	142	7	16	259	14	296	4.42E-45	156	DNA repair protein complementing XP-A cells homolog	Drosophila melanogaster	7227	XP_041362535.1	40.234	256	134	4	20	259	21	273	2.21E-53	180	DNA repair protein complementing XP-A cells homolog	Gigantopelta aegis
jg13400	Mgar.v1.023	1005440	1005736	.	+	.	1000000	1010000	95	345.160963	ML28253a	100	98	0	0	1	98	1	98	9.67E-69	199	sp|O60927|PP1RB_HUMAN	sp|O14218|YPI1_SCHPO	52.941	68	29	3	8	73	11	77	5.49E-13	62.4	Type 1 phosphatases regulator ypi1	Schizosaccharomyces pombe (strain 972 / ATCC 24843)	284812	XP_013115254.1	56	75	30	3	7	79	10	83	1.69E-14	70.1	PREDICTED: protein phosphatase 1 regulatory subunit 11	Stomoxys calcitrans
jg13401	Mgar.v1.023	1006150	1007593	.	+	.	1000000	1010000	95	345.160963	ML28252a	100	99	0	0	1	99	1	99	2.56E-71	206	sp|Q9Y333|LSM2_HUMAN	sp|O35900|LSM2_MOUSE	84.211	95	15	0	1	95	1	95	2.85E-55	169	U6 snRNA-associated Sm-like protein LSm2	Mus musculus	10090	XP_037079715.1	86.17	94	13	0	1	94	1	94	3.44E-55	172	U6 snRNA-associated Sm-like protein LSm2	Pollicipes pollicipes
jg13402	Mgar.v1.023	1008720	1014213	.	+	.	1000000	1010000	95	345.160963	ML28251a	99.121	796	7	0	1	796	1	796	0	1634	sp|Q8NB14|UBP38_HUMAN	sp|Q8LAM0|UBP4_ARATH	26.25	400	218	12	355	721	7	362	2.95E-24	108	Ubiquitin carboxyl-terminal hydrolase 4	Arabidopsis thaliana	3702	XP_023234224.1	28.901	564	295	18	247	752	277	792	1.74E-48	191	ubiquitin carboxyl-terminal hydrolase 38-like	Centruroides sculpturatus
jg17166	Mgar.v1.021	748730	756745	.	-	.	750000	760000	200	344.9183854	ML05062a	100	593	0	0	9	601	228	820	0	1225	sp|Q8IZD9|DOCK3_HUMAN	sp|Q8CIQ7|DOCK3_MOUSE	34.664	551	313	14	18	554	304	821	2.78E-81	283	Dedicator of cytokinesis protein 3	Mus musculus	10090	XP_028512932.1	35.084	533	294	15	60	577	301	796	7.10E-81	285	dedicator of cytokinesis protein 1	Exaiptasia diaphana
jg17168	Mgar.v1.021	758503	760364	.	+	.	750000	760000	200	344.9183854	ML11346a	31.731	312	209	3	6	316	4	312	1.81E-56	186	NA	sp|O15973|OPSD1_MIZYE	30.573	157	93	5	1	154	34	177	4.94E-06	51.6	Rhodopsin, GQ-coupled	Mizuhopecten yessoensis	6573	XP_031574079.1	21.908	283	184	11	28	281	27	301	5.78E-05	52	octopamine receptor 1-like	Actinia tenebrosa
jg21595	Mgar.v1.045	242910	249796	.	-	.	240000	250000	200	344.7001194	ML398339a	99.288	281	2	0	1	281	1	281	0	572	sp|Q9UBX3|DIC_HUMAN	sp|Q9UBX3|DIC_HUMAN	51.812	276	131	2	8	281	9	284	4.59E-95	284	Mitochondrial dicarboxylate carrier	Homo sapiens	9606	XP_001629043.1	54.286	280	124	3	5	281	19	297	1.30E-106	317	mitochondrial dicarboxylate carrier	Nematostella vectensis
jg15597	Mgar.v1.017	2851384	2869427	.	-	.	2860000	2870000	200	344.5484509	ML131135a	99.522	627	3	0	1	627	1	627	0	1288	sp|P57103|NAC3_HUMAN	sp|P57103|NAC3_HUMAN	34.379	701	353	14	18	627	57	741	1.87E-120	382	Sodium/calcium exchanger 3	Homo sapiens	9606	XP_030840098.1	47.91	622	289	9	18	627	19	617	0	543	sodium/calcium exchanger 3 isoform X3	Strongylocentrotus purpuratus
jg2448	Mgar.v1.123	36033	39611	.	+	.	30000	40000	200	344.1707562	ML281811a	99.359	156	1	0	1	156	1	156	2.41E-108	309	NA	sp|A0A151EH88|TCPA_THEAD	32.258	93	55	3	70	156	168	258	0.041	37.7	NAD(+) hydrolase TcpA	Theionarchaea archaeon (strain DG-70-1)	1803814	XP_027213884.1	27.586	87	56	2	77	156	926	1012	1.5	37	toll-like receptor 13 isoform X1	Penaeus vannamei
jg11517	Mgar.v1.011	3653079	3657210	.	-	.	3650000	3660000	200	343.2799922	ML13773a	72.678	183	5	1	34	216	3	140	1.37E-81	269	NA	sp|Q24UI6|IF2_DESHY	39.362	188	111	1	337	524	150	334	5.52E-28	122	Translation initiation factor IF-2	Desulfitobacterium hafniense (strain Y51)	138119	XP_037870225.1	49.393	247	108	6	282	521	1725	1961	3.69E-41	167	remodeling and spacing factor 1 isoform X3	Bombyx mori
jg11518	Mgar.v1.011	3657977	3659634	.	+	.	3650000	3660000	200	343.2799922	ML13774a	98.214	448	8	0	1	448	1	448	0	914	NA	sp|Q19038|DEL1_CAEEL	22.222	360	235	15	61	392	286	628	3.78E-08	59.3	Degenerin del-1	Caenorhabditis elegans	6239	XP_013405615.1	23.559	399	243	14	5	392	108	455	2.62E-12	75.9	acid-sensing ion channel 1C-like	Lingula anatina
jg16790	Mgar.v1.037	1835845	1837190	.	+	.	1830000	1840000	200	342.5998473	ML09652a	94.269	349	10	1	1	339	1	349	0	661	NA	sp|Q9WU25|ADA1A_CAVPO	25.937	347	202	14	23	330	21	351	3.05E-08	58.5	Alpha-1A adrenergic receptor	Cavia porcellus	10141	XP_020911016.1	24.82	278	169	10	63	314	53	316	1.28E-08	62.8	tyramine receptor 1	Exaiptasia diaphana
jg16791	Mgar.v1.037	1838172	1839025	.	+	.	1830000	1840000	200	342.5998473	ML08545a	28.866	97	66	2	8	101	361	457	5.97E-10	53.9	sp|Q92504|S39A7_HUMAN	sp|Q8AW42|S39AD_DANRE	30.108	93	61	2	8	96	247	339	3.46E-08	52.8	Zinc transporter ZIP13	Danio rerio	7955	XP_017464088.1	31.25	96	64	1	8	101	18	113	1.09E-12	65.1	PREDICTED: histidine-rich membrane protein KE4 homolog 2-like	Rhagoletis zephyria
jg22174	Mgar.v1.039	366695	377773	.	+	.	370000	380000	200	342.570797	ML23454a	99.357	933	6	0	1	933	1	933	0	1931	sp|Q8NBS9|TXND5_HUMAN	sp|Q9VYV3|TXND5_DROME	26.835	395	246	14	398	777	45	411	1.79E-38	152	Thioredoxin domain-containing protein 5 homolog	Drosophila melanogaster	7227	XP_032794335.1	29.032	403	229	14	389	777	25	384	3.53E-46	177	thioredoxin domain-containing protein 5 homolog	Daphnia magna
jg11177	Mgar.v1.011	898296	903476	.	+	.	900000	910000	200	342.350777	ML257610a	75	24	4	1	1	22	1	24	7.85E-05	38.5	sp|Q09470|KCNA1_HUMAN	sp|Q9V3D2|HEM6_DROME	36.364	55	25	2	23	67	321	375	0.65	31.6	Oxygen-dependent coproporphyrinogen-III oxidase	Drosophila melanogaster	7227	XP_017858632.1	33.846	65	33	2	13	67	307	371	2.1	33.5	PREDICTED: oxygen-dependent coproporphyrinogen-III oxidase	Drosophila arizonae
jg16474	Mgar.v1.005	5249206	5262247	.	+	.	5260000	5270000	124	342.3304888	ML20894a	99.711	346	1	0	59	404	1	346	0	717	sp|P33991|MCM4_HUMAN	sp|P49717|MCM4_MOUSE	67.254	397	127	2	7	401	466	861	0	556	DNA replication licensing factor MCM4	Mus musculus	10090	XP_022242626.1	69.697	363	108	1	7	367	488	850	0	535	DNA replication licensing factor mcm4-A-like isoform X1	Limulus polyphemus
jg16477	Mgar.v1.005	5265686	5280204	.	+	.	5260000	5270000	124	342.3304888	ML20893a	100	293	0	0	1	293	1	293	0	606	sp|P24385|CCND1_HUMAN	sp|P30281|CCND3_HUMAN	33.922	283	176	8	16	292	14	291	2.79E-41	147	G1/S-specific cyclin-D3	Homo sapiens	9606	XP_028397159.1	32.422	256	166	4	15	266	12	264	6.50E-40	146	G1/S-specific cyclin-D2-like	Dendronephthya gigantea
jg24422	Mgar.v1.020	2985759	2987391	.	+	.	2980000	2990000	200	341.7815364	ML458410a	30.693	101	69	1	72	171	658	758	1.93E-11	61.2	sp|Q8NBS3|S4A11_HUMAN	sp|Q6SJP2|B3A2_HORSE	36.25	160	97	2	4	163	934	1088	2.49E-30	119	Anion exchange protein 2	Equus caballus	9796	XP_027044458.1	40.936	171	96	1	1	171	631	796	1.16E-36	141	anion exchange protein 3-like	Pocillopora damicornis
jg24424	Mgar.v1.020	2988160	2990084	.	-	.	2980000	2990000	200	341.7815364	ML26495a	95.364	151	7	0	1	151	1	151	1.35E-94	269	NA	sp|A4G064|HMD_METM5	31.373	51	32	1	28	75	97	147	3	31.2	5,10-methenyltetrahydromethanopterin hydrogenase	Methanococcus maripaludis (strain C5 / ATCC BAA-1333)	402880	XP_038222129.1	30.357	56	39	0	56	111	18	73	0.41	35.4	RNA-binding protein MEX3B-like	Zerene cesonia
jg20872	Mgar.v1.029	1986097	1990313	.	+	.	1990000	2000000	200	341.6879035	ML10102a	27.5	40	29	0	10	49	250	289	2.4	27.3	NA	sp|O94544|LKHA4_SCHPO	44.681	47	25	1	13	59	241	286	0.25	34.7	Leucine aminopeptidase 2	Schizosaccharomyces pombe (strain 972 / ATCC 24843)	284812	XP_033755761.1	29.897	97	68	0	53	149	172	268	1.35E-05	50.4	zinc finger protein 782-like	Pecten maximus
jg20873	Mgar.v1.029	1990546	1993324	.	-	.	1990000	2000000	200	341.6879035	ML218947a	100	316	0	0	1	316	1	316	0	644	NA	sp|O62729|NPY5R_CANLF	26.554	177	109	12	29	191	59	228	3.3	33.1	Neuropeptide Y receptor type 5	Canis lupus familiaris	9615	XP_028901349.1	29.126	103	64	4	130	227	1508	1606	0.57	39.7	inactive rhomboid protein 1	Zeugodacus cucurbitae
jg4267	Mgar.v1.025	181372	182343	.	-	.	180000	190000	200	341.6872377	ML05694a	27.869	61	42	1	195	255	14	72	0.000146	42	NA	sp|Q9FNM7|RH26_ARATH	34.211	76	43	1	193	261	202	277	4.27E-06	51.2	DEAD-box ATP-dependent RNA helicase 26	Arabidopsis thaliana	3702	XP_012554612.1	42.188	64	37	0	52	115	22	85	2.17E-14	75.1	PREDICTED: uncharacterized protein LOC105843591	Hydra vulgaris
jg4268	Mgar.v1.025	186400	190207	.	+	.	180000	190000	200	341.6872377	ML50015a	98.361	183	3	0	282	464	1	183	3.02E-128	368	NA	sp|Q09QM4|GPR17_RAT	23.048	269	191	9	67	330	51	308	2.91E-05	49.7	Uracil nucleotide/cysteinyl leukotriene receptor	Rattus norvegicus	10116	XP_013384196.1	25	320	209	10	39	337	57	366	9.60E-09	65.1	galanin receptor type 2	Lingula anatina
jg9741	Mgar.v1.051	702458	733269	.	-	.	700000	710000	164	341.1186364	ML003224a	99.823	565	1	0	1	565	1	565	0	1175	sp|Q9UP38|FZD1_HUMAN	sp|Q9I9M5|FZD1_XENLA	35.986	553	295	16	29	565	50	559	4.66E-110	343	Frizzled-1	Xenopus laevis	8355	XP_022793657.1	36.014	572	310	12	2	559	7	536	4.74E-112	350	frizzled-1-like	Stylophora pistillata
jg17341	Mgar.v1.021	2387155	2390193	.	+	.	2390000	2400000	177	340.9501343	ML010611a	94.375	160	8	1	1	159	1	160	9.46E-101	295	NA	sp|P0C6U4|R1A_CVHN2	29.054	148	90	7	19	156	950	1092	0.001	43.1	Replicase polyprotein 1a	Human coronavirus HKU1 (isolate N2)	443240	XP_021371671.1	28.346	127	71	6	101	214	26	145	0.000674	45.4	membrane protein FAM174-like	Mizuhopecten yessoensis
jg8833	Mgar.v1.001	4464432	4482940	.	-	.	4480000	4490000	200	340.716222	ML08543a	72.989	659	80	8	16	646	2	590	0	916	sp|Q92619|HMHA1_HUMAN	sp|Q8R5G7|ARAP3_MOUSE	25.112	446	268	16	195	608	905	1316	5.63E-26	117	Arf-GAP with Rho-GAP domain, ANK repeat and PH domain-containing protein 3	Mus musculus	10090	XP_031573523.1	29.664	654	385	24	9	615	938	1563	5.82E-54	207	uncharacterized protein LOC116307413	Actinia tenebrosa
jg8834	Mgar.v1.001	4484940	4486166	.	+	.	4480000	4490000	200	340.716222	ML08544a	96.774	248	8	0	1	248	161	408	2.19E-171	478	NA	sp|Q8L718|ALB32_ARATH	31.683	101	64	1	91	191	299	394	0.03	38.9	ALBINO3-like protein 2, chloroplastic	Arabidopsis thaliana	3702	XP_022794802.1	32.353	136	69	4	63	197	271	384	0.002	46.2	octopamine receptor-like	Stylophora pistillata
jg8835	Mgar.v1.001	4486953	4490828	.	-	.	4480000	4490000	200	340.716222	ML015724a	34.921	63	35	3	37	99	64	120	0.06	31.6	sp|Q8WU79|SMAP2_HUMAN	sp|Q8WZ64|ARAP2_HUMAN	34.118	85	48	3	37	117	736	816	4.79E-08	53.5	Arf-GAP with Rho-GAP domain, ANK repeat and PH domain-containing protein 2	Homo sapiens	9606	XP_041463622.1	38.776	98	57	1	21	118	1265	1359	1.52E-11	67	arf-GAP with Rho-GAP domain, ANK repeat and PH domain-containing protein 1-like isoform X1	Lytechinus variegatus
jg13781	Mgar.v1.002	95771	100550	.	+	.	100000	110000	200	340.4826506	ML012713a	85.567	291	37	2	1	291	1	286	3.79E-168	475	NA	sp|Q2TA05|SPO16_BOVIN	24.49	147	101	2	8	152	16	154	4.06E-09	58.9	Protein SPO16 homolog	Bos taurus	9913	XP_041460787.1	34.014	147	93	3	7	150	16	161	7.34E-17	84.7	protein SPO16 homolog	Lytechinus variegatus
jg13782	Mgar.v1.002	101624	103285	.	-	.	100000	110000	200	340.4826506	ML012712a	97.83	553	12	0	1	553	1	553	0	1111	sp|Q9BVI0|PHF20_HUMAN	sp|Q08923|CTI6_YEAST	46.809	47	22	1	466	509	75	121	1.98E-08	60.5	Histone deacetylase complex subunit CTI6	Saccharomyces cerevisiae (strain ATCC 204508 / S288c)	559292	XP_014769665.1	41.818	55	32	0	459	513	837	891	2.10E-08	64.7	PREDICTED: PHD finger protein 20-like protein 1	Octopus bimaculoides
jg13783	Mgar.v1.002	104139	106648	.	-	.	100000	110000	200	340.4826506	ML012711a	97.5	280	7	0	1	280	20	299	0	563	sp|Q9NTX7|RN146_HUMAN	sp|E1B7X3|R146A_BOVIN	43.407	182	94	4	95	276	21	193	7.38E-44	155	E3 ubiquitin-protein ligase RNF146-A	Bos taurus	9913	XP_017778006.1	45.283	159	79	4	105	263	14	164	1.45E-47	164	PREDICTED: E3 ubiquitin-protein ligase rnf146-like	Nicrophorus vespilloides
jg13784	Mgar.v1.002	107716	111057	.	-	.	100000	110000	200	340.4826506	ML012710a	99.284	698	5	0	1	698	35	732	0	1441	NA	sp|Q8IXZ2|ZC3H3_HUMAN	40.132	152	84	4	488	633	647	797	1.11E-26	120	Zinc finger CCCH domain-containing protein 3	Homo sapiens	9606	XP_011433116.2	42.197	173	90	6	506	671	613	782	3.16E-33	144	uncharacterized protein LOC105332271 isoform X2	Crassostrea gigas
jg4405	Mgar.v1.025	1485135	1493453	.	+	.	1490000	1500000	200	340.4528629	ML073245a	87.097	775	15	3	136	907	18	710	0	1355	sp|Q8IX12|CCAR1_HUMAN	sp|Q00973|B4GN1_HUMAN	32.051	234	122	9	333	555	258	465	3.14E-15	83.2	Beta-1,4 N-acetylgalactosaminyltransferase 1	Homo sapiens	9606	XP_013395489.1	31.126	302	186	7	325	615	133	423	4.46E-32	137	beta-1,4 N-acetylgalactosaminyltransferase 1	Lingula anatina
jg4406	Mgar.v1.025	1498225	1511241	.	+	.	1490000	1500000	200	340.4528629	ML073244a	97.938	291	6	0	1	291	1	291	0	588	sp|Q06455|MTG8_HUMAN	sp|Q29RY4|RNZ1_BOVIN	59.633	109	43	1	298	406	3	110	6.60E-39	151	Zinc phosphodiesterase ELAC protein 1	Bos taurus	9913	XP_038079060.1	44.495	218	110	4	479	687	295	510	7.07E-42	168	zinc phosphodiesterase ELAC protein 1-like isoform X3	Patiria miniata
jg6880	Mgar.v1.046	875813	878544	.	-	.	870000	880000	200	340.440274	ML013112a	92.697	356	4	1	1	356	1	334	0	664	NA	sp|Q8KCD6|HRCA_CHLTE	35.088	57	37	0	103	159	184	240	1.4	34.7	Heat-inducible transcription repressor HrcA	Chlorobaculum tepidum (strain ATCC 49652 / DSM 12025 / NBRC 103806 / TLS)	194439	XP_022912467.1	40	55	33	0	125	179	76	130	0.023	43.1	histone-lysine N-methyltransferase pr-set7-like, partial	Onthophagus taurus
jg20686	Mgar.v1.029	346022	350879	.	-	.	350000	360000	200	340.3783873	ML070821a	36.294	394	208	6	228	612	101	460	7.98E-78	255	sp|P22459|KCNA4_HUMAN	sp|P22001|KCNA3_HUMAN	25.635	433	248	8	237	629	108	506	3.04E-34	141	Potassium voltage-gated channel subfamily A member 3	Homo sapiens	9606	XP_032226945.1	28.571	413	237	9	237	624	42	421	1.24E-35	149	potassium voltage-gated channel protein Shal	Nematostella vectensis
jg20687	Mgar.v1.029	351348	359900	.	+	.	350000	360000	200	340.3783873	ML04904a	98.338	361	6	0	134	494	276	636	0	747	sp|P35626|ARBK2_HUMAN	sp|P26818|ARBK2_BOVIN	59.436	461	172	6	1	451	216	671	0	559	Beta-adrenergic receptor kinase 2	Bos taurus	9913	XP_033116992.1	61.726	452	162	5	1	445	216	663	0	561	beta-adrenergic receptor kinase 2-like isoform X3	Anneissia japonica
jg2866	Mgar.v1.043	614020	618902	.	-	.	610000	620000	184	339.8868572	ML26494a	22.124	113	67	4	50	157	1	97	0.12	30.4	NA	sp|B0SSV1|SYR_LEPBP	35.632	87	41	5	12	92	176	253	1.1	33.1	Arginine--tRNA ligase	Leptospira biflexa serovar Patoc (strain Patoc 1 / ATCC 23582 / Paris)	456481	XP_023326516.1	31.183	93	46	4	1	75	35	127	5.5	34.3	N-acetylglucosaminyl-phosphatidylinositol de-N-acetylase-like isoform X1	Eurytemora affinis
jg2867	Mgar.v1.043	619950	625863	.	+	.	610000	620000	184	339.8868572	ML017922a	98.908	824	7	1	6	827	3442	4265	0	1671	NA	sp|A0JPG1|F16B1_XENLA	24.945	453	261	9	12	387	23	473	3.70E-30	131	Protein FAM160B1	Xenopus laevis	8355	XP_033119393.1	26.386	451	260	11	13	403	17	455	9.50E-37	155	protein FAM160B1-like isoform X1	Anneissia japonica
jg9508	Mgar.v1.042	278466	281756	.	-	.	280000	290000	121	339.4935729	ML14778a	100	594	0	0	423	1016	1	594	0	1246	sp|O60231|DHX16_HUMAN	sp|Q54F05|DHX8_DICDI	58.796	648	263	3	367	1014	499	1142	0	821	ATP-dependent RNA helicase dhx8	Dictyostelium discoideum	44689	XP_023703200.1	73.973	584	149	1	436	1016	1	584	0	950	pre-mRNA-splicing factor ATP-dependent RNA helicase DHX16	Cryptotermes secundus
jg9509	Mgar.v1.042	285911	288069	.	-	.	280000	290000	121	339.4935729	ML14775a	99.138	116	1	0	1	116	1	116	2.06E-83	238	NA	sp|Q5ZKB8|CDPF1_CHICK	37.113	97	58	2	15	108	15	111	6.34E-19	79	Cysteine-rich DPF motif domain-containing protein 1	Gallus gallus	9031	XP_022297187.1	32.407	108	71	1	3	108	6	113	3.87E-22	89.7	cysteine-rich DPF motif domain-containing protein 1-like	Crassostrea virginica
jg9510	Mgar.v1.042	288663	301786	.	-	.	280000	290000	121	339.4935729	ML05662a	95.469	618	5	1	105	722	258	852	0	1227	NA	sp|Q9NPA1|KCMB3_HUMAN	23.762	202	127	9	736	932	63	242	9.70E-05	49.3	Calcium-activated potassium channel subunit beta-3	Homo sapiens	9606	XP_022779522.1	34.336	565	333	10	159	719	10	540	8.10E-100	332	LOW QUALITY PROTEIN: uncharacterized protein LOC111321026	Stylophora pistillata
jg18348	Mgar.v1.012	3170160	3179307	.	+	.	3170000	3180000	164	339.1734044	ML310327a	99.826	574	1	0	1	574	1	574	0	1192	sp|P15056|BRAF_HUMAN	sp|P28028|BRAF_MOUSE	41.498	641	274	15	3	551	90	721	5.51E-150	452	Serine/threonine-protein kinase B-raf	Mus musculus	10090	XP_017789472.1	44.551	624	268	15	1	552	55	672	2.04E-164	491	PREDICTED: raf homolog serine/threonine-protein kinase phl	Habropoda laboriosa
jg21299	Mgar.v1.031	2064149	2102984	.	+	.	2070000	2080000	199	338.8331646	ML090810a	97.619	378	9	0	84	461	1	378	0	753	NA	sp|Q9VT65|CANB_DROME	26.882	186	88	6	97	282	27	164	0.007	42.7	Calpain-B	Drosophila melanogaster	7227	XP_016934048.1	31.69	142	60	6	141	282	58	162	0.008	46.6	calpain-B	Drosophila suzukii
jg9918	Mgar.v1.035	230238	238326	.	+	.	230000	240000	131	338.3530137	ML082711a	98.52	473	7	0	1	473	1	473	0	966	NA	sp|Q0SWW4|ADDA_CLOPS	22.876	153	101	5	146	284	568	717	1.4	35.4	ATP-dependent helicase/nuclease subunit A	Clostridium perfringens (strain SM101 / Type A)	289380	XP_029726168.1	26.515	132	81	3	61	176	1138	1269	0.54	40.4	uncharacterized protein LOC109413045 isoform X8	Aedes albopictus
jg9919	Mgar.v1.035	239948	248431	.	+	.	230000	240000	131	338.3530137	ML082712a	96.41	390	14	0	42	431	583	972	0	784	sp|Q9Y5Z7|HCFC2_HUMAN	sp|Q6AYT5|ARMT1_RAT	35.28	411	238	10	27	413	15	421	7.80E-76	246	Damage-control phosphatase ARMT1	Rattus norvegicus	10116	XP_022083064.1	38.928	429	237	11	18	426	17	440	3.55E-88	281	protein-glutamate O-methyltransferase-like	Acanthaster planci
jg20949	Mgar.v1.048	424423	424779	.	+	.	420000	430000	200	338.1487759	ML10391a	94.495	109	6	0	1	109	1	109	1.28E-75	218	NA	sp|P84104|SRSF3_MOUSE	39.344	61	35	2	42	100	12	72	5.65E-07	48.9	Serine/arginine-rich splicing factor 3	Mus musculus	10090	XP_030753226.1	45.902	61	31	2	42	100	10	70	1.25E-07	54.3	serine/arginine-rich splicing factor 7-like	Sitophilus oryzae
jg23116	Mgar.v1.004	4446274	4461601	.	+	.	4450000	4460000	200	337.9002968	ML007333a	94.713	1116	4	2	1	1096	1	1081	0	2106	sp|Q56UN5|M3K19_HUMAN	sp|Q56UN5|M3K19_HUMAN	50	240	114	3	1593	1826	1086	1325	3.01E-66	251	Mitogen-activated protein kinase kinase kinase 19	Homo sapiens	9606	XP_029208025.1	52.101	238	109	3	1593	1825	1559	1796	1.20E-70	271	uncharacterized protein LOC114971625 isoform X2	Acropora millepora
jg16886	Mgar.v1.050	693068	696510	.	+	.	690000	700000	200	337.7788503	ML03783a	96.284	296	11	0	26	321	8	303	0	596	sp|Q495T6|MMEL1_HUMAN	sp|Q9JLI3|MMEL1_MOUSE	28.244	262	158	9	79	320	78	329	1.98E-21	98.2	Membrane metallo-endopeptidase-like 1	Mus musculus	10090	XP_019765686.1	29.467	319	186	11	2	298	29	330	8.34E-22	102	PREDICTED: membrane metallo-endopeptidase-like 1	Dendroctonus ponderosae
jg16887	Mgar.v1.050	697304	701367	.	-	.	690000	700000	200	337.7788503	ML03784a	92.651	762	17	1	1	762	1	723	0	1437	NA	sp|D3Z8N4|KLH20_RAT	21.854	302	191	8	134	422	2	271	6.92E-06	53.1	Kelch-like protein 20	Rattus norvegicus	10116	XP_013386756.1	23.256	258	175	5	186	442	31	266	4.92E-08	63.9	actin-binding protein IPP isoform X2	Lingula anatina
jg23499	Mgar.v1.060	870543	884098	.	+	.	880000	890000	200	337.5022265	ML003243a	69.504	141	1	2	144	284	1	99	1.01E-55	176	NA	sp|A2ARZ3|FSIP2_MOUSE	24.167	120	73	5	71	180	243	354	1.9	34.3	Fibrous sheath-interacting protein 2	Mus musculus	10090	XP_028393960.1	26.695	236	145	4	99	307	11	245	7.83E-14	79	uncharacterized protein LOC114518209 isoform X1	Dendronephthya gigantea
jg25058	Mgar.v1.028	2264926	2271449	.	+	.	2270000	2280000	171	337.2303638	ML04275a	98.876	178	2	0	1	178	3	180	2.35E-130	362	NA	sp|Q8NF50|DOCK8_HUMAN	26.744	86	58	1	74	154	1345	1430	0.04	37.7	Dedicator of cytokinesis protein 8	Homo sapiens	9606	XP_022083472.1	36	75	34	5	110	175	81	150	0.61	37	male-enhanced antigen 1-like isoform X2	Acanthaster planci
jg25059	Mgar.v1.028	2269108	2270505	.	-	.	2270000	2280000	171	337.2303638	ML04691a	62.857	210	76	2	1	208	152	361	1.85E-91	275	NA	sp|Q8TEL6|TP4AP_HUMAN	23.32	253	163	11	59	297	176	411	1.3	34.7	Short transient receptor potential channel 4-associated protein	Homo sapiens	9606	XP_014786086.1	27.143	140	73	6	140	261	340	468	0.62	38.9	PREDICTED: ribosomal biogenesis protein LAS1L-like	Octopus bimaculoides
jg25060	Mgar.v1.028	2271775	2293134	.	+	.	2270000	2280000	171	337.2303638	ML04276a	86.059	373	5	1	739	1111	647	972	0	629	sp|Q9UGL1|KDM5B_HUMAN	sp|P29375|KDM5A_HUMAN	39.427	908	480	17	219	1068	296	1191	0	665	Lysine-specific demethylase 5A	Homo sapiens	9606	XP_023309879.1	45.383	639	276	7	7	572	38	676	0	587	lysine-specific demethylase lid	Anoplophora glabripennis
jg20516	Mgar.v1.054	300120	322091	.	-	.	310000	320000	136	337.1468218	ML21869a	98.89	721	8	0	1	721	1	721	0	1509	NA	sp|Q9V4A7|PLXB_DROME	23.901	728	426	29	42	694	99	773	1.16E-36	155	Plexin-B	Drosophila melanogaster	7227	XP_021361506.1	27.9	319	230	0	957	1275	1	319	3.10E-45	173	uncharacterized protein LOC110455620	Mizuhopecten yessoensis
jg7690	Mgar.v1.003	2015628	2033041	.	+	.	2020000	2030000	117	337.1090441	ML11681a	98.889	1260	14	0	1	1260	235	1494	0	2570	sp|Q9C0B2|CFA74_HUMAN	sp|Q9C0B2|CFA74_HUMAN	32.896	1295	767	27	6	1249	208	1451	0	612	Cilia- and flagella-associated protein 74	Homo sapiens	9606	XP_027055497.1	38.694	1057	581	17	275	1268	1	1053	0	701	cilia- and flagella-associated protein 74-like	Pocillopora damicornis
jg18285	Mgar.v1.012	2728654	2730827	.	-	.	2730000	2740000	200	336.8027955	ML036110a	98.519	675	10	0	1	675	1	675	0	1395	sp|Q04446|GLGB_HUMAN	sp|Q9D6Y9|GLGB_MOUSE	53.245	678	310	5	4	675	23	699	0	743	1,4-alpha-glucan-branching enzyme	Mus musculus	10090	XP_023312449.1	60.364	439	172	2	217	654	1	438	0	557	1,4-alpha-glucan-branching enzyme-like	Anoplophora glabripennis
jg18286	Mgar.v1.012	2732053	2732481	.	-	.	2730000	2740000	200	336.8027955	ML375929a	42.958	142	73	4	2	140	5	141	1.81E-28	103	NA	sp|C5CU12|DNAK_VARPS	41.667	36	21	0	72	107	539	574	0.98	32.7	Chaperone protein DnaK	Variovorax paradoxus (strain S110)	543728	XP_022179048.1	28.261	138	92	5	6	140	1	134	3.42E-08	57.8	uncharacterized protein LOC111039747	Myzus persicae
jg18287	Mgar.v1.012	2735345	2736751	.	+	.	2730000	2740000	200	336.8027955	ML143030a	99.786	468	1	0	1	468	1	468	0	954	NA	sp|Q8BJ51|MFS11_MOUSE	22.426	437	296	8	30	449	11	421	3.30E-15	81.3	UNC93-like protein MFSD11	Mus musculus	10090	XP_021342905.1	22.85	407	246	13	39	417	23	389	1.04E-17	92.4	UNC93-like protein MFSD11	Mizuhopecten yessoensis
jg18288	Mgar.v1.012	2737385	2739462	.	-	.	2730000	2740000	200	336.8027955	ML143031a	99.462	186	1	0	1	186	1	186	4.04E-141	389	NA	sp|Q9JLY0|SOCS6_MOUSE	41.667	48	27	1	138	185	372	418	0.002	42	Suppressor of cytokine signaling 6	Mus musculus	10090	XP_003382415.1	45.652	46	24	1	140	185	227	271	0.004	44.3	PREDICTED: cytokine-inducible SH2-containing protein-like	Amphimedon queenslandica
jg18289	Mgar.v1.012	2739711	2740745	.	-	.	2730000	2740000	200	336.8027955	ML143032a	100	344	0	0	1	344	1	344	0	709	sp|Q9NWK9|BCD1_HUMAN	sp|Q3UFB2|BCD1_MOUSE	29.515	227	154	4	7	227	214	440	6.61E-32	127	Box C/D snoRNA protein 1	Mus musculus	10090	XP_969070.1	34.513	226	128	7	9	224	29	244	1.41E-37	142	PREDICTED: box C/D snoRNA protein 1	Tribolium castaneum
jg15037	Mgar.v1.034	1039674	1042772	.	+	.	1040000	1050000	200	336.7156715	ML07806a	66.23	382	110	2	1	363	698	1079	0	533	NA	sp|Q10126|YSM6_CAEEL	27.381	252	162	6	103	337	2	249	1.44E-15	79.3	Putative uncharacterized transposon-derived protein F52C9.6	Caenorhabditis elegans	6239	XP_030834486.1	51.966	356	161	5	1	351	544	894	2.44E-121	382	uncharacterized protein LOC115921289	Strongylocentrotus purpuratus
jg21572	Mgar.v1.045	24619	25767	.	+	.	20000	30000	200	336.5437335	ML029513a	98.429	382	6	0	1	382	1	382	0	772	NA	sp|O00155|GPR25_HUMAN	22.455	334	225	11	7	326	2	315	3.31E-05	49.3	Probable G-protein coupled receptor 25	Homo sapiens	9606	XP_041478943.1	31.2	125	81	3	38	157	16	140	4.68E-07	58.2	growth hormone secretagogue receptor type 1-like	Lytechinus variegatus
jg21573	Mgar.v1.045	27354	28526	.	+	.	20000	30000	200	336.5437335	ML029514a	98.974	390	4	0	1	390	1	390	0	788	NA	sp|P51582|P2RY4_HUMAN	25.547	274	172	10	70	325	70	329	3.29E-06	52.4	P2Y purinoceptor 4	Homo sapiens	9606	XP_020916126.1	26.846	149	96	4	44	191	25	161	8.27E-06	54.7	prostaglandin E2 receptor EP4 subtype	Exaiptasia diaphana
jg21575	Mgar.v1.045	28953	29240	.	-	.	20000	30000	200	336.5437335	ML07142a	50	30	15	0	44	73	9	38	0.012	32.7	sp|Q6NUK1|SCMC1_HUMAN	sp|Q7T005|RFIP3_DANRE	32.051	78	48	2	1	78	669	741	0.029	35.8	Rab11 family-interacting protein 3	Danio rerio	7955	XP_038078893.1	36.923	65	33	3	33	90	49	112	0.001	42.7	uncharacterized protein LOC119746156	Patiria miniata
jg3094	Mgar.v1.022	27897	34118	.	+	.	30000	40000	151	335.9333424	ML00252a	28.655	171	84	10	21	168	790	945	1.81E-05	47.4	sp|Q9C0H5|RHG39_HUMAN	sp|Q9LXB8|PLPK1_ARATH	27.243	301	182	10	34	330	93	360	1.1	36.2	Protein PELPK1	Arabidopsis thaliana	3702	XP_033739095.1	42.451	669	371	3	25	679	60	728	3.80E-90	303	collagen alpha-1(I) chain-like	Pecten maximus
jg3095	Mgar.v1.022	34465	36204	.	+	.	30000	40000	151	335.9333424	ML00252a	31.387	137	76	8	446	566	798	932	1.31E-05	47.8	sp|Q9C0H5|RHG39_HUMAN	sp|Q9LXB8|PLPK1_ARATH	29.586	338	202	11	135	466	42	349	0.001	45.4	Protein PELPK1	Arabidopsis thaliana	3702	XP_033739095.1	42.76	587	322	4	2	576	142	726	1.18E-73	255	collagen alpha-1(I) chain-like	Pecten maximus
jg6321	Mgar.v1.018	2199777	2222767	.	-	.	2200000	2210000	200	335.8233591	ML00074a	85.49	572	15	3	1	572	402	905	0	932	sp|O94830|DDHD2_HUMAN	sp|Q80Y98|DDHD2_MOUSE	46.154	65	33	1	506	570	379	441	3.42E-07	57	Phospholipase DDHD2	Mus musculus	10090	XP_031563004.1	44.231	52	29	0	521	572	700	751	1.23E-05	55.8	phospholipase DDHD2-like	Actinia tenebrosa
jg3440	Mgar.v1.022	3381508	3392175	.	+	.	3380000	3390000	200	335.2793656	ML01871a	92.912	1044	14	3	29	1072	56	1039	0	1967	NA	sp|P0C6U3|R1A_CVHN1	38.411	151	89	1	101	247	954	1104	2.45E-16	88.6	Replicase polyprotein 1a	Human coronavirus HKU1 (isolate N1)	443239	XP_006819373.1	38.043	184	109	2	53	231	233	416	7.76E-22	109	PREDICTED: zinc finger protein 540-like	Saccoglossus kowalevskii
jg20669	Mgar.v1.029	169028	171626	.	+	.	170000	180000	91	334.7873454	ML18558a	99.692	650	2	0	1	650	1	650	0	1333	sp|P11142|HSP7C_HUMAN	sp|Q9U639|HSP7D_MANSE	81.773	609	109	1	4	612	6	612	0	1048	Heat shock 70 kDa protein cognate 4	Manduca sexta	Manduca sexta OX	XP_041372041.1	82.476	622	107	1	4	625	6	625	0	1039	heat shock 70 kDa protein cognate 4	Gigantopelta aegis
jg20670	Mgar.v1.029	175729	185972	.	-	.	170000	180000	91	334.7873454	ML18559a	94.177	1099	21	4	28	1118	50	1113	0	2117	sp|Q5T5C0|STXB5_HUMAN	sp|Q8K400|STXB5_MOUSE	32.247	1166	685	26	13	1118	30	1150	0	567	Syntaxin-binding protein 5	Mus musculus	10090	XP_041353859.1	32.785	1156	657	29	27	1118	38	1137	0	577	syntaxin-binding protein 5-like isoform X4	Gigantopelta aegis
jg15097	Mgar.v1.034	1555171	1559281	.	+	.	1550000	1560000	194	334.774281	ML15511a	30.435	92	51	4	125	207	106	193	0.28	32.3	sp|Q96A99|PTX4_HUMAN	sp|Q7TSH8|TMM94_MOUSE	25.203	246	146	10	88	311	118	347	0.000619	45.8	Transmembrane protein 94	Mus musculus	10090	XP_028141492.1	24.843	318	215	8	74	376	92	400	8.32E-15	83.6	transmembrane protein 94 isoform X2	Diabrotica virgifera virgifera
jg15098	Mgar.v1.034	1559456	1563576	.	-	.	1550000	1560000	194	334.774281	ML016341a	94.636	1249	66	1	10	1257	54	1302	0	2434	NA	sp|P98156|VLDLR_MOUSE	27.844	334	170	11	427	751	85	356	2.26E-12	75.5	Very low-density lipoprotein receptor	Mus musculus	10090	XP_015778727.1	23.589	496	268	16	650	1139	21	411	1.28E-21	108	PREDICTED: G-protein coupled receptor GRL101-like	Acropora digitifera
jg22703	Mgar.v1.004	1099922	1103080	.	+	.	1100000	1110000	200	334.6763466	ML149648a	87.958	382	2	1	1	382	1	338	0	683	sp|Q9NRM2|ZN277_HUMAN	sp|Q9NRM2|ZN277_HUMAN	35.484	372	214	8	28	382	72	434	3.23E-71	233	Zinc finger protein 277	Homo sapiens	9606	XP_033100478.1	37.662	385	219	10	11	381	45	422	7.44E-81	260	zinc finger protein 277-like isoform X1	Anneissia japonica
jg22704	Mgar.v1.004	1104473	1111624	.	+	.	1100000	1110000	200	334.6763466	ML149649a	100	185	0	0	1	185	1	185	7.10E-139	384	sp|Q96BM9|ARL8A_HUMAN	sp|Q5ZKQ8|ARL8A_CHICK	76.216	185	44	0	1	185	1	185	1.66E-108	310	ADP-ribosylation factor-like protein 8A	Gallus gallus	9031	XP_002738171.1	77.297	185	42	0	1	185	1	185	7.82E-109	314	PREDICTED: ADP-ribosylation factor-like protein 8B-A-like	Saccoglossus kowalevskii
jg13968	Mgar.v1.002	1654296	1660196	.	-	.	1660000	1670000	200	334.5594558	ML07116a	100	404	0	0	1	404	1	404	0	842	NA	sp|Q8BKV0|TICN3_MOUSE	31.655	139	90	4	266	403	247	381	1.72E-10	65.9	Testican-3	Mus musculus	10090	XP_031338000.1	23.315	356	204	10	93	402	79	411	3.31E-10	68.9	proteoglycan Cow	Photinus pyralis
jg7570	Mgar.v1.003	1017634	1024785	.	+	.	1020000	1030000	176	333.6847079	ML001115a	98.116	637	11	1	1	637	1	636	0	1281	NA	sp|Q8BTK5|SMYD4_MOUSE	30.579	121	64	3	231	331	243	363	2.37E-05	51.2	SET and MYND domain-containing protein 4	Mus musculus	10090	XP_023727675.1	27.51	498	236	15	211	629	245	696	6.04E-40	162	SET and MYND domain-containing protein 4	Cryptotermes secundus
jg12330	Mgar.v1.010	5039386	5041371	.	+	.	5040000	5050000	200	333.5823142	ML033625a	22.078	77	54	1	3	73	1022	1098	2	26.2	sp|O96028|NSD2_HUMAN	NA	NA	NA	NA	NA	NA	NA	NA	NA	NA	NA	NA	NA	NA	NA	NA	NA	NA	NA	NA	NA	NA	NA	NA	NA	NA	NA
jg12331	Mgar.v1.010	5044541	5073297	.	-	.	5040000	5050000	200	333.5823142	ML278913a	96.995	366	4	1	7	365	402	767	0	715	NA	sp|O74805|MYO51_SCHPO	33.333	72	33	3	131	192	949	1015	4.9	33.1	Myosin-51	Schizosaccharomyces pombe (strain 972 / ATCC 24843)	284812	NA	NA	NA	NA	NA	NA	NA	NA	NA	NA	NA	NA	NA
jg23164	Mgar.v1.004	4855653	4860332	.	-	.	4860000	4870000	189	333.2358743	ML20264a	97.297	407	11	0	162	568	1	407	0	819	sp|Q9NZR2|LRP1B_HUMAN	sp|O75096|LRP4_HUMAN	21.413	453	278	21	86	508	506	910	0.024	41.6	Low-density lipoprotein receptor-related protein 4	Homo sapiens	9606	XP_019869587.1	18.327	562	387	18	5	529	7	533	5.62E-10	70.1	PREDICTED: LOW QUALITY PROTEIN: low-density lipoprotein receptor-related protein 6	Aethina tumida
jg14192	Mgar.v1.002	3485011	3491540	.	+	.	3490000	3500000	169	331.9283923	ML040419a	29.054	148	77	7	1513	1654	23	148	9.39E-09	55.8	NA	sp|Q7Z5P9|MUC19_HUMAN	20.805	1466	1057	18	352	1726	3992	5444	2.01E-67	258	Mucin-19	Homo sapiens	9606	XP_041376882.1	33.387	1240	769	9	258	1454	13	1238	2.75E-141	476	spidroin-1-like	Gigantopelta aegis
jg14193	Mgar.v1.002	3493438	3494607	.	-	.	3490000	3500000	169	331.9283923	ML27323a	99.462	372	2	0	1	372	1	372	0	749	NA	sp|Q2NNR5|CLTR1_CAVPO	25	228	147	10	2	222	13	223	0.018	40.4	Cysteinyl leukotriene receptor 1	Cavia porcellus	10141	XP_021944922.1	26.545	275	136	12	98	363	156	373	4.26E-06	55.8	gonadotropin-releasing hormone II receptor	Folsomia candida
jg14324	Mgar.v1.002	4435703	4436853	.	+	.	4430000	4440000	123	330.9644959	ML02443a	98.919	185	0	1	1	183	1	185	9.65E-131	363	NA	sp|A9BHK9|HCP_PETMO	25.641	78	58	0	94	171	307	384	0.35	35	Hydroxylamine reductase	Petrotoga mobilis (strain DSM 10674 / SJ95)	403833	XP_011692082.1	27.778	126	65	3	26	132	65	183	0.23	38.9	PREDICTED: TGF-beta receptor type-1 isoform X3	Wasmannia auropunctata
jg14325	Mgar.v1.002	4439847	4441554	.	-	.	4430000	4440000	123	330.9644959	ML02444a	92.671	423	13	2	1	423	65	469	0	801	sp|Q99999|G3ST1_HUMAN	sp|Q99999|G3ST1_HUMAN	27.044	318	195	10	31	336	55	347	1.73E-27	116	Galactosylceramide sulfotransferase	Homo sapiens	9606	XP_020610992.1	30.769	299	189	8	57	350	120	405	2.65E-33	136	galactose-3-O-sulfotransferase 4-like	Orbicella faveolata
jg20239	Mgar.v1.027	1487510	1490943	.	+	.	1490000	1500000	200	330.0734153	ML096814a	100	552	0	0	1	552	1	552	0	1146	sp|Q5T2T1|MPP7_HUMAN	sp|Q6P0D7|MPP7_DANRE	37.387	551	324	12	14	551	31	573	4.39E-117	361	MAGUK p55 subfamily member 7	Danio rerio	7955	XP_002432021.1	38.571	560	325	10	6	551	24	578	1.28E-126	389	conserved hypothetical protein	Pediculus humanus corporis
jg20240	Mgar.v1.027	1491650	1493955	.	+	.	1490000	1500000	200	330.0734153	ML096813a	100	231	0	0	1	231	1	231	4.77E-159	486	sp|Q6MZP7|LIN54_HUMAN	sp|Q0IHV2|LIN54_XENTR	53.419	234	101	5	173	402	497	726	5.40E-69	235	Protein lin-54 homolog	Xenopus tropicalis	8364	XP_015930274.1	53.881	219	98	2	188	403	634	852	1.14E-74	255	protein lin-54 homolog isoform X2	Parasteatoda tepidariorum
jg15043	Mgar.v1.034	1097470	1111268	.	-	.	1110000	1120000	200	330.0189213	ML01634a	99.361	313	2	0	24	336	33	345	0	629	NA	sp|Q29M42|C2D1_DROPS	32.258	217	127	2	220	436	255	451	1.80E-18	95.9	Coiled-coil and C2 domain-containing protein 1-like	Drosophila pseudoobscura pseudoobscura	46245	XP_020893759.1	33.165	395	206	9	54	443	121	462	2.15E-35	154	coiled-coil and C2 domain-containing protein 1-like	Exaiptasia diaphana
jg15044	Mgar.v1.034	1111816	1112892	.	+	.	1110000	1120000	200	330.0189213	ML01635a	98.603	358	5	0	1	358	1	358	0	724	NA	sp|Q8NGR4|OR5C1_HUMAN	20.853	211	118	6	126	316	126	307	0.07	38.5	Olfactory receptor 5C1	Homo sapiens	9606	XP_014776421.1	23.318	223	144	9	102	312	159	366	0.004	46.2	PREDICTED: galanin receptor type 1-like	Octopus bimaculoides
jg15045	Mgar.v1.034	1113172	1114245	.	+	.	1110000	1120000	200	330.0189213	ML01636a	96.919	357	11	0	1	357	1	357	0	701	NA	sp|P30546|HRH1_BOVIN	26.627	169	102	7	5	164	17	172	0.5	36.2	Histamine H1 receptor	Bos taurus	9913	XP_035712061.1	22.477	218	139	10	100	302	94	296	1.3	38.1	bombesin receptor subtype-3-like	Folsomia candida
jg15046	Mgar.v1.034	1115022	1116032	.	-	.	1110000	1120000	200	330.0189213	ML01637a	100	196	0	0	141	336	1	196	1.78E-143	402	NA	sp|P15823|ADA1B_RAT	21.485	377	212	11	2	317	10	363	5.26E-07	54.7	Alpha-1B adrenergic receptor	Rattus norvegicus	10116	XP_037084785.1	23.264	288	196	7	41	317	1	274	3.81E-07	58.2	melatonin receptor type 1A-like	Pollicipes pollicipes
jg11583	Mgar.v1.011	4093926	4096296	.	-	.	4090000	4100000	200	329.7700384	ML111729a	84.181	177	27	1	1	177	1	176	2.58E-103	296	NA	sp|Q8ZL58|TAGAD_SALTY	31.034	87	55	4	6	90	192	275	0.88	33.5	L-talarate/galactarate dehydratase	Salmonella typhimurium (strain LT2 / SGSC1412 / ATCC 700720)	99287	XP_011883510.1	23.684	76	58	0	33	108	260	335	4	35.4	PREDICTED: uncharacterized protein LOC105570690 isoform X1	Vollenhovia emeryi
jg21139	Mgar.v1.031	829300	839404	.	-	.	830000	840000	200	329.4135069	ML14129a	95.94	739	9	1	293	1031	168	885	0	1454	NA	sp|Q8CFG6|CA2D2_RAT	22.647	1020	622	39	63	970	108	1072	2.26E-43	175	Voltage-dependent calcium channel subunit alpha-2/delta-2	Rattus norvegicus	10116	XP_029205755.1	25.661	643	416	18	1	614	7	616	3.69E-51	202	voltage-dependent calcium channel subunit alpha-2/delta-2-like isoform X3	Acropora millepora
jg7935	Mgar.v1.003	3935144	3945300	.	+	.	3940000	3950000	200	329.2560764	ML06412a	93.064	692	4	2	52	743	7	654	0	1303	sp|O00327|BMAL1_HUMAN	sp|Q9WTL8|BMAL1_MOUSE	39.633	381	186	8	73	422	83	450	8.60E-83	279	Aryl hydrocarbon receptor nuclear translocator-like protein 1	Mus musculus	10090	XP_022097375.1	40.964	415	209	9	33	419	16	422	3.13E-89	302	aryl hydrocarbon receptor nuclear translocator homolog isoform X3	Acanthaster planci
jg7936	Mgar.v1.003	3945358	3946277	.	-	.	3940000	3950000	200	329.2560764	ML18812a	55.229	306	112	3	1	281	1	306	4.81E-89	266	NA	sp|Q9BPW4|APOL4_HUMAN	36	50	32	0	50	99	150	199	0.008	40.8	Apolipoprotein L4	Homo sapiens	9606	XP_022782707.1	28.98	245	156	6	44	277	50	287	3.76E-11	69.3	apolipoprotein L4-like	Stylophora pistillata
jg5612	Mgar.v1.015	1418916	1419977	.	+	.	1410000	1420000	88	329.1798113	ML35205a	98.246	171	3	0	1	171	1	171	5.79E-123	350	NA	sp|Q8NEZ4|KMT2C_HUMAN	42.105	38	18	2	24	61	359	392	0.028	38.5	Histone-lysine N-methyltransferase 2C	Homo sapiens	9606	XP_039749481.1	40.816	49	25	2	12	60	772	816	0.041	41.6	histone-lysine N-methyltransferase 2C-like isoform X6	Pararge aegeria
jg14527	Mgar.v1.002	6039445	6050944	.	-	.	6040000	6050000	200	329.1237255	ML078912a	94.775	1110	8	1	71	1180	1	1060	0	2036	sp|P12270|TPR_HUMAN	sp|P12270|TPR_HUMAN	29.029	1719	1047	36	41	1666	50	1688	5.37E-120	424	Nucleoprotein TPR	Homo sapiens	9606	XP_029191500.1	32.174	1495	883	26	60	1489	69	1497	9.70E-168	570	nucleoprotein TPR-like isoform X2	Acropora millepora
jg11579	Mgar.v1.011	4070486	4070902	.	-	.	4070000	4080000	200	329.0377869	ML40866a	100	112	0	0	1	112	1	112	9.11E-79	235	NA	sp|B8DYS1|RNPA_DICTD	31.746	63	38	3	58	119	4	62	0.31	33.1	Ribonuclease P protein component	Dictyoglomus turgidum (strain Z-1310 / DSM 6724)	515635	XP_017490156.1	27.132	129	84	4	14	133	260	387	0.029	40.4	PREDICTED: uncharacterized protein LOC108378368	Rhagoletis zephyria
jg11580	Mgar.v1.011	4071105	4072238	.	-	.	4070000	4080000	200	329.0377869	ML143017a	86.792	106	11	1	10	112	7	112	4.76E-56	178	NA	sp|Q65HJ0|EX7S_BACLD	32.877	73	49	0	201	273	3	75	0.62	33.1	Exodeoxyribonuclease 7 small subunit	Bacillus licheniformis (strain ATCC 14580 / DSM 13 / JCM 2505 / NBRC 12200 / NCIMB 9375 / NRRL NRS-1264 / Gibson 46)	279010	XP_002107592.1	24.074	162	102	5	176	337	534	674	1.4	38.9	hypothetical protein TRIADDRAFT_18273	Trichoplax adhaerens
jg11581	Mgar.v1.011	4074485	4075104	.	+	.	4070000	4080000	200	329.0377869	ML111726a	89.041	73	8	0	1	73	296	368	6.92E-41	135	sp|Q2M2H8|MGAL_HUMAN	sp|O28519|Y1755_ARCFU	31.915	47	23	1	2	48	84	121	3.4	28.9	Uncharacterized membrane protein AF_1755	Archaeoglobus fulgidus (strain ATCC 49558 / VC-16 / DSM 4304 / JCM 9628 / NBRC 100126)	224325	XP_012560474.1	36.364	44	28	0	3	46	1359	1402	3.5	32.3	PREDICTED: nuclear export mediator factor NEMF-like	Hydra vulgaris
jg11582	Mgar.v1.011	4078658	4079509	.	+	.	4070000	4080000	200	329.0377869	ML111727a	99.576	236	1	0	1	236	1	236	3.85E-173	474	NA	sp|Q9I7U4|TITIN_DROME	27.869	122	66	5	43	152	5426	5537	0.95	34.7	Titin	Drosophila melanogaster	7227	XP_031548664.1	28.369	141	89	5	33	169	777	909	0.029	42.7	E3 ubiquitin-protein ligase MIB2-like isoform X1	Actinia tenebrosa
jg21477	Mgar.v1.030	1500082	1513815	.	+	.	1510000	1520000	181	328.898806	ML10041a	85.537	242	0	1	178	419	1	207	1.28E-137	391	NA	sp|Q9D3A8|CAPON_MOUSE	41.844	282	125	6	19	285	6	263	1.43E-57	199	Carboxyl-terminal PDZ ligand of neuronal nitric oxide synthase protein	Mus musculus	10090	XP_033643186.1	33.879	428	215	9	19	414	7	398	2.37E-63	222	carboxyl-terminal PDZ ligand of neuronal nitric oxide synthase protein-like isoform X2	Asterias rubens
jg15457	Mgar.v1.017	1571634	1583430	.	-	.	1580000	1590000	200	328.8767665	ML219317a	100	293	0	0	1	293	1	293	0	610	sp|Q9UNP9|PPIE_HUMAN	sp|Q9UNP9|PPIE_HUMAN	63.051	295	102	2	4	291	5	299	7.23E-142	404	Peptidyl-prolyl cis-trans isomerase E	Homo sapiens	9606	XP_013384927.1	64.901	302	95	2	2	292	3	304	4.01E-152	433	peptidyl-prolyl cis-trans isomerase E	Lingula anatina
jg15458	Mgar.v1.017	1585728	1588397	.	-	.	1580000	1590000	200	328.8767665	ML219316a	100	238	0	0	1	238	1	238	3.90E-179	490	NA	sp|Q9HPR6|HMAT_HALSA	25	108	62	2	27	134	39	127	3.5	32.3	Heme-based aerotactic transducer HemAT	Halobacterium salinarum (strain ATCC 700922 / JCM 11081 / NRC-1)	64091	XP_040564511.1	31.395	86	56	2	148	232	202	285	6.8	35.4	probable splicing factor, arginine/serine-rich 7	Lepeophtheirus salmonis
jg15459	Mgar.v1.017	1589224	1593841	.	-	.	1580000	1590000	200	328.8767665	ML10222a	30.952	168	98	4	21	187	2	152	2.50E-22	88.6	NA	sp|P44292|Y1701_HAEIN	27.711	83	53	2	75	157	121	196	0.004	40.8	Uncharacterized protein HI_1701	Haemophilus influenzae (strain ATCC 51907 / DSM 11121 / KW20 / Rd)	71421	XP_001628191.2	33.824	136	85	2	75	209	49	180	2.27E-15	80.5	laccase domain-containing protein 1	Nematostella vectensis
jg22607	Mgar.v1.004	420403	422518	.	-	.	420000	430000	200	328.1818581	ML04283a	99.138	116	1	0	1	116	1	116	1.63E-84	241	NA	sp|A0A242DI27|BXJ_ENTS3	28.571	77	34	4	41	100	1057	1129	4.8	30	Botulinum-like toxin eBoNT/J	Enterococcus sp. (strain 3G1_DIV0629)	1834176	XP_037910882.1	29.412	68	48	0	2	69	3	70	8.41E-05	44.3	cytochrome c oxidase subunit 6C	Hermetia illucens
jg22608	Mgar.v1.004	422958	426772	.	-	.	420000	430000	200	328.1818581	ML04284a	98.801	1084	13	0	1	1084	1	1084	0	2216	NA	sp|Q6NRS1|IBTK_XENLA	31.707	574	344	15	98	661	82	617	9.41E-68	254	Inhibitor of Bruton tyrosine kinase	Xenopus laevis	8355	XP_037566134.1	26.763	1248	689	42	62	1210	56	1177	2.84E-82	300	inhibitor of Bruton tyrosine kinase-like	Dermacentor silvarum
jg22609	Mgar.v1.004	427599	428794	.	-	.	420000	430000	200	328.1818581	ML04285a	98.985	197	2	0	1	197	1	197	3.45E-148	408	sp|Q8WUK0|PTPM1_HUMAN	sp|P0C089|PTPM1_RAT	38.418	177	107	1	12	188	19	193	6.22E-41	140	Phosphatidylglycerophosphatase and protein-tyrosine phosphatase 1	Rattus norvegicus	10116	XP_013066759.1	44.048	168	94	0	10	177	3	170	1.39E-49	164	PREDICTED: phosphatidylglycerophosphatase and protein-tyrosine phosphatase 1-like	Biomphalaria glabrata
jg22610	Mgar.v1.004	429320	431680	.	-	.	420000	430000	200	328.1818581	ML04286a	100	223	0	0	1	223	1	223	1.08E-167	459	sp|Q9NWU2|GID8_HUMAN	sp|A7SWD3|GID8_NEMVE	49.765	213	107	0	10	222	12	224	8.10E-74	226	Glucose-induced degradation protein 8 homolog	Nematostella vectensis	45351	XP_015914597.1	50.917	218	106	1	3	219	16	233	4.50E-78	240	glucose-induced degradation protein 8 homolog isoform X1	Parasteatoda tepidariorum
jg18059	Mgar.v1.012	1099111	1101768	.	-	.	1100000	1110000	153	328.0467162	ML090116a	99.096	885	8	0	1	885	1	885	0	1810	sp|Q9NVE4|CCD87_HUMAN	sp|Q9NVE4|CCD87_HUMAN	26.987	478	220	16	398	862	464	825	3.17E-35	147	Coiled-coil domain-containing protein 87	Homo sapiens	9606	XP_005089022.1	29.179	987	549	26	18	877	71	1034	3.90E-103	350	coiled-coil domain-containing protein 87 isoform X3	Aplysia californica
jg18060	Mgar.v1.012	1103367	1105500	.	-	.	1100000	1110000	153	328.0467162	ML090115a	99.349	307	2	0	1	307	1	307	0	630	sp|Q9NZC3|GDE1_HUMAN	sp|Q9NZC3|GDE1_HUMAN	34.915	295	175	8	15	296	31	321	1.32E-44	157	Glycerophosphodiester phosphodiesterase 1	Homo sapiens	9606	XP_001640078.2	34.314	306	183	8	7	296	17	320	5.65E-44	159	glycerophosphodiester phosphodiesterase 1	Nematostella vectensis
jg20629	Mgar.v1.073	298520	299200	.	+	.	290000	300000	76	327.8461287	ML45441a	100	112	0	0	1	112	86	197	9.37E-78	231	NA	sp|Q22181|UGT56_CAEEL	30.247	162	82	9	17	150	256	414	0.57	34.7	Putative UDP-glucuronosyltransferase ugt-56	Caenorhabditis elegans	6239	XP_031566500.1	27.397	219	134	10	9	220	211	411	2.15E-05	51.6	uncharacterized protein LOC116301560, partial	Actinia tenebrosa
jg22978	Mgar.v1.004	3358540	3367300	.	-	.	3360000	3370000	175	327.0175388	ML293112a	86.667	285	9	2	1	285	46	301	9.20E-180	504	NA	sp|Q8T295|PRP8_DICDI	25	120	78	4	344	456	148	262	0.45	37	Pre-mRNA-processing-splicing factor 8 homolog	Dictyostelium discoideum	44689	XP_019547534.1	28.07	114	75	3	353	464	223	331	3.2	38.1	pre-mRNA-processing-splicing factor 8	Aedes albopictus
jg8705	Mgar.v1.001	3503949	3505283	.	+	.	3500000	3510000	200	326.9319266	ML04067a	97.973	444	9	0	1	444	1	444	0	897	NA	sp|P43141|ADB4C_MELGA	22.695	423	251	15	4	383	7	396	4.13E-13	74.3	Beta-4C adrenergic receptor	Meleagris gallopavo	9103	XP_018326607.1	26.006	323	188	11	5	287	110	421	2.25E-15	85.1	neuropeptide SIFamide receptor-like	Agrilus planipennis
jg8706	Mgar.v1.001	3505878	3507859	.	-	.	3500000	3510000	200	326.9319266	ML04068a	100	170	0	0	1	170	1	170	2.51E-114	320	sp|P84103|SRSF3_HUMAN	sp|P84104|SRSF3_MOUSE	56.471	85	33	1	2	82	10	94	2.19E-26	101	Serine/arginine-rich splicing factor 3	Mus musculus	10090	XP_037086321.1	52.778	108	43	3	2	109	10	109	5.23E-28	107	RNA-binding protein 1-like isoform X3	Pollicipes pollicipes
jg8707	Mgar.v1.001	3508267	3511465	.	-	.	3500000	3510000	200	326.9319266	ML04069a	96.97	33	1	0	5	37	50	82	1.22E-15	69.3	sp|P84103|SRSF3_HUMAN	sp|P92965|RS40_ARATH	62.069	29	9	1	6	32	46	74	0.33	35.4	Serine/arginine-rich splicing factor RS40	Arabidopsis thaliana	3702	XP_033336593.1	40.541	74	36	2	106	179	296	361	0.003	45.8	dynein assembly factor 1, axonemal homolog isoform X2	Megalopta genalis
jg21071	Mgar.v1.031	329774	330703	.	-	.	330000	340000	188	326.5859314	ML23066a	97.735	309	7	0	1	309	194	502	0	623	sp|Q9BTV6|DPH7_HUMAN	sp|Q55C80|DPH7_DICDI	30.726	358	182	16	9	305	13	365	8.60E-36	135	Diphthine methyltransferase homolog	Dictyostelium discoideum	44689	XP_040068709.1	34.591	318	193	7	4	309	5	319	4.38E-49	172	diphthine methyltransferase isoform X1	Ixodes scapularis
jg21072	Mgar.v1.031	331158	331754	.	-	.	330000	340000	188	326.5859314	ML23066a	98.454	194	3	0	1	194	1	194	3.38E-136	389	sp|Q9BTV6|DPH7_HUMAN	sp|P37193|ADXH1_DROME	54.037	161	67	3	43	198	14	172	3.27E-56	178	Adrenodoxin-like protein 1, mitochondrial	Drosophila melanogaster	7227	NP_502861.1	55.357	168	71	1	35	198	2	169	2.85E-61	194	2Fe-2S ferredoxin-type domain-containing protein	Caenorhabditis elegans
jg21073	Mgar.v1.031	333740	340173	.	-	.	330000	340000	188	326.5859314	ML23065a	95.972	422	7	2	1	422	1	412	0	818	sp|Q6YI46|TMM64_HUMAN	sp|Q6YI46|TMM64_HUMAN	38	250	138	4	165	406	123	363	5.49E-50	176	Transmembrane protein 64	Homo sapiens	9606	XP_020614864.1	40.673	327	153	6	122	414	9	328	3.47E-78	251	transmembrane protein 64-like	Orbicella faveolata
jg11191	Mgar.v1.011	1077179	1089628	.	-	.	1070000	1080000	200	326.4232669	ML08481a	94.228	589	1	1	1	556	161	749	0	1147	sp|P10253|LYAG_HUMAN	sp|Q5BLK4|TUT7_MOUSE	27.925	265	146	8	73	302	1041	1295	1.27E-13	78.2	Terminal uridylyltransferase 7	Mus musculus	10090	XP_021939423.1	29.779	272	111	11	73	291	689	933	7.40E-12	76.3	terminal uridylyltransferase 4-like	Zootermopsis nevadensis
jg3804	Mgar.v1.008	2709554	2710459	.	+	.	2710000	2720000	200	326.3945755	ML096926a	28.947	152	80	7	27	174	542	669	1.91E-06	48.1	sp|Q9UGM3|DMBT1_HUMAN	NA	NA	NA	NA	NA	NA	NA	NA	NA	NA	NA	NA	NA	NA	XP_009062667.1	28.395	81	54	2	27	104	126	205	0.094	41.6	hypothetical protein LOTGIDRAFT_235293	Lottia gigantea
jg3805	Mgar.v1.008	2711255	2712265	.	+	.	2710000	2720000	200	326.3945755	ML270514a	24.54	326	171	13	2	287	25	315	5.32E-14	71.2	NA	sp|Q66PY1|SCUB3_MOUSE	27.049	122	78	4	125	235	614	735	0.000597	45.4	Signal peptide, CUB and EGF-like domain-containing protein 3	Mus musculus	10090	XP_023226287.1	33.673	98	61	3	168	262	153	249	0.000262	50.1	ephrin type-B receptor 2-like isoform X1	Centruroides sculpturatus
jg3806	Mgar.v1.008	2712958	2753612	.	-	.	2710000	2720000	200	326.3945755	ML115914a	98.95	1619	16	1	155	1773	162	1779	0	3281	sp|Q9UIF9|BAZ2A_HUMAN	sp|Q9UIF8|BAZ2B_HUMAN	27.49	753	428	23	1099	1791	731	1425	1.98E-58	228	Bromodomain adjacent to zinc finger domain protein 2B	Homo sapiens	9606	XP_029646829.1	29.032	713	411	19	1075	1766	432	1070	1.23E-75	288	bromodomain adjacent to zinc finger domain protein 2B isoform X6	Octopus sinensis
jg18462	Mgar.v1.012	4166879	4181874	.	+	.	4170000	4180000	187	326.342636	ML033415a	97.213	287	8	0	5	291	370	656	0	579	sp|Q9H2Y9|SO5A1_HUMAN	sp|Q71MB6|SO4C1_RAT	29.572	257	162	5	28	268	461	714	1.81E-29	120	Solute carrier organic anion transporter family member 4C1	Rattus norvegicus	10116	XP_020908220.1	34.375	256	147	8	31	267	402	655	4.79E-35	140	LOW QUALITY PROTEIN: solute carrier organic anion transporter family member 4A1-like	Exaiptasia diaphana
jg12839	Mgar.v1.006	1719929	1720339	.	+	.	1720000	1730000	132	326.282955	ML04495a	82.143	140	21	3	1	136	1	140	6.03E-78	228	NA	sp|Q12830|BPTF_HUMAN	31.481	54	33	2	32	84	2865	2915	0.005	39.3	Nucleosome-remodeling factor subunit BPTF	Homo sapiens	9606	XP_013186540.1	32.222	90	50	4	6	87	2167	2253	3.61E-05	48.9	PREDICTED: nucleosome-remodeling factor subunit NURF301	Amyelois transitella
jg12840	Mgar.v1.006	1723544	1724476	.	-	.	1720000	1730000	132	326.282955	ML03351a	99.032	310	3	0	1	310	6	315	0	625	NA	sp|Q6BER5|NU301_CAEEL	32.075	53	32	2	39	90	1898	1947	0.004	42.7	Nucleosome-remodeling factor subunit NURF301-like	Caenorhabditis elegans	6239	XP_009008772.1	23.596	267	165	13	43	288	6	254	0.000143	49.7	hypothetical protein HELRODRAFT_158461	Helobdella robusta
jg12841	Mgar.v1.006	1728899	1745048	.	+	.	1720000	1730000	132	326.282955	ML010125a	99.408	507	2	1	1	507	1	506	0	1040	sp|Q92529|SHC3_HUMAN	sp|Q0IIE2|SHC1_BOVIN	28.287	502	281	15	9	503	40	469	1.58E-45	169	SHC-transforming protein 1	Bos taurus	9913	XP_018009757.1	29.331	508	317	16	9	503	625	1103	1.47E-43	172	PREDICTED: serine-rich adhesin for platelets-like isoform X1	Hyalella azteca
jg10204	Mgar.v1.024	499216	500475	.	-	.	500000	510000	200	325.3960564	ML044128a	99.661	295	1	0	1	295	1	295	0	615	sp|Q8IU85|KCC1D_HUMAN	sp|Q20443|PRK2_CAEEL	28.244	262	182	3	34	292	27	285	5.73E-30	120	Serine/threonine-protein kinase prk-2	Caenorhabditis elegans	6239	XP_009025906.1	33.846	260	168	3	34	293	57	312	1.40E-36	139	hypothetical protein HELRODRAFT_86213	Helobdella robusta
jg10205	Mgar.v1.024	501938	510159	.	+	.	500000	510000	200	325.3960564	ML044127a	89.402	368	27	4	1	362	1	362	0	597	NA	sp|P97603|NEO1_RAT	32.335	167	105	6	9	172	526	687	7.35E-08	58.5	Neogenin (Fragment)	Rattus norvegicus	10116	XP_034257103.1	28.889	180	123	4	9	187	543	718	2.94E-09	66.6	neogenin	Thrips palmi
jg11154	Mgar.v1.011	684023	684761	.	+	.	680000	690000	200	325.1792356	ML00353a	94.667	75	4	0	6	80	291	365	3.49E-43	142	sp|Q9HCC0|MCCB_HUMAN	sp|Q9V9A7|MCCB_DROME	32.857	70	47	0	2	71	339	408	9.70E-07	47.8	Probable methylcrotonoyl-CoA carboxylase beta chain, mitochondrial	Drosophila melanogaster	7227	XP_009047924.1	38.095	63	39	0	9	71	263	325	1.00E-08	56.6	hypothetical protein LOTGIDRAFT_111576	Lottia gigantea
jg11155	Mgar.v1.011	685474	686175	.	-	.	680000	690000	200	325.1792356	ML00356a	94.397	232	13	0	2	233	36	267	6.90E-165	455	NA	sp|O31879|YOSJ_BACSU	34.211	38	25	0	48	85	27	64	3.3	30	SPbeta prophage-derived uncharacterized protein YosJ	Bacillus subtilis (strain 168)	224308	XP_033117490.1	28.082	146	73	5	69	184	1121	1264	4.3	36.2	LOW QUALITY PROTEIN: A disintegrin and metalloproteinase with thrombospondin motifs 20-like	Anneissia japonica
jg11156	Mgar.v1.011	686937	687997	.	+	.	680000	690000	200	325.1792356	ML083710a	26.744	86	58	2	14	94	26	111	1.7	26.9	NA	sp|A7TJY9|POA1_VANPO	27.273	77	48	2	34	110	35	103	2.5	30.4	ADP-ribose 1''-phosphate phosphatase	Vanderwaltozyma polyspora (strain ATCC 22028 / DSM 70294)	436907	XP_012271492.1	33.333	51	32	1	55	103	3541	3591	1.3	35	dynein heavy chain 3, axonemal	Orussus abietinus
jg21185	Mgar.v1.031	1250805	1255449	.	+	.	1250000	1260000	200	324.8890348	ML05516a	100	213	0	0	1	213	1	213	2.39E-163	448	sp|P61106|RAB14_HUMAN	sp|P61107|RAB14_RAT	84.651	215	31	1	1	213	1	215	1.28E-135	381	Ras-related protein Rab-14	Rattus norvegicus	10116	XP_013778110.1	86.385	213	29	0	1	213	1	213	1.73E-138	392	ras-related protein Rab-14-like	Limulus polyphemus
jg21186	Mgar.v1.031	1257592	1264914	.	-	.	1250000	1260000	200	324.8890348	ML05515a	98.904	456	5	0	109	564	1	456	0	951	sp|Q15022|SUZ12_HUMAN	sp|Q6DC03|SZ12A_DANRE	29.412	459	271	10	83	489	186	643	2.76E-53	195	Polycomb protein suz12-A	Danio rerio	7955	XP_026463496.1	30.021	483	294	9	120	563	197	674	8.94E-54	201	polycomb protein suz12-A-like	Ctenocephalides felis
jg10881	Mgar.v1.033	1810113	1821791	.	+	.	1810000	1820000	200	324.7848387	ML073035a	99.309	434	3	0	1	434	1	434	0	872	sp|Q495N2|S36A3_HUMAN	sp|F4ILY9|AVT3B_ARATH	35.181	415	233	8	26	424	17	411	7.86E-66	219	Amino acid transporter AVT3B	Arabidopsis thaliana	3702	XP_033631949.1	48.753	441	184	5	23	424	1	438	1.47E-138	411	amino acid transporter AVT3B-like	Asterias rubens
jg7790	Mgar.v1.003	2630830	2667926	.	-	.	2630000	2640000	200	323.6737697	ML11692a	99.465	1495	8	0	1	1495	1	1495	0	3066	sp|O43432|IF4G3_HUMAN	sp|O43432|IF4G3_HUMAN	27.956	905	539	27	649	1483	714	1575	4.28E-84	308	Eukaryotic translation initiation factor 4 gamma 3	Homo sapiens	9606	XP_034299214.1	28.2	1078	645	32	498	1491	566	1598	1.06E-107	384	eukaryotic translation initiation factor 4 gamma 1 isoform X3	Crassostrea gigas
jg18952	Mgar.v1.016	3462666	3464349	.	-	.	3460000	3470000	200	323.5334777	ML003265a	100	83	0	0	22	104	1407	1489	3.25E-53	177	sp|P29992|GNA11_HUMAN	sp|O73819|GNA14_XENLA	51.807	83	34	1	22	104	278	354	4.87E-22	91.3	Guanine nucleotide-binding protein subunit alpha-14	Xenopus laevis	8355	XP_031332938.1	54.217	83	32	1	22	104	122	198	1.71E-22	92.4	guanine nucleotide-binding protein G(q) subunit alpha isoform X2	Photinus pyralis
jg18953	Mgar.v1.016	3467417	3468556	.	-	.	3460000	3470000	200	323.5334777	ML003265a	95.963	322	12	1	1	322	1087	1407	0	654	sp|P29992|GNA11_HUMAN	sp|Q8R5K4|NOL6_MOUSE	29.787	94	52	3	73	152	359	452	0.041	40	Nucleolar protein 6	Mus musculus	10090	XP_015780990.1	25.749	167	83	7	57	197	33	184	3.9	37.4	uncharacterized protein LOC107359058	Tetranychus urticae
jg23173	Mgar.v1.004	5009947	5011167	.	-	.	5010000	5020000	200	323.3745538	ML14885a	98.03	406	8	0	1	406	1	406	0	825	NA	sp|Q3AUV9|RECA_SYNS9	32.075	53	36	0	3	55	253	305	0.53	36.2	Protein RecA	Synechococcus sp. (strain CC9902)	316279	XP_022115184.1	21.368	234	172	6	164	388	287	517	0.013	45.4	uncharacterized protein LOC110993289 isoform X1	Pieris rapae
jg23174	Mgar.v1.004	5014470	5019890	.	-	.	5010000	5020000	200	323.3745538	ML14884a	99.227	388	3	0	1	388	1	388	0	798	sp|Q6IBS0|TWF2_HUMAN	sp|Q91YR1|TWF1_MOUSE	28.797	316	210	7	73	380	26	334	3.68E-40	149	Twinfilin-1	Mus musculus	10090	XP_018333779.1	28.939	311	216	3	73	379	26	335	1.64E-38	147	twinfilin isoform X1	Agrilus planipennis
jg7688	Mgar.v1.003	2010101	2015140	.	-	.	2010000	2020000	88	323.3646947	ML11682a	98.925	651	6	1	1	650	1	651	0	1342	sp|Q92824|PCSK5_HUMAN	sp|P29119|FURI1_XENLA	48.776	490	220	9	138	621	113	577	6.36E-152	461	Furin-1	Xenopus laevis	8355	NP_001036904.1	40.996	683	331	16	1	649	1	645	1.26E-159	483	furin-like convetase precursor	Bombyx mori
jg2743	Mgar.v1.058	640909	675243	.	+	.	650000	660000	200	323.205656	ML049618a	99.598	498	2	0	1	498	1	498	0	1017	NA	sp|A5E4Z8|KAR5_LODEL	21.667	180	89	4	233	412	166	293	0.31	37.4	Nuclear fusion protein KAR5	Lodderomyces elongisporus (strain ATCC 11503 / CBS 2605 / JCM 1781 / NBRC 1676 / NRRL YB-4239)	379508	XP_020615633.1	21.002	419	330	1	62	480	8	425	2.54E-17	91.3	tropomyosin-1, isoforms 9A/A/B-like	Orbicella faveolata
jg19303	Mgar.v1.007	99274	105089	.	+	.	100000	110000	83	323.0788552	ML185517a	65.112	493	50	8	1	490	1711	2084	3.98E-126	404	NA	sp|Q8T5T1|MDN1_GIAIN	23.889	360	232	13	160	489	4067	4414	0.000246	47.8	Midasin	Giardia intestinalis	5741	XP_006825922.1	35.407	209	122	9	145	341	54	261	8.91E-06	54.7	PREDICTED: dentin sialophosphoprotein-like	Saccoglossus kowalevskii
jg19304	Mgar.v1.007	107671	111474	.	+	.	100000	110000	83	323.0788552	ML185516a	91.848	184	12	1	1	181	1	184	2.17E-67	220	NA	sp|O13834|PTR1_SCHPO	30.405	148	69	9	96	224	1894	2026	0.13	38.1	E3 ubiquitin-protein ligase ptr1	Schizosaccharomyces pombe (strain 972 / ATCC 24843)	284812	NA	NA	NA	NA	NA	NA	NA	NA	NA	NA	NA	NA	NA
jg11574	Mgar.v1.011	4022050	4023324	.	-	.	4020000	4030000	98	322.7969911	ML111722a	99.528	424	2	0	1	424	1	424	0	873	sp|Q96J87|CELF6_HUMAN	sp|Q60900|ELAV3_MOUSE	35.359	181	106	2	6	185	34	204	1.18E-32	129	ELAV-like protein 3	Mus musculus	10090	XP_037793365.1	28.199	422	249	12	8	424	48	420	7.10E-45	167	ELAV-like protein 1 isoform X2	Penaeus monodon
[truncated: 1,304 more rows]
